# Supplementary material for: Unveiling Species Diversity Within Early-Diverging Fungi from China VI: Four Absidia sp. nov. (Mucorales) in Guizhou and Hainan
Source: Microorganisms. 2025 Jun 5;13(6):1315. doi: 10.3390/microorganisms13061315 (PMC12195128; doi:10.3390/microorganisms13061315)
Supplement: Supplementary file 1 [file microorganisms-13-01315-s001.zip]

Archive with 4 entries (4 files):
- S1 ITS-SSU-LSU- Act-TEF1a..fas
- S2 ITS.fas
- S3 Phylogenetic tree based on ITS.pdf
- S4 ITS Genbank accession numbers.xls
