# Supplementary material for: Unveiling Species Diversity Within Early-Diverging Fungi from China VI: Four Absidia sp. nov. (Mucorales) in Guizhou and Hainan
Source: Microorganisms. 2025 Jun 5;13(6):1315. doi: 10.3390/microorganisms13061315 (PMC12195128; doi:10.3390/microorganisms13061315)
Supplement: Supplementary file 1 [file microorganisms-13-01315-s001.zip › S1 ITS-SSU-LSU- Act-TEF1a..fas]

>Absidia_abundans_CGMCC_3_16255
GGCTTTCTCTTTTTTTAAAGGGAGGGTTT---------------CCATACTCTATTTCTGTGCACTGTTTTTTTTTTTTTAGGTTAACCCTCCTTAGGGGGAG--------------------------------------------------------TTGCCTAATACC------------------------------CCTG-----------------GG----------------TAGCCTTTTTGTTTTTTC-CTTTGG------------GAGAAAA-----------------TGAACTACCCAG---------------------------------TCAAAATATTAT----------AC--TATT------TCTGACTGAACC-----TAACAGAAA-------------ATTGTTA----ATTATATA-AACAACTTTCAGCAATGGATCTCTCGGCTTTCGTATCGATGAAGAACGCAGCAAATCGCGATATGTAGTGTGATCTGCCTATAGTGAATCATCAAATTTTTGAACGCATCTTGCACCCTTGGGTATTCCTGAGGGTACGCCTGTTTCAGTATCA-TT--TTAACCTT----TTC---CT-C------GGTCATTTAGTTGACTA---------GGAAAAAAAA---TGACTATTGG-CCCTG--AGAAA------------T-TTTCTTTC---------------------TTCACGGCTTAAAT-CCTCGGTCAG----------------TTT--------GGCT---GGTAA---------TTACC-TTTTGGTAGATT---------CTC----------------TCYCCTA-AAAGTAACC----CTATC--------------------------------------------------CACCTTATTTGACCC-AAATCA-ACCAT------------------------------------------------------------------------------------------------------------------------------------------------------------------------------------------------------------------------------------------------------------------------------------------------------------------------------------------------------------------------------------------------------------------------------------------------------------------------------------------------------------------------------------------------------------------------------------------------------------------------------------------------------------------------------------------------------------------------------------------------------------------------------------------------------------------------------------------------------------------------------------------------------------------------------------------------------------------------------------------------------------------------------------------------------------------------------------------------------------------------------------------------------------------------------------------------------------------------------------------------------------------------------------------------------TG-CTCTTTAGCGAAGAGTCAGGTTGTTTGGTATTGCAGCCTAAAGTTGGAGGTAAATCTCTCCTAAAGCTAAATATTGACGAAAGACCGATAGCGAACAAGTACCGTGAGGGAAAGATGAAAAGCACCTTGAAAAGGGGGTC-AAAAAGTACGTGAAATTGCTGAAAGG-GAACGGTATGAAATCAGACTGTCTTTTTGGTAATCAGCCTGGGCTTTGGCCTGGGTGCAC---TTGCCAGTAAGTACAGCCTACGACAATTTGAAG-CGTGGGAAAAAATCAGGGGGAATGTGGCCTCGGC-TTCG-GCGGAGGTGTTATAGCCCTTTGAAAAATACCATGCTTTGGATTGAGGACTGCAGTGAG--CC-ATT-A----GGGAT-GAACTGTAGGCGCTTAG--TTTCGGTAAAGAAGGAATCTCTGCT-TCGGGTGGTGCCTTTTTTACCGGGATTAACCCGTTTACTTTT-TCTTTTTCTCGCTTAGGTCGTAGGCATAATGATTT-TATATCACC-------------------------------------------------------------------------------------------------------------------------------------------------------------------------------------------------------------------------------------------------------------------------------------------------------------------------------------------------------------------------------------------------------------------------------------------------------------------------------------------------------------------------------------------------------------------------------------------------------------------------------------------------------------------------------------------------------------------------------------------------------------------------------------------------------------------------------------------------------------------------------------------------------------------------------------------------------------------------------------------------------------------------------------------------------------------------------------------------------------------------------------------------------------------------------------------------------------------------------------------------------------------------------------------------------------------------------------------------------------------------------------------------------------------------------------------------------------------------------------------------------------------------------------------------------------------------------------------------------------------------------------------------------------------------------------------------------------------------------------------------------------------------------------------------------------------------------------------------------------------------------------------------------------------------------------------------------------------------------------------------------
>Absidia_abundans_XY09274
GGCTTTCTCTTTTTTTAAAGGGAGGGTTT---------------CCATACTCTATTTCTGTGCACTGTTTTTTTTTTTTTAGGTTAACCCTCCTTAGGGGGAG--------------------------------------------------------TTGCCTAATACC------------------------------CCTG-----------------GG----------------TAGCCTTTTTGTTTTTTC-CTTTGG------------GAGAAAA-----------------TGAACTACCCAG---------------------------------TCAAAATATTAT----------AC--TATT------TCTGACTGAACC-----TAACAGAAA-------------ATTGTTA----ATTATATA-AACAACTTTCAGCAATGGATCTCTCGGCTTTCGTATCGATGAAGAACGCAGCAAATCGCGATATGTAGTGTGATCTGCCTATAGTGAATCATCAAATTTTTGAACGCATCTTGCACCCTTGGGTATTCCTGAGGGTACGCCTGTTTCAGTATCA-TT--TTAACCTT----TTC---CT-C------GGTCATTTAGTTGACTA---------GGAAAAAAAA---TGACTATTGG-CCCTG--AGAAA------------T-TTTCTTTC---------------------TTCACGGCTTAAAT-CCTCGGTCAG----------------TTT--------GGCT---GGTAA---------TTACC-TTTTGGTAGATT---------CTC----------------TCTCCTA-AAAGTAACC----CTATC--------------------------------------------------CACCTTATTTGACCC-AAATCACACCAT------------------------------------------------------------------------------------------------------------------------------------------------------------------------------------------------------------------------------------------------------------------------------------------------------------------------------------------------------------------------------------------------------------------------------------------------------------------------------------------------------------------------------------------------------------------------------------------------------------------------------------------------------------------------------------------------------------------------------------------------------------------------------------------------------------------------------------------------------------------------------------------------------------------------------------------------------------------------------------------------------------------------------------------------------------------------------------------------------------------------------------------------------------------------------------------------------------------------------------------------------------------------------------------------------TG-CTCTTTAGCGAAGAGTCAGGTTGTTTGGTATTGCAGCCTAAAGTTGGAGGTAAATCTCTCCTAAAGCTAAATATTGACGAAAGACCGATAGCGAACAAGTACCGTGAGGGAAAGATGAAAAGCACCTTGAAAAGGGGGTC-AAAAAGTACGTGAAATTGCTGAAAGG-GAACGGTATGAAATCAGACTGTCTTTTTGGTAATCAGCCTGGGCTTTGGCCTGGGTGCAC---TTGCCAGTAAGTACAGCCTACGACAATTTGAAG-CGTGGGAAAAAATCAGGGGGAATGTGGCCTCGGC-TTCG-GCGGAGGTGTTATAGCCCTTTGAAAAATACCATGCTTTGGATTGAGGACTGCAGTGAG--CC-ATT-A----GGGAT-GAACTGTAGGCGCTTAG--TTTCGGTAAAGAAGGAATCTCTGCT-TCGGGTGGTGCCTTTTTTACCGGGATTAACCCGTTTACTTTT-TCTTTTTCTCGCTTAGGTCGTAGGCATAATGATTT-TATATCACC-------------------------------------------------------------------------------------------------------------------------------------------------------------------------------------------------------------------------------------------------------------------------------------------------------------------------------------------------------------------------------------------------------------------------------------------------------------------------------------------------------------------------------------------------------------------------------------------------------------------------------------------------------------------------------------------------------------------------------------------------------------------------------------------------------------------------------------------------------------------------------------------------------------------------------------------------------------------------------------------------------------------------------------------------------------------------------------------------------------------------------------------------------------------------------------------------------------------------------------------------------------------------------------------------------------------------------------------------------------------------------------------------------------------------------------------------------------------------------------------------------------------------------------------------------------------------------------------------------------------------------------------------------------------------------------------------------------------------------------------------------------------------------------------------------------------------------------------------------------------------------------------------------------------------------------------------------------------------------------------------------
>Absidia_aguabelensis_URM_8213__
GGCTCACTCTTTT---------------GCGAGTCT--------CCACTTTTTTATTCTGTGCACCG-------TTTTAATTT-------------GGGGGTCGAATTCATT-----------------------------------------------TTCGGCCGCCGC------------------------------CCTG-----------------GG----------------TTG---GTTCGCTTTTTC-CTTTGG------------GAGATTG---------------TTTCGGCCGCCCAG---------------------------------ATCAATTATTAT----------AC--TATT--A-----TGACTGAACC-----ATAACAGAA-------------ATTGTTA--ACAT---ATA-AACAACTTTCAGCAATGGATCTCTCGGCTTTCGTATCGATGAAGAACGCAGCAAATCGCGATATGTAGTGTGATCTGCCTATAGTGAATCATCAAATCTTTGAACGCATCTTGCACCTCTGGGTATTCCTGGAGGTACGCCTGTTTCAGTATCA-TT--ATAACTTC----TTC---CCAT----------ACTATTTGGGT-------------GGAAAA-A---TTACTACTGGCCCTTG--AGGAA--AGGGTGGATTC----GTTCC---GCC---CGCC--------TTCACGGCTTAAAT-AT--GATCTGGTT-------------TCTTTTTAACCGGCT------AG---------TTACC-TTTTGGTAGATT--------CATC----------------TTTCAAA-AAAAAAACC----TAGTCAGCTAGAAAAGCCAC--------------------------TCACCC---CAAAAAACTTGATCTGAAATCAGGCGGGA-TTACCCGCTGAACTTAA----------------------------------------------------------------------------------------------------------------------------------------------------------------------------------------------------------------------------------------------------------------------------------------------------------------------------------------------------------------------------------------------------------------------------------------------------------------------------------------------------------------------------------------------------------------------------------------------------------------------------------------------------------------------------------------------------------------------------------------------------------------------------------------------------------------------------------------------------------------------------------------------------------------------------------------------------------------------------------------------------------------------------------------------------------------------------------CCCCTAGT-AACGGCGA-GTG-AACAGGG-AAAAGCTCAAAGTT-GGAACCTCCTGG-CCCTAGGCCTGGCGGA-TTGTAAACTAAAGCTTT-CGAGTAGCTC-GGCTAGCCCAGTAAATAAG--TTCTCTGGAAAGGGACGACAAAGAGGGTG-AAATCCCCGTTTTTGGCTGGAG-CA-TAGTCCTGCGTTTG-CTTGGAAGTGAAGAGTCAGGTTGTTTGGTATTGCAGCCTAAAGTGGGAGGTAAATCTCTCCTAAAGCTAAATATTGACGAAAGACCGATAGCGAACAAGTACCGTGAGGGAAAGATGAAAAGCACCTTGAAAAGGGGGTC-AAAAAGTACGTGAAATTGCTGAAAGG-GAACCGTATGAAATCAGCCTGTCTCTTTGGTAATCAGCCTGGACTTTGGTCTGGGTGCAC---TTGCCAGTGAGT-CAGCCTACGACAATTTGACC-TGGGGGAAAAAATCAGGGGGAATGTGGCCTCGGC-TTCG-GTTGAGGTGTTATAGCCCCTTGAAAAATACTCTGGGTTGGATTGAGGACTGCAGCGAG--CC-TTA-T----GGGAT-GAACTGTGGGTGCTTGG--TCATGTCTAGAAAGAAATCTCTATC-TCTGGTAGTGTCTTTTTAGTTGTGGTCAACTCGCCTACTTTT-TCTTTTTCTCGCTTAGGTCGTAGGCATAATGATTT-TATATGACC-CGTCTTGAAACACGGACCAAGGAGTCCACCATGGTTGCGAGTCTTTGGGTGTAAAAACTCATGGGCGGAAGGAAACTGACCAAGATATGAAGGC-CGC-AAGGCTGGCAATATCCTCCAGCGAGGACG-TTTTATACTGAATTGACTGAGAGAAAGCAATCATGATGGGACCCGAAAGATGGTGAACT-ATACTTG-AATAGGGTGAAG-CCAGAGGAAACTCTGGTGG-AAGCTCGTAGCGATTCTGACGTGCAAAT-CGATCGTC-AAATTTGAGTATAGGG---GCGAAAGACTAAT------------------------------------------------------------------------------------------------------------------------------------------------------------------------------------------------------------------------------------------------------------------------------------------------------------------------------------------------------------------------------------------------------------------------------------------------------------------------------------------------------------------------------------------------------------------------------------------------------------------------------------------------------------------------------------------------------------------------------------------------------------------------------------------------------------------------------------------------------------------------------------------------------------------------------------------------------------------------------------------------------------------------------------------------------------------------------------------------------------------------------------------------------------------------------------------------------------------------------------------------------------------------------------------------------------------------------------------------------------------------------------------------------------------------------------------------------------------------------------------------------------------------------------------------------------------------------------------------------------------------------------------------------------------------------------------
>Absidia_alpina_CGMCC_3_16104_
GGCTGGTCTATTTCAGGGCAGCC---------------------TTCTTAATTTTTTCTGTGCACTG-------TTTATTTTT-------------TGGCTGAATATTCAT------------------------------------------------TTATTCGGCCTAC-----------------------------TCTG-----------------GG-------------------CATGATCTCTTTTTT-CCTCGG------------GGAAAAG----------------TAGGATTGCCCGGT-------------------------------------TTATTAT----------AC--TATT-------TCGACTGAACCA----AACAAGAAA-------------TTTGTTA--AC-----ATA-AACAACTTTCAGCAATGGATCTCTCGGCTTTCGTATCGATGAAGAACGCAGCAAATCGCGATATGTAGTGTGATCTGCCCATAGTGAATCATCAAATTTTTGAACGCATCTTGCACCCTTGGGTATTCCTGAGGGTACGCCTGTTTCAGTATCA-TT--CTAACTTC----TTC---TCCC----------CATGATTTGGGGGG----------TGGAAAAA---TCACCATTGG-CCTGGTTCGGCG-----------------CGTTC---TGAATGCGCT--------TGCTTGGCTTGAAT---AAGACTCGG---------------TTTTT------GACT--GGGTAG---------TTACC-TTTTGGTAGTGA--------ATTC----------------TGCAAAA-AGTAAAAACTTCTCCATATAAAACTCGGGCGTTTCGCC---------------------CAAAAC---TCATATACTTGATCTGAAATCAGGCGGGA-TTACCCGCTGAACTTA----------------------------------------------------------------------------------------------------------------------------------------------------------------------------------------------------------------------------------------------------------------------------------------------------------------------------------------------------------------------------------------------------------------------------------------------------------------------------------------------------------------------------------------------------------------------------------------------------------------------------------------------------------------------------------------------------------------------------------------------------------------------------------------------------------------------------------------------------------------------------------------------------------------------------------------------------------------------------------------------------------------------------------------------------------------------------------------------------------------------------------------------------------------------------------------------------------------------------------------------------------------------------------------------------------------------------------------------------------------------------------------------------------------------------------------------------------------------------------------------------------------------------------------------------------------------------------------------------------------------------------------------------------------------------------------------------------------------------------------------------------------------------------------------------------------------------------------------------------------------------------------------------------------------------------------------------------------------------------------------------------------------------------------------------------------------------------------------------------------------------------------------------------------------------------------------------------------------------------------------------------------------------------------------------------------------------------------------------------------------------------------------------------------------------------------------------------------------------------------------------------------------------------------------------------------------------------------------------------------------------------------------------------------------------------------------------------------------------------------------------------------------------------------------------------------------------------------------------------------------------------------------------------------------------------------------------------------------------------------------------------------------------------------------------------------------------------------------------------------------------------------------------------------------------------------------------------------------------------------------------------------------------------------------------------------------------------------------------------------------------------------------------------------------------------------------------------------------------------------------------------------------------------------------------------------------------------------------------------------------------------------------------------------------------------------------------------------------------------------------------------------------------------------------------------------------------------
>Absidia_ampullacea_CGMCC_3_16054
GGCTTGTTCTCTTCAGGGCAAC----------------------CCTCCTATTTTTTCTGTGCACTG-------TTTTTTTTAGCTGT-----------------------------------------------------------------------TTATTCAGCTGC------------------------------CCTG-----------------GG-------------------CATGATCTTTTTTTC-TCTCGG------------GAAAAAA----------------TAGGATTGCCCGGT-------------------------------------TTATTTT----------AC--TATT-------TCGACTGAACCA----AACAAGAAA-------------TTTGTTA--ATTT---AGA-AACAATTTTCAGCAATGGATCTCTCGGCTTTCGTATCGATGAAGAACGCAGCAAATCGCGATATGTAGTGTGATCTGCCCATAGTGAATCATCAAATTTTTGAACGCATCTTGCACCTTTGGGTATTCCTGAAGGTACGCCTGTTTCAGTATCA-TT--CTAACTTC----TTT---TCCC----------TATCATGGGGGCT------------GGAAAAA---TCACCATTGG-CCTGGCTATAAC----------------GTCTTT---TTAGGCGTGT--------TGCTTGGTTTGAAT---AAAACTCGG---------------TTTTT------GACT--GGGTAG---------TTACC-TTTTGGTAGTGA--------ATTC----------------TGCTCTA-AAGTAAAACTTTCCTATGAAAAAACAAAGGTTTCGG-----------------------CCTAAATATTCATAAACTTGATCTGAAATCAGGCGGGA-TTACCCGCTGAACTTAA----------------------------------------------------------------------------------------------------------------------------------------------------------------------------------------------------------------------------------------------------------------------------------------------------------------------------------------------------------------------------------------------------------------------------------------------------------------------------------------------------------------------------------------------------------------------------------------------------------------------------------------------------------------------------------------------------------------------------------------------------------------------------------------------------------------------------------------------------------------------------------------------------------------------------------------------------------------------------------------------------------------------------------------------------------------------------------CCCCTAGT-AACGGCGA-GTG-AACAGGG-AAAAGCTCAAAGTT-GGAACCTCCTAG-CCTTACGTTACGCGGA-TTGTAAACTAAAGCTCT-TGAGTAGTTT-GGCTGGCTCGGTAAATAAG--TTCTCTGGAAAGGGACGACAAAGAGGGTG-AAATCCCCGTTTTTGGCCGAAG-CT-TAGTCTTGCGTTTG-CTTGGGAGTGAAGAGTCAGGTTGTTTGGTATTGCAGCCTAAAGTTGGAGGTAAATCTCTCCTAAAGCTAAATATTGACGAAAGACCGATAGCGAACAAGTACCGTGAGGGAAAGATGAAAAGCACCTTGAAAAGGGGGTC-AAAAAGTACGTGAAATTGCTGAAAGG-GAACCGTATGAAATCAGCTTGGCCGTTTGGTAATCAACCTAGACTTTGGTTTGGGTGCAC---TTGCCATATGGTACAGCCTGCGACAATTTGATT-TGGGGGAAAAAATGAGAGAGAATGTGGCCTTGTC-TTCG-GGGGAGGTGTTATAGCTCTTTTAAAAATACTCTGGATTGGATTGAGGATCGCAGCGAG--CC-TTT-A----GGGAT-GAACTGTGGGTGCTTGG--TGGTTGCTAGGGAGAAATTTCTAT--TTAGGTAGTGTCTTTCTCGTAGCTGTCAACTCGCCTACTTTT-TCTTTTTCTCGCTTAGGTCGCAGGCATAATGATTT-TATATGACC-CGTCTTGAAACACGGACCAAGGAGTCCACCATTATTGCGAGTCTTTGGGTGTAGAAACCCATAGGCGGAAGGAAACTGACCAAGATATGAAGGCTTAC----GCCGGCAATATCCTCCAGCGAGGACG-TTTTATACTGAATTGACTGAGAGAAAGCAATAATGATGGGACCCGAAAGATGGTGAACT-ATACTTG-AATAGGGTGAAG-CCAGAGGAAACTCTGGTGG-AAGCTCGTAGCGATTCTGACGTGCAAAT-CGATCGTC-AAATTTGAGTATAGGG---GCGAAAGACTAAT------------------------------------------------------------------------------------------------------------------------------------------------------------------------------------------------------------------------------------------------------------------------------------------------------------------------------------------------------------------------------------------------------------------------------------------------------------------------------------------------------------------------------------------------------------------------------------------------------------------------------------------------------------------------------------------------------------------------------------------------------------------------------------------------------------------------------------------------------------------------------------------------------------------------------------------------------------------------------------------------------------------------------------------------------------------------------------------------------------------------------------------------------------------------------------------------------------------------------------------------------------------------------------------------------------------------------------------------------------------------------------------------------------------------------------------------------------------------------------------------------------------------------------------------------------------------------------------------------------------------------------------------------------------------------------------
>Absidia_anomala__CBS_125_68
GGCCAAGTTTGCATAAACTCGGT---------------------CAAAATTTTTATTCTGTGCACTG-------TCTCATTATTTGACTGCAGTTAGATTTTATTTTTATTATC---------------------------------------------TTTCTCGGTCAATCT---------------------------ACTG-----------------GG--------------------GGATTTGCTTTTTC-CTTTGG------------GAAAAAG---------------TTTGAATTTCCCGGTG------------------------------------TTATTAT----------AC--TATT-------CTGACTGAACCA----AAACAGAAA-------------ATTGTTT--AACT---AAATAACAACTTTCAGCAATGGATCTCTCGGCTTTCGTATCGATGAAGAACGCAGCAAATCGCGATATGTAGTGTGATCTGCCTATAGTGAATCATCAAATTTTTGAACGCATCTTGCACCCTTGGGTATTCCTGAGGGTACGCCTGTTTCAGTATCA-TT--TTAACTTC----TTT---CCCC----------AGTAATGGGCC-------------AAGAAAAA---TCACTACTGG-CCTTG--GTATT----------------GGATTC---TTGAATCCAT--------TTCTCGGCTGAAAT---ACAGCTAG----------------TGTTTT-----GACT---GGTAG---------TTACC-TTTTGGTAGAAT--------TTCC----------------TACGAAA-AAAGAACGCCTAGCCATCCAAACACAGCGAGTTGAAAA---------------------ACTCATATCCCAATTTCTTGATCTGAAATCAGGCGGGA-TTACCCGCTGAACTTAA--------------------------------------------------------------------------------------------------------------------------------------------------------------------------------------------------------------------------------------------------------------------------------------------------------------------------------------------------------------------------------------------------------------------------------------------------------------------------------------------------------------------------------------------------------------------------------------------------------------------------------------------------------------------------------------------------------------------------------------------------------------------------------------------------------------------------------------------------------------------------------------------------------------------------------------------------------------------------------------------------------------------------------------------------------------------------------------------------------------------------------------------------------------------------------GGGTGATT--GGGCGACCGAATAAATAAG--TCCTTTGGAAAGGGGCAACATAGAGGGTG-ACATTCCCGTCTTTGGTTCGAGTCA--GTTCAATCGCTAC-CCAGGAAACGACGAGTCAGGTTGTTTGGGAATGCAGCCTAAAATGGGAGGTAAATCTCTCCTAAAGCTAAATACTGGCGTAAGACCGATAGCGAACAAGTACCGTGAGGGAAAGATGAAAAGGACTTTGAAAAGAGGGTC-AAATAGTACGTGAAATTGTTGAAAGG-GAACCGTATGAAAGTAGACTGGCTTGGTGATGATCAATGTGTGTTTCGACACGCATGCACTCATTGCCAATTGC--CAGCCAGCGGCAGTTTTTGT-TGAAGGAAGAAAATCTTGGGAATGTGGCTTTGAC-CTTG-GTTGAAGTGTTATAGCCCTTGATAAAATACTTTGGCAGAGACTGAGGCTAGCAGTGGG--TC-TTT-T----GG----GAAGTTTGCTCGCTTGT-----CGCTTGATGGTCAAGTTTTTCT-TCGG---ATGCTTGGTGATTGAGAGGCAACTCGTGTGATGCT-TCACCCTCCCACTTAGGTCGCTGGCGTAATGCTTT-TATATGACC-CGTCTTGAAACACGGACCAAGGAGTCCACGTATAGAGCGAGTCGTTGGGTG-GCAAACCCATAGGCGAAGTGAAAGCGATTGGGA----AGAAGCTGTGAAAGGTGGCACTCCCGGGGGGATATGACG-TTTTATACAGATTGACCTCACCCAAAGCTCTATGCATGGGACCCGAAAGATGGTGAACT-ATACTTG-AATAGGGTGAAG-CCAGAGG-----------------------------------------------------------------------------------------------------------------------------------------------------------------------------------------------------------------------------------------------------------------------------------------------------------------------------------------------------------------------------------------------------------------------------------------------------------------------------------------------------------------------------------------------------------------------------------------------------------------------------------------------------------------------------------------------------------------------------------------------------------------------------------------------------------------------------------------------------------------------------------------------------------------------------------------------------------------------------------------------------------------------------------------------------------------------------------------------------------------------------------------------------------------------------------------------------------------------------------------------------------------------------------------------------------------------------------------------------------------------------------------------------------------------------------------------------------------------------------------------------------------------------------------------------------------------------------------------------------------------------------------------------------------------------------------------------------------------------------------------------------------------------
>Absidia_anomala__FSU5798
GGCCAAGTTTGCATAAACTCGGT---------------------CAAAATTTTTATTCTGTGCACTG-------TCTCATTATTTGACTGCAGTTAGATTTTATTTTTATTATC---------------------------------------------TTTCTCGGTCAATCT---------------------------ACTG-----------------GG--------------------GGATTTGCTTTTTC-CTTTGG------------GAAAAAG---------------TTTGAATTTCCCGGTG------------------------------------TTATTAT----------AC--TATT-------CTGACTGAACCA----AAACAGAAA-------------ATTGTTT--AACT---AAATAACAACTTTCAGCAATGGATCTCTCGGCTTTCGTATCGATGAAGAACGCAGCAAATCGCGATATGTAGTGTGATCTGCCTATAGTGAATCATCAAATTTTTGAACGCATCTTGCACCCTTGGGTATTCCTGAGGGTACGCCTGTTTCAGTATCA-TT--TTAACTTC----TTT---CCCC----------AGTAATGGGCC-------------AAGAAAAA---TCACTACTGG-CCTTG--GTATT----------------GGATTC---TTGAATCCAT--------TTCTCGGCTGAAAT---ACAGCTAG----------------TGTTTT-----GACT---GGTAG---------TTACC-TTTTGGTAGAAT--------TTCC----------------TACGAAA-AAAGAACGCCTAGCCATCCAAACACAGCGAGTTGAAAA---------------------ACTCATATCCCAATTTCTTGATCTGAAATCAGGCGGGA-TTACCCGCTGAACTTAA---------------------------------------------------------------------------------------------------------------------------------------------------------------------------------------------------------------------------------------------------------------------------------------------------------------------------------------------------------------------------------------------------------------------------------------------------------------------------------------------------------------------------------------------------------------------------------------------------------------------------------------------------------------------------------------------------------------------------------------------------------------------------------------------------------------------------------------------------------------------------------------------------------------------------------------------------------------------------------------------------------------------------------------------------------------------------------------------------------------------------------------------------------------------------------------------------------------------------------------------------------------------------------------------------------------------------------------------------------------------------------------------------------------------------------------------------------------------------------------------------------------------------------------------------------------------------------------------------------------------------------------------------------------------------------------------------------------------------------------------------------------------------------------------------------------------------------------------------------------------------------------------------------------------------------------------------------------------------------------------------------------------------------------------------------------------------------------------------------------------------------------TCCGTGTGGCTCCTGAAGAACATCCTGTCTTGTTGACCGAAGCTCCCTTGAACCCCAAGTCC-AACCGTGAAAAGATGACTCAAATCATGTTTGAAACCTTCAATGCTCCTGCTCTCTATGTTGCCATTCAAGCTGTCTTGTCTCT-TTATGCTTCTGGTCGTACTACTGGTATTGTCCTCGATT-CTGGTGATGGTGTTACCCACACTGTGCCC-ATCTACGAAGGTTATGCTC--TCCCCCACGCTATC-TTGCG-TTTGGATATGG--CTGGTCGTGACTTGACTGACTACTTGATGCGCATCTTGGCTGAACGTGGTCACTCCTTCACTACCACTGCTGAACGTGAAATCGTCCGTGATATCAAGGAAAAGCTCTGTTATGTTGCCCTCGACTTTGAACAAGAAATGC-AAACCGCTGCCCAATCTTCTTCTCTCGAAAAATCCTATGAATTGCCC-GATGGTCAAGTCATCACTGTTGGT-AACGAACG-TTTCCGTG-CTCCT--GAAG-CTCTC-TTCCAACCTTC-CTTCCT-TGGT-C--TCGAATCT-TCT-GGTAT-TCATG-AAA--CTAC-TTACAAC-TCTATTA-TG-AAGTGTGATGTGGA-TATTCG---TAAGGAT-TTGTACTCCAACA--TTGTCATGG-------------------------------------------------------------------------------------------------------------------------------------------------------------------------------------------------------------------------------------------------------------------------------------------------------------------------------------------------------------------------------------------------------------------------------------------------------------------------------------------------------------------------------------------------------------------------------------------------------------------------------------------------------------------------------------------------------------------------------------------------------------------------------------------------------------------------------------------------------------------------------------------------------------------------------------------------------------------------------------------------------
>Absidia_biappendiculata_CBS_187_64
GGTGCAAGCCCT--------------------------------ATATTTTTCTTTTCTGTGCACCG-------TTTTTATTA-------------GGTGGAGAATGAAAAC-----------------------------------------------ATTCTCTGCTTG------------------------------CCGG-----------------GG------------GGTATGAATTGACTCCTTCTTAATAGGGG------------GGGCCAA----------------GGAGTGCGCCTAA--------------------------------------TTATTTG----------AC--TATT--C-----TGACTGATCAA----ACAAATGAA-------------ATTGTTAATATAT---ATA-AACAACTTTCAGCAATGGATCTCTCGGCTTTCGTATCGATGAAGAACGCAGCAAATCGCGATATGTAGTGTGATCTGCCTATAGTGAATCATCAAATTTTTGAACGCATCTTGCACCCCTGGGTATTCCTGGGGGTACGCCTGTTTCAGTATCA-TT--ATACTCTC----TCC---CC------------AAATATTAGGTGGT----------GGGAAAAA---TTACTACTGG-CCCTG--AGCCC----------------CCCTCT---TTTAGGAGGC--------TTCACGGCTAAAAT-ACATGGTTAT----------------TCTTGACTGATGACA-------------------ACC-TTTTGGTAGATT--------TTTC-----------------CTACTC-AAAAGACCC----CAGTAAGTCAAGATCTTAGCCTCTCGGCACCCATCATAGTACCGGACACACC---CCAAACTCTTGATCTGAAATCAGGCGGGA-TTACCCGCTGAACTTAA----------------------------------------------------------------------------------------------------------------------------------------------------------------------------------------------------------------------------------------------------------------------------------------------------------------------------------------------------------------------------------------------------------------------------------------------------------------------------------------------------------------------------------------------------------------------------------------------------------------------------------------------------------------------------------------------------------------------------------------------------------------------------------------------------------------------------------------------------------------------------------------------------------------------------------------------------------------------------------------------------------------------------------------------------------------------------------CCCCCAGT-AACGGCGA-GTG-AACAGGG-AAAAGCTCAGAGTT-GGAATCTCCCAG-TTTTAAATTGGGCGAC-TTGTAAACTAAAGCTCT-CGAGTAGTTC-GGCTAGCCTGGTAAACAAG--TTCTCTGGAAAGGGACGACAAAGAGGGTG-AAATCCCCGTTTTTGGCCGGAG-CA-TAGTCTTGCGTTTG-CTTGGAAGCGAAGAGTCAGGTTGTTTGGTATTGCAGCCTAAAGTTGGAGGTAAATCTCTCCTAAAGCTAAATATTGACGAAAGACCGATAGCGAACAAGTACCGTGAGGGAAAGATGAAAAGCACCTTGAAAAGGGGGTC-AAAAAGTACGTGAAATTGCTGAAAGG-GAACCGTATGAAATCAGCCTGTATCTTTAGTAATCAGTCTGGGCTTTGGCCTGGATGCAC---TTGCTAGTGATT-CAGCTTGCGACAGTTTGATT-TGGGGGAAAAAATCAAGGAGAATGTGGCTTTGAT-TTCG-GTGAAAGTGTTATAGCTCTTTGAAAAATACTCTGGATTGGACTGAGGACTGCAGCGAG--CC-TTT------GGGAT-GGACTGTGGGAGCTTAT--TTTATAGTGAGGGAGAATCTCTGCT-TCGGGTGGTGCCTTCCCACCAAGGAATAACCCCCCCACTTTT-CCTTTTTCTCGCTTAGGTCGCAAGCATAATGATTT-TATATGACC-CGTCTTGAAACACGGACCAAGGAGTCCACCATAATTGCAAGTCTTTGGGTGTAGAAACCCATAGGCGTAAGGAAACTGACCAAGATATGAAGGCTTTCACAGGCTGGCAATATCCTCCAGCGAGGACGTTTTTATACTGAATTGACTGAGAGAAAGCAATTATGATGGGACCCGAAAGATGGTGAACT-ATACTTG-AATAGGGTGAAG-CCAGAGGAAACTCTGGTGG-AAGCTCGTAGCGATTCTGACGTGCAAAT-CGATCGTC-AAATTTGAGTATAGGG---GCGAAAGACTAAT--------------------------------------------------------------------------------------------TGAAACCTTCAACGCCCCTGCCTTTTACGTTGCCATCCAAGCTGTCTTGTCTCT-TTATGCTTCTGGTCGTACTACTGGTATTGTGCTCGATT-CTGGTGATGGTGTGTCCCATACTGTGCCC-ATCTATGAAGGCTATGCTC--TCCCCCATGCTATC-TTGCG-TTTGGATATGG--CCGGTCGTGATTTGACTGATTACTTGATGCGTATCTTGGCTGAACGTGGTCACTCCTTCACCACCACTGCTGAACGTGAAATTGTTCGTGATATCAAGGAAAAGCTGTGTTATGTTGCTCTCGACTTTGAACAAGAAATGC-AAACCGCTGCTCAATCTGCGGCCCTCGAAAAATCATATGAATTGCCT-GATGGTCAAGTCATCACTGTTGGT-AACGAACG-ATTCCGTG-CCCCT--GAAG-CTCTC-TTCCAACCCAA-CCTCCT-CGGC-A--GCGAATCT-GAT-GGTAT-TCACC-AAA--CGAC-TTACAAC-TCTATCA-TG-AAGTGTGATGTTGA-TATTCG---TAAAGAT-CTGTACTCCAATA--TTGTCATGGGGCTGGTATCTCCAAGGATGGTCAAACCCGTGAA----CACGCTTTGTTGGCCTTCACCCTC--------------------GGTG--------TCCGTCAATTGATTGT---------CGCTATCAACAAGATGGATTCCACCAAGTGGTCTGAACAACGTTTCAACGAAA---------TCATCAAGGAAGTCTCTGGTTTCATCAAGAAGATCGGTTTCAACCCCAAGTCTGTCCCCT--------TCGTCCCCATCTCTGGCTGGCA-------------------------------------CGGTGACAAC--------ATGTTGGAC----GAATCTACCAACATGCCCTGGTACAA------------GGGATGGAACAA--GGAAACCAAGGCCGGTGCCA--AGTC-TGGTAAGACTCTCTTGGATGCC----ATTGATGCTATTG--------ACCCCCCTACCCGTCCTTCCG------ACAAGCCCCTCCG---TCTCCCTCTTCAAGATGTGT---------------------------ACAAGATCGGTGGTATTGGT------ACTGTCCCCGTTGGTCGTGTCG--------AAACTGGTGTCATCAAGGCTGGTATGGTTGTTACCTTCGCTCCCGCTAACGTCACCACTGAAG-------------TCAAGTC---------------------CGTCGAAATGCATCACGAACA--ATTGGTTGAAGGTCTCCCC--------------GGTGACAACGTCGGTTTCAACG---------------------------TCAAGAACGTCTCT----GTCAAGGATATCCGTCGTGG-----------------TAACGTCTGTTCCGACTCCAAGAACGACCCCGCCAAGGAATCTGGTTCCTTCACCGCTCAAGTCATCGTTCTCAACCACCCT-GGTCAAATT
>Absidia_bonitoensis_URM_7889_
GGTGGTTTCCATTGATTTGGGCCACT------------------CTACAATTTTATTCTGTGCACTG-------TTTTTTTTG-------------GGCCGAGACATTCATT-----------------------------------------------TTTCTCGGCCTGC-----------------------------CCTG-----------------GG----------------GAG---TTTTGCTTTTTT-CTTTGG------------GAAAAAG---------------ATTGGGCTCCCCAG----------------------------------AAAATGACTAT----------AC--TATT--T-----CGACTGAACC-----AACAAGAAA-------------ATTGTTA--GTC----ATA-AACAACTTTCAGCAATGGATCTCTCGGCTTTCGTATCGATGAAGAACGCAGCAAATCGCGATATGTAGTGTGATCTGCCCATAGTGAATCATCAAATTTTTGAACGCATCTTGCACCTTTGGGTATTCCTGAAGGTGCGCCTGTTTCAGTATCA-TT--TTTACTTC----TTT---CC-C----------CAGAAATGGGGGA-----------GGAAAAAA---TCACTACTGG-CCTTG--GTGTT----------------GGGCTT---TCGTGCCCAT--------CTCTTGGCTGAAAT-AC--GGCTAG----------------TTTTTTT----TACT---GGTAG---------TTACC-TTTTGGTAGA----------TTTC----------------TACGATA-AAAGTACCC----CTACTTGAAAAAAGCTAGGCGAGTGTAAAAAGC-------------TCGGCC---CAAACTTCTTGATCTGAAATCAGGCGGGA-TTACCCGCTGAACTTAA--------------------------------------------------------------------------------------------------------------------------------------------------------------------------------------------------------------------------------------------------------------------------------------------------------------------------------------------------------------------------------------------------------------------------------------------------------------------------------------------------------------------------------------------------------------------------------------------------------------------------------------------------------------------------------------------------------------------------------------------------------------------------------------------------------------------------------------------------------------------------------------------------------------------------------------------------------------------------------------------------------------------------------------------------------------------------------------------------------------------------------------------------------------TGTAAACTAAAGTTTT-CAGGTAGTTT-GGCTAGCCCGGTAAATAAG--TTCTCTGGAAAGGGACGACAAAGAGGGTG-AAATCCCCGTTTTTGGCCGGAG-CA-TAGTCTTGCGTTTG-CTTGGGAATGAAGAGTCAGGTTGTTTGGTATTGCAGCCTAAAGTGGGAGGTAAATCTCTCCTAAAGCTAAATATTGACGAAAGACCGATAGCGAACAAGTACCGTGAGGGAAAGATGAAAAGCACCTTGAAAAGGGGGTC-AAAAAGTACGTGAAATTGCTGAAAGG-GAACCGTATGAAATCAGCTTGGCCGTATAGTAATCAGCCTAAATTTCGATTTGGGTGCAC---TTGCTATTTGGTTCAGCCTACGACAATTTTGCT-CGGGGGAAAAAATCAGGGGAAATGTAGCTTCGGC-CTCG-GTCGAAGTGTTATAGGCCTTTGAAAAATACTCTGGGCGGGATTGAGGAACGCAGCAAG--CC-TTT------GGGAT-GAACTGTGGGCGCTTAT--TGGCCGNTGGGGGGAAATTTCTAT--TCAGGTAGTGTTCTCTCAATGGTTGGTAACTCGGCCACTTTT-TCTTTTTCTTGCTTAGGTCGTAGGCATAATGATTT-TATACNACC-CGTCTT------------------------------------------------------------------------------------------------------------------------------------------------------------------------------------------------------------------------------------------------------------------------------------------------------------------------------------------------------------------------------------------------------------------------------------------------------------------------------------------------------------------------------------------------------------------------------------------------------------------------------------------------------------------------------------------------------------------------------------------------------------------------------------------------------------------------------------------------------------------------------------------------------------------------------------------------------------------------------------------------------------------------------------------------------------------------------------------------------------------------------------------------------------------------------------------------------------------------------------------------------------------------------------------------------------------------------------------------------------------------------------------------------------------------------------------------------------------------------------------------------------------------------------------------------------------------------------------------------------------------------------------------------------------------------------------------------------------------------------------------------------------------------------------------------------------------------------------------------------------------------------------------------------------------------------------------------------------------------------------------
>Absidia_brunnea_CGMCC_3_16055_
------------------------------------------------TTTTTTATTCTGTGCACTG-------TTTATTTTGGCTGACGGGATTGAAAATAAAAATTCATGCATGAAT----------------------------------------TTTCTTTTTCGAGCTCCGTCGGCTGCC---------------CCTG-----------------GG----------------TGT---AGATGATTTTTT-TTTCGA------------AAATGAT----------------TTTTCTCGCCCAG-----------------------------------AAACTATTAT----------AC--TAT-----TAAACGACTGAACC-----AACAAGAAA-------------ATTGTTA--AC-----ATA-AACAACTTTCAGCAATGGATCTCTCGGCTTTCGTATCGATGAAGAACGCAGCAAATCGCGATATGTAGTGTGATCTGCCTATAGTGAATCATCAAATCTTTGAACGCATCTTGCACCTTTGGGTATTCCTGAAGGTACGCCTGTTTCAGTATCA-TT--TTATCTTC----TCT---CT-C----------CTTCATTGGGGTT------------GGAAAAA---TAACGACTGG-CCTTG--AGATGTTGGAGCTTGCTCC----TTTC---------------------TTCTAGGCTTAAAT---TCGGCTAGT---------------TTTTTGAATGAAACT---GGTAG---------TTACC-TTTTGGTAGTGT--------ATTC----------------TGCTTAA-AGTACTATTTTCTCATTCTTGACTAA---------------------------------AAAATT---TATCAACCTTGATCTGAAATCAGGCGGGA-TTACCCGCTGAACTTAA----------------------------------------------------------------------------------------------------------------------------------------------------------------------------------------------------------------------------------------------------------------------------------------------------------------------------------------------------------------------------------------------------------------------------------------------------------------------------------------------------------------------------------------------------------------------------------------------------------------------------------------------------------------------------------------------------------------------------------------------------------------------------------------------------------------------------------------------------------------------------------------------------------------------------------------------------------------------------------------------------------------------------------------------------------------------------------CCCTCAGT-AACGGCGA-GTG-AACAGGG-AAAAGCTCAAAGTT-GGAACCTCCTAA-CCCTAAGCTCGGCGGA-TTGTAAACTAAAGCTTT-CGAGTAATTT-GGCTGGCCCAGTAAATAAG--TTCTCTGGAAAGGGACGACAAAGAGGGTG-AAATCCCCGTTTTTGGCTGGAG-CA-TAGTCTTGCGTTTG-CTTGGAAGTGAAGAGTCAGGTTGTTTGGTATTGCAGCCTAAAGTTGGAGGTAAATCTCTCCTAAAGCTAAATATTGACGAAAGACCGATAGCGAACAAGTACCGTGAGGGAAAGATGAAAAGCACCTTGAAAAGGGGGTC-AAAAAGTACGTGAAATTGCTGAAAGG-GAACCGTATGAAATCAGCCTGTCTTTTTGGTAATCAACCTGAGCCTCGGCTTGGGTGCAC---TTGCCAGTAAGTACAGCCTACGACAATTTGATT-TGAGGGAAAAAATCAGGGGGAATGTGGCCTCGGC-TTCG-GTTGAGGTGTTATAGCCCTTTGAAAAATACCTTGGATTGGATTGAGGACTGCAGCGAG--CC-ATT-T----GGGAT-GAACTATGGGTGCTTGG--CTGTGAATAGGAAAAAATCTCTGCT-TCGGGTGGTGTTTTTCTAGTCACGGTTAACTCGCCTATTTTT-TCTTTTTCTCGCTTAGGTCGTAGGCATAATGATTT-TATATGACC-CGTCTTGAAACACGGACCAAGGAGTCCACCATAGTTGCGAGTCTTTGGGTGTAAAAACCCATGGGCGTAAGGAAACTGACCAAGATATGAAGGC-TGT-ATGGCTGGCAATATCCTCCAGCGAGGACG-TTTTATACTGAATTGACTGAGAGAAAGCAATTATGATGGGACCCGAAAGATGGTGAACT-ATACTTG-AATAGGGTGAAG-CCAGAGGAAACTCTGGTGG-AAGCTCGTAGCGATTCTGACGTGCAAAT-CGATCGTC-AAATTTGAGTATAGGG---GCGAAAGACTAAT--------------------------------------------------------------------TGAAAAGATGACTCAAATCATGTTTGAAACCTTCAATGCTCCTGCCTTCTATGTTGCCATTCAAGCTGTCTTGTCTCT-TTATGCCTCCGGTCGTACTACTGGTATTGTGCTTGATT-CTGGTGATGGTGTCACCCACACTGTGCCC-ATCTATGAAGGTTATGCCC--TTCCCCACGCTATC-TTGCG-TTTGGATATGG--CTGGTCGTGACTTGACTGACTACTTGATGCGCATCTTGGCTGAACGTGGTCACTCCTTCACCACCACCGCCGAACGTGAAATTGTCCGTGATATCAAGGAAAAGCTCTGTTATACCGCTCTCGACTTTGAACAAGAAATGC-AAACGGCTACCGAATCTTCTGCTCTTGAAAAATCCTATGAATTGCCC-GATGGTCAAGTCATCACTGTTGGT-AACGAACGATTCCCGTGCCTCCT--GAAGCCTCTC-TTCCAACCTGCTCTTCCT-TGGTAC--TTGAATCT-TCT-GGTAT-TCATG-AAA--CTACATTACAAC-TCTATCA-TG-AAGTGTGATGTGGA-TATTCG---TAAGGAT-TTG---------------------GGCTGGTATCTCCAAGGATGGTCAAACCCGTGAA----CACGCTTTGTTGGCTTTCACCCTC--------------------GGTG--------TCCGTCAATTGATTGT---------TGCTATTAACAAGATGGATTCCACCAAGTGGTCTGAACAACGTTTCAACGAAA---------TCATCAAGGAAGTCTCTGGTTTCATCAAGAAGATCGGTTTCAACCCCAAGTCTGTCCCCT--------TCGTCCCCATTTCTGGCTGGCA-------------------------------------CGGTGACAAC--------ATGTTGGAC----GAATCTACCAACATGCCCTGGTACAA------------GGGATGGAACAA--GGAAACCAAGGCTGGTGCCA--AGTC-TGGTAAGACTCTTTTGGATGCC----ATTGATGCTATTG--------ATCCTCCTAGCCGTCCTTCCG------ACAAGCCCCTCCG---TCTCCCTCTTCAAGATGTGT---------------------------ACAAGATCGGTGGTATTGGT------ACTGTCCCCGTCGGTCGTGTCG--------AAACTGGTGTCATCAAGGCTGGTATGGTCGTCACCTTCGCTCCCGCTAACGTCACCACTGAAG-------------TCAAGTC---------------------CGTCGAAATGCATCACGAACA--ATTGGTTGAAGGTCTCCCC--------------GGTGACAACGTCGGTTTCAACG---------------------------TCAAGAACGTCTCC----GTCAAGGATATCCGTCGTGG-----------------TAACGTCTGTTCCGACTCCAAGAACGACCCCGCCAAGGAATCTGGTTCCTTCACTGCTCAAGTCATTGTCCTTAACCACCCT-GGTCAAATC
>Absidia_caatinguensis_URM_7156
GGCTCGGCTTTTACGGCCGTTT----------------------CCTACTATTTTTACTGTGCACTGTCTATTTTTTCTCTCTTTTTTTT---------------------------------------------------------------------TTTTTTTTTCTCTTTCGGGGGGAAAATTAAAGGGGGAAAAAGCCTG-----------------GG-------------------TGTATACCTTTTTTC-CTTTGG------------GAGAATA----------------TGGAATCGCCCGGGGGGTCTTGATTCATTTCTTGG-----------CCCAACTTTTAT----------AC--TATT-------CTGACTGAACCAA---AACATGAAA-------------ATTGTTA--ACAT---ATA-AACAACTTTCAGCAATGGATCTCTCGGCTTTCGTATCGATGAAGAACGCAGCAAATCGCGATATGTAGTGTGATCTGCCTATGGTGAATCATCAAATCTTTGAACGCATCTTGCACCCTTGGGTATTCCTGAGGGTACGCCTGTTTCAGTATCA-TT--CTAACTTC----TCG---CCCA----AAATTTATTTTTTGGCT--------------GGAAAAA---TCACTATTGG-CCTAA--AGAAT-----GGGGTTTC-GGCCCTCC---------------------TTTTTGGCTTAAAT-ACTAGGCTAGTAA-------------TTTT-------AACT---GGTAA---------TTACC-TTTTGGTAGAGT--------ATTC----------------TGCAGAA-AAAGTAAAACTAATTAAAATTGGCCCAACCC-------------------------------------TTACCAATTTGATCTGAAATCAGGCGGGA-CTACCCGCTGAACTTAA----------------------------------------------------------------------------------------------------------------------------------------------------------------------------------------------------------------------------------------------------------------------------------------------------------------------------------------------------------------------------------------------------------------------------------------------------------------------------------------------------------------------------------------------------------------------------------------------------------------------------------------------------------------------------------------------------------------------------------------------------------------------------------------------------------------------------------------------------------------------------------------------------------------------------------------------------------------------------------------------------------------------------------------------------------------------------------CCCCCAGT-AACGGCGA-GTG-AACAGGG-AAAAGCTCAAAGTT-GGAACCTCCTGG-CCCTAGGCTAGGCGGA-TTGTAAACTAAAGCTTT-CGAGTAGTTT-GGCTGGCCCGGTAATCAAG--TTCTCTGGAAAGAGGCGACAAAGAGGGTG-AAATCCCCGTTTTTGGCCGGAG-CATTAGTCTTGCGTTTG-CTTGAAGGTGAAGAGTCAGGTTGTTTGGTATTGCAGCCTAAAGTGGGAGGTAAATCTCTCCTAAAGCTAAATATTGACGAAAGACCGATAGCGAACAAGTACCGTGAGGGAAAGATGAAAAGCACCTTGAAAAGGGGGTC-AAAAAGTACGTGAAATTGCTGAAAGG-GAACCGTATGAAATCAGTCTGGCCGCTTGATAATCAGCCTAAACTTTGGTTTGGGTGCAC---TTGTCATTTGGTACAGCCTACGACAATTTGATT-TGGGGGAAAAAATCAAGGAGAATGTGGCCTAGGC-TTCG-GCAGAGGTGTTATAGCTCTTTGAAAAATACTCTGGATTGGATTGAGGACTGCAGCAAG--CC-TTT------GGGAT-GAACTGTGGGCGCTTGG--CGTTTGTTGGGGGGAAATTTCTAT--TCAGGTAGTGTTCCTTCAATGAGTGTCAACTCGCCTACTTTT-TCTTTTTCTTGCTTAGGTCGTAGGCATAATGATTT-TATACGACC-CGTCTTGAAACACGGACC------------------------------------------------------------------------------------------------------------------------------------------------------------------------------------------------------------------------------------------------------------------------------------------------------------------------------------------------------------------------------------------------------------------------------------------------------------------------------------------------------------------------------------------------------------------------------------------------------------------------------------------------------------------------------------------------------------------------------------------------------------------------------------------------------------------------------------------------------------------------------------------------------------------------------------------------------------------------------------------------------------------------------------------------------------------------------------------------------------------------------------------------------------------------------------------------------------------------------------------------------------------------------------------------------------------------------------------------------------------------------------------------------------------------------------------------------------------------------------------------------------------------------------------------------------------------------------------------------------------------------------------------------------------------------------------------------------------------------------------------------------------------------------------------------------------------------------------------------------------------------------------------------------------------------------------------------------------------------------
>Absidia_caerulea__CBS_101_36
GATTTAATCGACCC------------------------------TTCACACTTTTTTCTGTGCACTG-------TTCATGTTTTGATTTGAATGGGGGGAAGCGGAAGCTTCTTTCCGGCCAAA-----------------------------------TTCAATGACCGCGGAC--------------------------CCTG-----------------GA-------------------------TATTTTTAGCCCCTGAATTCATGCG---GGCCAAA----------------TTTTTTCCCACGGTCCG-----------------------------TCTATCCACTCT----------TC--TAAC------ACTGACTGAACCACAAACATAAAAAG----------------TTTA-------------AACAACTTTCAGCAATGGATCTCTCGGCTTTCGTATCGATGAAGAACGCAGCGAATCGCGATATGTAGTGTGATCTGCCTTTAGTGAATCATCAAATCTTTGAACGCATCTTGCACCTTTTGGTATTCCAAAAGGTACGCCTGTTTCAGTATCA-TT--ATAACCTC----TTG---CCCA------AATGTATTTTTGGAAAT-----------AGAGAATA---TGACAGTTGG-CCCTG----------------------CGTCTCT---GCAAAGAGTC--------GTCTCGGCTTGAAT------ACT------------------CTGTTGATTGTAACT----GTTTCATCTACGGTCATC-ACTTGAGAATTA---TCGTGTGTC----------------TAACCAG-AAATGAAGCGGGATCGACCGTATCAAACCC--------------------------------------CCCTAAACTTGATCTGAAATCAGGCGGGA-TTACCCGCTGAACTTAA----------------------------------------------------------------------------------------------------------------------------------------------------------------------------------------------------------------------------------------------------------------------------------------------------------------------------------------------------------------------------------------------------------------------------------------------------------------------------------------------------------------------------------------------------------------------------------------------------------------------------------------------------------------------------------------------------------------------------------------------------------------------------------------------------------------------------------------------------------------------------------------------------------------------------------------------------------------------------------------------------------------------------------------------------------------------------------CCCCTAGT-AACGGCGA-GTG-AACAGGG-AAAAGCTCAAAGTT-GGAACCTCCTGG-TCCTAGATCAGGCGGA-TTGTAAACTAAAGCTCT-TGGGTAGTAC-GGTTGGCCTGATAAAAAAG--TTCTCTGGAAAGAGGCGACATAGAGGGTG-ATATCCCCGTCTTTGGTCAGAG-CT-CAATCATGCGTTTG-CCCTTTAGCGAAGAGTCAGGTTGTTTGGGAATGCAGCCTAAAATGGGAGGTAAATCTCTCCTAAAGCTAAATATTGACGAAAGACCGATAGCGAACAAGTACCGTGAGGGAAAGATGAAAAGCACTTTGAAAAGAGGGTC-AAAAAGTACGTGAAATTGCTGAAAGG-GAACCGTATGAAATCAGTCTGATGTGTTGGTAATCAATCTGGATCTCGATCTGGATGCAC---TTGCCGATGTAT-TAGCCTGCGACAGTTTGATC-TGGAGGAAAAAAGATGGGAGAATGTGGCCTTGGC-TTCG-GTCAAGGTGTTATAGCTCCTGTCAAAATACTTTGGATTGGACTGAGGACTGCAGCGAG--CCGCAA------GGTAA-AGGTCTCGGGCGCTTGC--TCTGGTTATGTAAGAAATCTCTGCT-TCGGGTGGTATCTTGCCTAATCGGGACAACACGCTTGTTTCT-CTTTTTTCTCGCTTAGGTCGTAGGCATAATGATTT-TATATGACC-CGTCTTGAAACACGGACCAAGGAGTCCACCATTGCTGCGAGTCTTTGGGTGTAGAAACCCCGGGGCGGAAGGAAACTGACCAAGATATGAAAGGCTTT--TAGCTGGCAATATCATCCGGCGAGGACG-TTTTATACTGAATTGACCGAGATTAAGCATCAATGATGGGACCCGAAAGATGGTGAACT-ATACTTG-AATAGGGTGAAG-CCAGAGGAAACTCTGGTGG-AAGCTCGTAGCGATTCTGACGTGCAAAT-CGATCGTC-AAATTTGAGTATAGG----GCGAAAGACTAAT------------------------------------------------------------------------------------------------------------------------------------------------------------------------------------------------------------------------------------------------------------------------------------------------------------------------------------------------------------------------------------------------------------------------------------------------------------------------------------------------------------------------------------------------------------------------------------------------------------------------------------------------------------------------------------------------------------------------------------------------------------------------------------------------------------------------------------------------------------------------------------------------------------------------------------------------------------------------------------------------------------------------------------------------------------------------------------------------------------------------------------------------------------------------------------------------------------------------------------------------------------------------------------------------------------------------------------------------------------------------------------------------------------------------------------------------------------------------------------------------------------------------------------------------------------------------------------------------------------------------------------------------------------------------------------------
>Absidia_californica__CBS_314_78
GATTTATCCTTTTTTCTTT-------------------------CTTTCTTTTTATTCTGTGCACCG-------TATCTGTTT-------------GCGGTATGGAG----------------------------------------------------TTCTTTTTTGAATCCC--------------------------CATATCGCATATTGGTGGAGTAG----------------GGGCAATTTCATTTGTTTTGTATGAAATTCAT-----GCGAAAT---------------GCGAAACTGCTCAGGCTCCGCC-------------------------GAAACCTCTTCT----------AT--TAC---------TGACTGATCTAAAAAATTATAAAA--------------AGTTTA-------------AACAACTTTCAGCAATGGATCTCTCGGCTTTCGTATCGATGAAGAACGCAGCGAATCGCGATATGTAGTGTGATCTGCCTTTAGTGAATCATCAAATCTTTGAACGCATCTTGCACCTTTTGGTATTCCAAAAGGTACGCCTGTTTCAGTATCA-TT--ATAACCTC----TTC---AC-C------ATCAATTTTTGATGATGA----------AAAGAATA---TGACAGTTGG-CCCTG--CGGTC----------------TACTCT---TTTGTAGATT--------GTCTCGGCTTGAAT-----AACTAG-------------------TCGATTGTAACT----GTATTCTCTACGGTCTTC-ACTTGATAATAT---AT---CGTGTG-------------TTAACCTA-AAAGATATAGGATCGACCCTTTATAAACACC-------------------------------------CCCCAAACTTGATCTGAAATCAGGCGGGA-TTACCCGCTGA----------------------------------------------------------------------------------------------------------------------------------------------------------------------------------------------------------------------------------------------------------------------------------------------------------------------------------------------------------------------------------------------------------------------------------------------------------------------------------------------------------------------------------------------------------------------------------------------------------------------------------------------------------------------------------------------------------------------------------------------------------------------------------------------------------------------------------------------------------------------------------------------------------------------------------------------------------------------------------------------------------------------------------------------------------------------------------------CCCTCAGTAAACGGCGA-GTG-AACAGGG-AAAAGCTCAAAGTT-GGAACCTCCTAG-CCCTAGGTTAGGCGGA-TTGTAAA-TAAAGCTCT-TGGGTAGTAC-GGTTGGCCTGGTAAAAAAG--TTTTCTGGAAAGAAGCGACATAGAGGGTG-ATATCCCCGTCTTTGGCCAGAG-CT-CAATCATGCGTTTG-CCCTTTAGCGAAGAGTCAGGTTGTTTGGGAATGCAGCCTAAAATGGGAGGTAAATCTCTCCTAAAGCTAAATATTGACGAAAGACCGATAGCGAACAAGTACCGTGAGGGAAAGATGAAAAGCACTTTGAAAAGAGGGTC-AAAAAGTACGTGAAATTGCTGAAAGG-GAACCGTATGAAATCAGTCTGATGTGTTGGTAATCAATCTAGATCTCGATCTGGATGCAC---TTGCCAATGTAT-TAGCCTGCGACAATTTGATT-TGGAGGAAAAAAGATGGGAGAATGTGGCCTTGGTTTTCA-ATCAAGGTGTTATAGCTCCTGTCAAAATACTTTGGATTGGATTGAGGATCGCAGCGAG--CCGCAA------GGTAA-GGGTCTCGGGCGCTTGG--TTTGTTCAAAAAAGGAATCTCTGCT-TCGGGTGGTGCCTTTTTTGAACGAGCCAACTCGTTTGTTTCT-CCTTTTTCTCGCTTAGGTCGTAGGCATAATGATTT-TATATGACC-CGTCTTGAAACACGGACCAAGGAGTCCACCATTGCTGCAAGTCTTTGGGTGTAGAAACCCCGGGGCGGAAGGAAACTGACCAAGATATGAAGGCTTTT---AGCTGGCAATATCATCCGGCGAGGACG-TTTTATACTGAATTGACCGAGATTAAGCATCAATGATGGGACCCGAAAGATGGTGAACT-ATACTTG-AATAGGGTGAAG--CAGAG------------------------------------------------------------------------------------------------------------------------------------------------------------------------------------------------------------------------------------------------------------------------------------------------------------------------------------------------------------------------------------------------------------------------------------------------------------------------------------------------------------------------------------------------------------------------------------------------------------------------------------------------------------------------------------------------------------------------------------------------------------------------------------------------------------------------------------------------------------------------------------------------------------------------------------------------------------------------------------------------------------------------------------------------------------------------------------------------------------------------------------------------------------------------------------------------------------------------------------------------------------------------------------------------------------------------------------------------------------------------------------------------------------------------------------------------------------------------------------------------------------------------------------------------------------------------------------------------------------------------------------------------------------------------------------------------------------------------------------------------------------------------------
>Absidia_chinensis__CGMCC_3_16057
GGTTTTCCC-----------------------------------TTTCAATTTTATCTTGTGCACCG-------TTTTTTTTGGCTAAAGCTCCTTTGGGAAC--------------------------------------------------------TTTGGCCGC---------------------------------CCTG-----------------GG-------------------CAAACTCGAATTTTC-CTTTGG------------GAAGAAC---------------CTCGGTTTGCCCAG-----------------------------------ACATTATTAT----------AC--TATT-------TTGACTGAACC-----AACAAGAAA-------------ATTGTTA--ATTT---ATA-AACAACTTTCAGCAATGGATCTCTCGGCTTTCGTATCGATGAAGAACGCAGCGAACCGCGATATGTAGTGTGCTTTGCTAATAGTGAATCATCAAATCTTTGAACGCATCTTGCACCTCTGGGTATTCCTGGAGGTACGCCTGTTTCAGTATCA-TT--TTATCTTC----CCT----CGC----------ATTTATTTGCTGG------------GGAAAAA---TTACTACTGG-CCCCG--AGAAA-----AA--TTAA-GTTTTTTC---------------------TTCTCGGCTGAAATGCGCTGGCT------------------TTTTT------GGCT---AGTAG---------TTACC-TTTTGGTAGATT-------TATTT----------------TATTAAA-AGTACCCCTACTACCTTCAAGGCCCAAAAC--------------------------------------TCATTCACTTGATCTGAAATCAGGCGGGA-TTACCCGCTGAACTTAA----------------------------------------------------------------------------------------------------------------------------------------------------------------------------------------------------------------------------------------------------------------------------------------------------------------------------------------------------------------------------------------------------------------------------------------------------------------------------------------------------------------------------------------------------------------------------------------------------------------------------------------------------------------------------------------------------------------------------------------------------------------------------------------------------------------------------------------------------------------------------------------------------------------------------------------------------------------------------------------------------------------------------------------------------------------------------------CCCCCAGT-AACGGCGA-GTG-AACAGGG-AAAAGCTCAAAGTT-GGAACCTCCTGG-CCTTAGGTCTGGCGGA-TTGTAAACTAAAGCGCT-CGAGTAGTTT-GGCTAGCCCAGTAAATAAG--TTCTCTGGAAAGGGACGACAAAGAGGGTG-AAATCCCCGTTTTTGGCTGGAG-CA-TAGGCATGCGTTTG-CTTGGGCGTGAAGAGTCAGGTTGTTTGGTATTGCAGCCTAAAGCTGGAGGTAAATCTCTCCTAAAGCTAAATATTGACGAAAGACCGATAGCGAACAAGTACCGTGAGGGAAAGATGAAAAGCACCTGGAAAAGGGGGTC-AAAAAGTACGTGAAATTGCTGAAAGG-GAACCGTATGAAATCAGTTTGGCCCATTGATAATCAGCCTGGACTTTGGTCTGGGTGCAC---TTGTCAGCGGGTTCGGCTTACGACAATTTGACT-TGGGGGAAAAAATCAAGGGGAATGTGGCCTACAT-TTCG-GTGGAGGTGTTATAGCCCTTTGAAAAATACCTTGGGTTGGATTGAGGACTGCAGCGAG--CC-CTT-TA-TGGGGGT-GGACTGTGGGCGCTTGG--TAGGAATTGGGGGAAAATCTCTGCT-TCGGGTGGTGTTTTCCCAATTCTTGTCAACTCGCCTACTTTT-CCTTTTTCTCGCTTAGGTCGTAGGCATAATGATTT-TATATGACC-CGTCTTGAAACACGGACCAAGGAGTCCACCATGATTGCGAGTCTTTGGGCGTAGAAACCCATGGGCGGAAGGAAACTGACCAAGATATGAAGGC-TTT-CGGGCTGGCAATATCCTCCAGCGAGGACG-TTTTATACTGAATTGACTGAGAGAAAGCAATTATGATGGGACCCGAAAGATGGTGAACT-ATACTTG-AATAGGGTGAAG-CCAGAGGAAACTCTGGTGG-AAGCTCGTAGCGATTCTGACGTGCAAAT-CGATCGTC-AAATTTGAGTATAGGG---GCGAAAGACTAATTCCGCGTGGCTCCTGAAGAACATCCTGTCTTGTTGACTGAAGCTCCCTTGAACCCCAAGTCT-AATCGCGAAAAGATGACCCAAATCATGTTTGAAACCTTCAACGCTCCTGCTTTCTATGTTCAAATTCAAGCTGTCTTGTCTCT-TTATGCCTCTGGTCGTACTACTGGTATTGTGCTCGACT-CTGGTGATGGTGTTACCCATACTGTCCCC-ATCTATGAAGGTTATGCCC--TCCCCCATGCTATC-TTGCG-TTTGGATATGG--CTGGTCGTGACTTGACTGACTACTTGATGCGCATCTTGGCTGAACGTGGTCACTCCTTCACTACCACCGCTGAACGTGAAATTGTCCGTGATATCAAGGAAAAGCTCTGTTATACCGCTCTCGACTTTGAACAAGAAATGC-AAACCGCTGCCCAATCCTCTGCTCTCGAAAAGTCCTATGAATTGCCC-GATGGTCAAGTCATCACTGTTGGT-AATGAACG-TTTCCGTG-CCCCT--GAAG-CTCTC-TTCCAACCTTC-CTTCCT-TGGT-C--TCGAATCT-TCT-GGTAT-TCATG-AAA--CTAC-TTACAAC-TCTATCA-TG-AAGTGTGATGTGGA-TATTCG---TAAGGAT-TTATACTCCAACA--TTGTCATGG-------------------------------------------------------------------------------------------------------------------------------------------------------------------------------------------------------------------------------------------------------------------------------------------------------------------------------------------------------------------------------------------------------------------------------------------------------------------------------------------------------------------------------------------------------------------------------------------------------------------------------------------------------------------------------------------------------------------------------------------------------------------------------------------------------------------------------------------------------------------------------------------------------------------------------------------------------------------------------------------------------
>Absidia_chinensis__CGMCC_3_16056
GGCTTTCCC-----------------------------------TTTCAATTTTATCTTGTGCACCG-------TTTTTTTTGGCTAAAGCTCCTTTGGGAAC--------------------------------------------------------TTTGGCCGC---------------------------------CCTG-----------------GG-------------------CAAACTCGAATTTTC-CTTTGG------------GAAGAAC---------------CTCGGTTTGCCCAG-----------------------------------ACATTATTAT----------AC--TATT-------TTGACTGAACCA----AACAAGAAA-------------ATTGTTA--A-TT---ATA-AACAACTTTCAGCAATGGATCTCTCGGCTTTCGTATCGATGAAGAACGCAGCGAACCGCGATATGTAGTGTGCTTTGCTAATAGTGAATCATCAAATCTTTGAACGCATCTTGCACCTCTGGGTATTCCTGGAGGTACGCCTGTTTCAGTATCA-TT--TTATCTTC----CCT----CGC----------ATTTATTTGCTGG------------GGAAAAA---TTACTACTGG-CCCCG--AGAAA-----AAACTTTC-GTTTTTTC---------------------TTCTCGGCTGAAATGCGCTGGCT------------------TTTTT------GGCT---AGTAG---------TTACC-TTTTGGTAGATT-------TATTT----------------TATTAAA-AGTACCCCTACTACCTTCAAGGCCCAAAAC--------------------------------------TCATTTACTTGATCTGAAATCAGGCGGGA-TTACCCGCTGAACTTAA----------------------------------------------------------------------------------------------------------------------------------------------------------------------------------------------------------------------------------------------------------------------------------------------------------------------------------------------------------------------------------------------------------------------------------------------------------------------------------------------------------------------------------------------------------------------------------------------------------------------------------------------------------------------------------------------------------------------------------------------------------------------------------------------------------------------------------------------------------------------------------------------------------------------------------------------------------------------------------------------------------------------------------------------------------------------------------CCCCCAGT-AACGGCGA-GTG-AACAGGG-AAAAGCTCAAAGTT-GGAACCTCCTGG-CCTTAGGTCTGGCGGA-TTGTAAACTAAAGCGCT-CGAGTAGTTT-GGCTAGCCCAGTAAATAAG--TTCTCTGGAAAGGGACGACAAAGAGGGTG-AAATCCCCGTTTTTGGCTGGAG-CA-TAGGCATGCGTTTG-CTTGGGCGTGAAGAGTCAGGTTGTTTGGTATTGCAGCCTAAAGCTGGAGGTAAATCTCTCCTAAAGCTAAATATTGACGAAAGACCGATAGCGAACAAGTACCGTGAGGGAAAGATGAAAAGCACCTTGAAAAGGGGGTC-AAAAAGTACGTGAAATTGCTGAAAGGNGAACCGTATGAAATCAGTTTGGCCCATTGATAATCAGCCTGGACTTTGGTCTGGGTGCAC---TTGTCAGCGGGTTCGGCTTACGACAATTTGACT-TGGGGGAAAAAATCATGGGGAATGTGGCCTACAC-TTCG-GTGGAGGTGTTATAGCCCTTTGAAAAATACCTTGGGTTGGATTGAGGACTGCAGCGAG--CC-CTT-TATTGGGGGT-GGACTGTGGGCGCTTGG--TAGGAATTGGGGGAAAATCTCTGCT-TCGGGTGGTGTTTTCCCAATTCTTGTCAACTCGCCTACTTTT-CCTTTCTCTCGCTTAGGTCGTAGGCATAATGATTT-TATATGACC-CGTCTTGAAACACGGACCAAGGAGTCCACCATGATTGCGAGTCTTTGGGCGTAGAAACCCATGGGCGGAAGGAAACTGACCAAGATATGAAGGC-TTT-CGGGCTGGCAATATCCTCCAGCGAGGACG-TTTTATACTGAATTGACTGAGAGAAAGCAATTATGATGGGACCCGAAAGATGGTGAACT-ATACTTG-AATAGGGTGAAG-CCAGAGGAAACTCTGGTGG-AAGCTCGTAGCGATTCTGACGTGCAAAT-CGATCGTC-AAATTTGAGTATAGGG---GCGAAAGACTAAT------------------------------------------------------------------------------------------------------------------------------------------------------------------------------------------------------------------------------------------------------------------------------------------------------------------------------------------------------------------------------------------------------------------------------------------------------------------------------------------------------------------------------------------------------------------------------------------------------------------------------------------------------------------------------------------------------------------------------------------------------------------------------------------------------------------------------------------------------------------------------------------------------------------------------------------------------------------------------------------------------------------------------------------------------------------------------------------------------------------------------------------------------------------------------------------------------------------------------------------------------------------------------------------------------------------------------------------------------------------------------------------------------------------------------------------------------------------------------------------------------------------------------------------------------------------------------------------------------------------------------------------------------------------------------------------
>Absidia_cinerea__CGMCC_3_16062
GGT-----------------------------------------CTTCTTTTTTAACCTGTGCACTG-------TTTGTTTGG-------------CGTGTGATCAA----------------------------------------------------GTTATTGATCGCCGCCG-------------------------CCCG-----------------GG----------------TGGCATGAATCAGTTCCC-TTTTGG------------GGGGCGG-----------------AGGATTGCGCCT------------------------------------AATTATTTG----------AC--TATT-------CTGACTGATCAAA---CAAATGAAA-------------ATTGTTA--ACAT---ATA-AACAACTTTCAGCAATGGATCTCTCGGCTTTCGTATCGATGAAGAACGCAGCAAATCGCGATATGTAGTGTGATCTGCCTATAGTGAATCATCAAATTTTTGAACGCATCTTGCACCCCTGGGTATTCCTGGGGGTACGCCTGTTTCAGTATCA-TT--ATTACCTC----TCTTCAACTA----------GATTGTTGGTTGAT----------GGGAAACA---TAACTACTGG-CCCTG--AGTCG----------------CCTTTT---AGGGGGGGAC--------TTCACGGCTAAAAT-ACTCGGTTAT----------------TCTTGGCTGATGACA-------------------ACC-TTTTGGTAAGAT---------TTA----------------TCCTACT-AAAAAGACTCTAGTCGTCCAAGAAATGGACCTCTCCACCCAGGTGG-------------AGACCCCAACAACAACCTTGATCTGAAATCAGGCGGGA-TTACCCGCTGAACTTAA----------------------------------------------------------------------------------------------------------------------------------------------------------------------------------------------------------------------------------------------------------------------------------------------------------------------------------------------------------------------------------------------------------------------------------------------------------------------------------------------------------------------------------------------------------------------------------------------------------------------------------------------------------------------------------------------------------------------------------------------------------------------------------------------------------------------------------------------------------------------------------------------------------------------------------------------------------------------------------------------------------------------------------------------------------------------------------CCCCTAGT-AACGGCGA-GTG-AACAGGG-AAAAGCTCAAAGTT-GGAATCTCCCAG-TCCTAGATTGGGCGAA-TTGTAAACTAAAGCTCT-CGAGTAGTTC-GGCTAGCCTGGTAAACAAG--TTCTCTGGAAAGGGACGACAAAGAGGGTG-AAATCCCCGTTTTTGGCCGGAG-CA-TAGTCTTGCGTTTG-CTTGGAAGCGAAGAGTCAGGTTGTTTGGTATTGCAGCCTAAAGTTGGAGGTAAATCTCTCCTAAAGCTAAATATTGACGAAAGACCGATAGCGAACAAGTACCGTGAGGGAAAGATGAAAAGCACCTTGAAAAGGGGGTC-AAAAAGTACGTGAAATTGCTGAAAGG-GAACCGTATGAAATCAGCCTGTGTCTTTAGTAATCAATCTGGGCTTTGGCGTGGATGCAC---TTGCTAGTGACT-CAGCTTGCGACAGTTTGATT-TGGGGGAAAAAATCAAGGAGAATGTGGCCTCGACTTTTG-GTGGAGGTGTTATAGCTCTTTGAAAAATACTCTGGATTGGACTGAGGACTGCAGTGAG--CC-TTT------GGGAT-GGACTGTGGGCGCTTGC--TTTTTAATAGGAAAGAATCTCTGCT-TCGGGTGGTGCTTTTTTATTAGGAGGCAACTCGCCTACTTTTTCCTTTTTCTCGCTTAGGTCGCAAGCATAATGATTT-TATATGACC-CGTCTTGAAACACGGACCAAGGAGTCCACCATAGTTGCGAGTCTTTGGGTGTAGAAACCCATAGGCGTAAGGAAACTGACCAAGATATGAAGGCCTC--AAGGCTGGCAATATCCTCCAGCGAGGACGTTTTTATACTGAATTGACTGAGAGAAAGCAATTATGATGGGACCCGAAAGATGGTGAACT-ATACTTG-AATAGGGTGAAG-CCAGAGGAAACTCTGGTGG-AAGCTCGTAGCGATTCTGACGTGCAAAT-CGATCGTC-AAATTTGAGTATAGGG---GCGAAAGACTAAT------------------------------------------------------------------------------------------------------------------------GTTGCCATTCAAGCTGTCTTGTCTCT-TTATGCCTCTGGTCGTACTACTGGTATTGTGCTTGATT-CTGGTGATGGTGTATCCCACACTGTCCCC-ATCTATGAAGGTTATGCTC--TCCCCCATGCTATC-TTGCG-TTTGGACATGG--CCGGTCGTGACTTGACTGATTATTTGATGCGCATCTTGGCTGAACGTGGTCACTCCTTCACTACCACCGCTGAACGTGAAATTGTCCGTGATATCAAGGAAAAGCTCTGTTATGCCGCTCTCGACTTTGAACAAGAAATGC-AAACTGCTGCTCAATCCTCTGCTCTCGAAAAATCCTATGAATTGCCC-GATGGTCAAGTCATCACTGTGGGT-AACGAACG-TTTCCGTG-CCCCT--GAAG-CCCTC-TTCCAACCTTC-CTTCCT-TGGC-C--TTGAATCT-GAT-GGTAT-TCACG-AAA--CTAC-TTACAAC-TCTATCA-TG-AAGTGTGATGTGGA-TATTCG---TAAAGAT-TTGTACTCCAATA--TTGTCATGGGGCTGGTATCTCCAAGGATGGTCAAACCCGTGAA----CACGCTTTGTTGGCCTTCACTCTC--------------------GGTG--------TCCGTCAATTGATTGT---------CGCTATCAACAAGATGGATTCCACCAAGTGGTCCGAACAACGTTTCAACGAAA---------TCATCAAGGAAGTCTCTGGTTTCATCAAGAAGATCGGTTTCAACCCCAAGTCTGTCCCCT--------TCGTCCCCATCTCTGGCTGGCA-------------------------------------CGGTGACAAC--------ATGTTGGAC----GAATCTACCAACATGCCCTGGTACAA------------GGGATGGAACAA--GGAAACCAAGGCCGGTGCCA--AGTC-TGGTAAGACTCTCTTGGATGCC----ATTGATGCCATTG--------ACCCCCCTACCCGTCCTTCCG------ACAAGCCCCTCCG---TCTCCCTCTTCAAGATGTGT---------------------------ACAAGATCGGTGGTATTGGT------ACGGTCCCCGTTGGTCGTGTCG--------AAACTGGTGTCATCAAGGCTGGTATGGTTGTTACCTTCGCTCCCGCTAACGTCACCACTGAAG-------------TCAAGTC---------------------CGTCGAAATGCATCACGAACA--ATTGGTTGAAGGTCTCCCC--------------GGTGACAACGTCGGTTTCAACG---------------------------TCAAGAACGTCTCC----GTCAAGGATATCCGTCGTGG-----------------TAACGTCTGTTCCGACTCCAAGAACGACCCCGCCAAGGAATCTGGTTCCTTCACTGCTCAAGTCATTGTCCTCAACCACCCT-GGTCAAATT
>Absidia_cornuta_URM_6100
GGCTGCTGTAAAGTGG----------------------------CCTTCTTTTTTAACTGTGCACTG-------TTTAAATTT-------------GGGGGGCGGATTT--------------------------------------------------TTAATCCGCTGCCCG---------------------------CCCG-----------------GG----------------TGGCATAAATCGACTCCC-CTAGGG------------GGGCTGA----------------GAAGTGCGCCTAA--------------------------------------TTATTTG----------AC--TAAT-------CTGACTGATCAT----TACAATGAA-------------ATTGTTA--ACAT---ATA-AACAACTTTCAGCAATGGATCTCTCGGCTTTCGTATCGATGAAGAACGCAGCAAATCGCGATATGTAGTGTGATCTGCCTATAGTGAATCATCAAATTTTTGAACGCATCTTGCACCCCTGGGTATTCCTGGGGGTACGCCTGTTTCAGTATCA-TT--TTAACCTC----TCT---TC--------AACCAAGTATTTGGTAG---------GAAGGAAAAA---TCACTACTGG-CCCCG--AGTCC--------------------TC---TTATGAGGGC--------TTCGCGGCTGAAAT-ATATGGTTAT----------------TCTCGCCTAATGACA-----------------ACACC-TTTTGGTAGATT---------CTC----------------TATACAA-AAAGT--------CTATTATTATCCGAGGGC----------------------------CCAAAT---CAAACACCTTGATCTGAAATCA-----------------------------------------------------------------------------------------------------------------------------------------------------------------------------------------------------------------------------------------------------------------------------------------------------------------------------------------------------------------------------------------------------------------------------------------------------------------------------------------------------------------------------------------------------------------------------------------------------------------------------------------------------------------------------------------------------------------------------------------------------------------------------------------------------------------------------------------------------------------------------------------------------------------------------------------------------------------------------------------------------------------------------------------------------------------------------------------------------------CCCTCAGT-AACGGCGA-GTG-AACAGGG-AAAAGCTCAAAGTT-GGAACCTCCTGG-CCTTAGGTCTGGCGGA-TTGTAAACTAAAGCTCT-CGAGTAGTTT-GGCTGGCCCAGTAAATAAG--TTCTCTGGAAAGGGACGACAAAGAGGGTG-AAATCCCCGTTTTTGGCTGGAG-CA-TAGTCTTGCGTTTG-CTTGGAAGTGAAGAGTCAGGTTGTTTGGTATTGCAGCCTAAAGTTGGAGGTAAATCTCTCCTAAAGCTAAATATTGACGAAAGACCGATAGCGAACAAGTACCGTGAGGGAAAGATGAAAAGCACCTTGAAAAGGGGGTC-AAAAAGTACGTGAAATTGCTGAAAGG-GAACCGTATGAAATCAGCTTGTCTCTTTAGTAATCAGCCTGGACTTTGGTCTGGGTGCAC---TTGCTAGTGAGTACAGCCTACGACAATTCGATT-TGAGGGAAAAAATTAGGAGGAATGTGGCTTCAGT-TTCG-GCTGAAGTGTTATAGCCTCTTGAAAAATACCTTGGGTTGGATTGAGGATCGCAGCAGG--CC-ATT-T----GGGAT-GAACTGTGGGCGCTTGG--TCGTGGTGTGGAAGAAATTTCTATC-TCTGGTAGTGTCTTTCCCATCATGGTCAACTCGTCTACTTTT-TCTTTTTCCTGCTTAGGTCGTAGGCATAATGATTT-TATA------------------------------------------------------------------------------------------------------------------------------------------------------------------------------------------------------------------------------------------------------------------------------------------------------------------------------------------------------------------------------------------------------------------------------------------------------------------------------------------------------------------------------------------------------------------------------------------------------------------------------------------------------------------------------------------------------------------------------------------------------------------------------------------------------------------------------------------------------------------------------------------------------------------------------------------------------------------------------------------------------------------------------------------------------------------------------------------------------------------------------------------------------------------------------------------------------------------------------------------------------------------------------------------------------------------------------------------------------------------------------------------------------------------------------------------------------------------------------------------------------------------------------------------------------------------------------------------------------------------------------------------------------------------------------------------------------------------------------------------------------------------------------------------------------------------------------------------------------------------------------------------------------------------------------------------------------------------------------------------------------------
>Absidia_cuneospora__CBS_101_59
AGTTTCTCCAATGAAT----------------------------TTTGGGGTTTCTTTGATAAAATTTCTCTTCTTTTCCTTTCTTTGAGGGAATTGAAGGAATCCACTGTGATCTGTTTCGAGC----------------------------------TTTTTCATTTTGAAAAAGCTACAA------------------CCCG---------------------------------------------TTTTTTTTCTTTTGG------------AAAACAAACGGGTGTGGGGCCTTTTTAGGTTCTC-----------------------------------GCAATTCAATAT----------ACTTTATG-AAATTCTTGATTGATTC---------------------------TTAATTGAAACA----AAA-AACAACTTTCAACAATGGATCTCTCGGCTTACGCATCGATGAAGAACGCAGCGAATCGCGATATGTAATGTGATCTGCATTTAGTGAATCATCGAATCTTTGAACGCATCTTGCGCCCAAGGGTAATCCTTTGGGCACGCCTGTTTCAGTGTTA-TG--TTAAACCCAAAATCT-----------------CTTTTTTTGGTGAT---------------------GTAACGTTGG-GCTTGCCAATCA----------------ATTTTT---TTTGATCG----------GTCTTGCTTGGAATGATATCAAT------------------TCCAGTCGGATCACC-----TTATTCTTCAGATCAGG-CTTTGGTAGACTACCGAAAGTCGCGT-------------TTGAACTA-AAAAGGCCCGAATTGATGGGATTT-----------------------------------TTAAACATTTTCAATATTTAACCTGAAATCAGGCGGGA-CTACCCGCTGAACTTAA-------------------------------------------------------------------------------------------------------------------------------------------------------------------------------------------------------------------------------------------------------------------------------------------------------------------------------------------------------------------------------------------------------------------------------------------------------------------------------------------------------------------------------------------------------------------------------------------------------------------------------------------------------------------------------------------------------------------------------------------------------------------------------------------------------------------------------------------------------------------------------------------------------------------------------------------------------------------------------------------------------------------------------------------------------------------------------------TCAGT-AACGGCGA-GTG-AACAGGG-AAAAGCTCAAAGTT-GGAACCTCCTTG-GCCTAGCCAAGGCGGA-TTGTAAACTAAAGTTTT-TGGGTAGTTTGGGCTAGCSTGGTAAAAAAA--TCCTCTGGAAAGGGGTGACATAGAGGGTG-AAATCCCCGTCTTTGGCCAGAG-CA-TAGTCTTGCGTTTG-CCTAGGAACGAAGAGTCAGGTTGTTTGGGAATGCAGCCTAAATTGGGAGGTAAATCTCTCCTAAAGCTAAATATTGACGAAAGACCGATAGCGAACAAGTACCGTGAGGGAAAGATGAAAAGCACTTTGAAAAGAGGGTC-AAAAAGTACGTGAAATCGCTGAGAGG-GAACCGTATGAAATCAGTCTGATTGCCTGGTAATCAACCTAAGATTCGTCTTTGGTGCAC---TTGCCAGATAAT-TAGCCAACAACAGTTTGGTG-TGGAGGAAAAAACTTGCTGGAATGTAGCCACGGCCTTCG-GTCTTGGTGTTATAGCCGGTAAGAAAATACTTTGTRCTAGACTGAGGAATGCAGTGAA--CC-CTT-C--GGGGCAA-GAATTCGGTGCGCTTTT--GTTTGAATAATGGTGAATCTCTGCT-TCGGGTGGTGCGCTATTATTCGGGCGAAACTCGTATCGATTT-TCTTTATTTCACTTAGGTTGTTGGCCTAATGATTT-TATATGACC-CGTCTTGAAACACGGACCAAGGAGTCCACCATATACGCGAGTCTTTGGGCGTAGAAACCCATGGGCGTAAGGAAACTGACCAAGATATGAAGGCG----CAAGCTGGCAATATCCTCCGGCGATGACG--TTTTAACTGACTTGACCGAGAGAAAGCGTATATGATGGGACCCGAAAGATGGTGAACT-ATACTTG-AATAGGGTGAAG-CCAGAGGAAACTCTGGTGG-AAGCTCGCAGCGATTCTGACGTGCAAAT-CGATCGTC-AAATTTGAGTATAGGG---GCGAAAGACTAAT------------------------------------------------------------------------------------------------------------------------------------------------------------------------------------------------------------------------------------------------------------------------------------------------------------------------------------------------------------------------------------------------------------------------------------------------------------------------------------------------------------------------------------------------------------------------------------------------------------------------------------------------------------------------------------------------------------------------------------------------------------------------------------------------------------------------------------------------------------------------------------------------------------------------------------------------------------------------------------------------------------------------------------------------------------------------------------------------------------------------------------------------------------------------------------------------------------------------------------------------------------------------------------------------------------------------------------------------------------------------------------------------------------------------------------------------------------------------------------------------------------------------------------------------------------------------------------------------------------------------------------------------------------------------------------------
>Absidia_cylindrospora_CBS_100_08__
GGCTCTCTTTGGGGAGCTTTC-----------------------TCTTCTTTTTATCTTGTGCACTG-------TTTTTATGGGTGGGCCTCCCTTTGGGGGGG-------------------------------------------------------TTCATCCGC---------------------------------CCTG-----------------GG-------------------CATGGCTATTTTTTC-CCTCGG------------GAGAATC----------------TTGGCCTGCCCGGTGCTCTTTCCTAACGGACT--------------GGGCAACATTTT---------AAC--TATT-------CTGACTGAACCT----AACAAGAAA-------------ATTGTTA--ATC----ATA-AACAACTTTCAGCAATGGATCTCTCGGCTTTCGTATCGATGAAGAACGCAGCAAATCGCGATATGTAGTGTGATCTGCCCATAGTGAATCATCAAATCTTTGAACGCATCTTGCACCCCTGGGTATTCCTGGGGGTACGCCTGTTTCAGTATCA-TT--TATACTTC----TCT---CCCC--------------------CGAAAGGGTGTGCTGGGAAAAA---TCACTACTGGCCCCCG--AGGAT---------------ATTTTCT---------------------CTGGCGGCTTAAATGCTCTGGCA------------------TCCCTCTTTAGAGTT---GCTTC---------TTACC-CTTTGGTAGTTT--------ATTC----------------TGCTAAA-AGCAACGAG----AAACTCTATAGAGGTGCCCCTG------------------------CTAAAT---TATATCTCTGGATCTGAAATCAGGCGGGA-TTACCCGCTG-----------------------------------------------------------------------------------------------------------------------------------------------------------------------------------------------------------------------------------------------------------------------------------------------------------------------------------------------------------------------------------------------------------------------------------------------------------------------------------------------------------------------------------------------------------------------------------------------------------------------------------------------------------------------------------------------------------------------------------------------------------------------------------------------------------------------------------------------------------------------------------------------------------------------------------------------------------------------------------------------------------------------------------------------------------------------------------------CCCTCAGT-AACGGCGA-GTG-AACAGGG-AAAAGCTCAAAGTT-GGAACCTCCTGG-CCCTAGGTCTGGCGGA-TTGTAAACTAAAGCTCT-CGAGTAGTTC-GGCTAGCCTGGTAAAAAAG--TTCTCTGGAAAGGGACGACATGGAGGGTG-AAATCCCCGTCTTTGGCCAGAG-CA-TAGTCCAACGTTTG-CTTGGAAGTGAAGAGTCAGGTTGTTTGGTATTGCAGCCTAAAGCTGGAGGTAAATCTCTCCTAAAGCTAAATATTGACGAAAGACCGATAGCGAACAAGTACCGTGAGGGAAAGATGAAAAGCACTTTGAAAAGAGGGTC-AAAAAGTACGTGAAATTGCTGAAAGG-GAACCGTATGAAATCAGCCTGTCTCTTTGGTAATCAACCTGGAATTCGTTCTGGGTGCAC---TTGCCGGTGAGT-CAGCCTGCGACAATTTGACT-TGGGGGAAAAAATCGGGGGGAATGTGGCCTCGGC-TTCG-GTCGTGGTGTTATAGCCCTTTGAAAAATACCCTGGGTTGGATTGAGGACTGCAGCGAG--CC-TTT------GGGAT-GAACTGTGGGCGCTTGG--CTTTGCCTTGAAAGAAATCTCTGCT-TCGGGTGGTGTCTTTCTCGGCGGGGTCAACTCGCCTACTTTT-TCTTTTTCTCGCTTAG-TCGCAG-CATAATGATTT-TATATGAC--------------------------------------------------------------------------------------------------------------------------------------------------------------------------------------------------------------------------------------------------------------------------------------------------------------------------------------------------------------------------------------------------------------------------------------------------------------------------------------------------------------------------------------------------------------------------------------------------------------------------------------------------------------------------------------------------------------------------------------------------------------------------------------------------------------------------------------------------------------------------------------------------------------------------------------------------------------------------------------------------------------------------------------------------------------------------------------------------------------------------------------------------------------------------------------------------------------------------------------------------------------------------------------------------------------------------------------------------------------------------------------------------------------------------------------------------------------------------------------------------------------------------------------------------------------------------------------------------------------------------------------------------------------------------------------------------------------------------------------------------------------------------------------------------------------------------------------------------------------------------------------------------------------------------------------------------------------------------------------------------------
>Absidia_digitula__CGMCC_3_16058
--------------------------------------------------------------------------------------------------------------------------------------------------------------------------------------------------------------------------------------------------------------------------------------------------------------------------------------------------------------------------------------------------------------------------------------------------------------------------------------------------------------------------------GATCTGCCTATAGTGAATCATCAAATTTTTGAACGCATCTTGCACCTCTGGGTATTCCTGGAGGTACGCCTGTTTCAGTATCA-TT--TTAACTTC----TTT---TCCC----------TATAATGGGGGCA-----------AGAAGATA---TTACCATTGGCCCTAG--AGACC--------GTTCC-CAGCTTTG---GCCGGGCGACGAC-----TTCACGGCTTAAAT-AT---ACTGGGTCCCACCATTAATTGTTTTTTGGTTCGGCT-----TGA---------ATACC-CTTTGGTAGATT---------TTC----------------TACTATA-AGCTATA------TCATCCGGGCAGAAAATGGGGATCCCC-------------------CTATAC---TTAACCCTTTGATCTGAAATCAGGCGGGA-TTACCCGCTGAACTTAA-------------------------------------------------------------------------------------------------------------------------------------------------------------------------------------------------------------------------------------------------------------------------------------------------------------------------------------------------------------------------------------------------------------------------------------------------------------------------------------------------------------------------------------------------------------------------------------------------------------------------------------------------------------------------------------------------------------------------------------------------------------------------------------------------------------------------------------------------------------------------------------------------------------------------------------------------------------------------------------------------------------------------------------------------------------------------------------------------------------------------------------------------------------------------------------------------------------------------AGGGACAACATGGAGGGTG-AAATTCCCGTCTTTGGCCAGAG-CA-TAGTCCTACGTTTG-CTTGGGAGTGAAGAGTCAGGTTGTTTGGTATTGCAGCCTAAAGCTGGAGGTAAATCTCTCCTAAAGCTAAATATTGACGAAAGACCGATAGCGAACAAGTACCGTGAGGGAAAGATGAAAAGCACCTTGAAAAGGGGGTC-AAAAAGTACGTGAAATTGCTGAAAGG-GAACCGTATGAAATCAGCTTGTCCCCTTGGTAATCAGCCTGAGCTTCGGTTTGGGTGCAC---TTGCCATTGGGT-CAGCCTGCGACAATTTGATT-TGGGGGAAAAAATCATTGGGAATGTGGCCTTGGC-TTCG-GTCAAGGTGTTATAGCCCTTTGAAAAATACCCTGGGTTGGATTGAGGACTGCAGCAAG--CCCGTAAG----GGTAA-AGACTGTGGGCGCTTTG--TTTTGGCCGGGAGGAAATCTCTACT-TCGGGTAGTGTTCTTTCGGTTGGGGCCAACTCGCCTGCTTTTCTTTTTTTCTTGCTTAGGTCGTAGGCATAATGATTT-TATATGACC-CGTCTTGAAACACGGACCAAGGAGTCCACCATAATTGCGAGTCTTTGGGTGTAAAAACTCATGGGCGAAAGGAAACTGACCAAGATATGAAGGCT----TCGGCCGGCAATATCCTCCAGCGAGGACGTTTTTATACTGAATTGACTGAGAGAAAGCAATTATGATGGGACCCGAAAGATGGTGAACT-ATACTTG-AATAGGGTGAAG-CCAGAGGAAACTCTGGTGG-AAGCTCGTAGCGATTCTGACGTGCAAAT-CGATCGTC-AAATTTGAGTATAGGG---GCGAAAGACTAAT----------------------------------------------------------------------------------------TGTTTGAAACTTTTAATGCTCCCGCTTTCTATGTTGCTATTCAAGCTGTCTTGTCTCT-TTATGCTTCCGGTCGTACTACTGGTATCGTGCTCGATT-CTGGTGATGGTGTTACCCATACTGTTCCT-ATTTATGAAGGTTATGCTC--TTCCCCATGCTATC-TTACG-TTTGGATATGG--CTGGTCGTGATTTGACTGATTACTTGATGCGTATTTTGGCTGAACGTGGTCATTCCTTCACTACTACTGCTGAACGTGAAATTGTTCGTGATATCAAGGAAAAACTCTGTTATACCGCTCTTGACTTTGAACAAGAAATGCAAAACTGCTGCTCAATCCTCTGCTCTCGAAAAATCTTATGAATTGCCCTGATGGTCAAGTTATCACTGTTGGTAAATGAACGTTTTCCGTG-CTCCT--GAAG-CTCTCTTTCCAACCTTCCTTTCCT-GGGTCT--TGAAATCT-GCTGGGTAT-TCATG-AAAACTTAC-TTACAACTTCTATCCTTG-AAGT----------------------------------------------------GGCTGGTATCTCCAAGGATGGTCAAACCCGTGAA----CACGCTTTGTTGGCTTTCACTCTC--------------------GGTG--------TCCGTCAATTGATCGT---------TGCTATCAACAAGATGGATTCTACCAAGTGGTCCGAACAACGTTTCAACGAAA---------TCATCAAGGAAGTCTCTGGTTTCATCAAGAAGATCGGTTTCAACCCCAAGTCTGTCCCCT--------TCGTCCCCATCTCTGGCTGGCA-------------------------------------CGGTGACAAC--------ATGTTGGAA----GAATCCAACAACATGCCCTGGTACAA------------GGGATGGAACAA--GGAAACCAAGGCCGGTGCCA--AGTC-TGGTAAGACTCTCTTGGATGCC----ATTGATGCTATTG--------ATCCTCCTCAACGTCCTTCCG------ACAAGCCCCTCCG---TCTCCCTCTTCAAGATGTGT---------------------------ACAAGATCGGTGGTATTGGT------ACTGTTCCCGTTGGTCGTGTCG--------AAACTGGTGTCATCAAGGCTGGTATGGTCGTCACTTTCGCTCCTGCTAACGTCACCACTGAAG-------------TCAAGTC---------------------CGTCGAAATGCATCACGAACA--ATTGGTTGAAGGTCTCCCC--------------GGTGACAATGTTGGTTTCAACG---------------------------TCAAGAACGTGTCT----GTCAAGGATATCCGTCGTGG-----------------TAACGTCTGTTCCGACTCCAAGAACGACCCCGCCAAGGAATCTGGTTCTTTCACTGCTCAAGTCATTGTCCTCAACCATCCT-GGTCAAATT
>Absidia_edaphica_MFLUCC_20_0088__
--------------------------------------------------TTTTTTTTTGTTCTCGA--------------------------------------------------------------------------------------------TCAGC-------------------------------------CCTG-----------------GG----------------TCG---AGGCAATTTTTT-TTTCGA------------GAAAAAT----------------TTGACTGGCCCAGCGTCCTTTT------------------------GGACGATATTAT----------AC--TATT------ATCGACTGAACC-----AACAAGAAA-------------ATTGTTA--ACA----ATA-AACAACTTTCAGCAATGGATCTCTCGGCTTTCGTATCGATGAAGAACGCAGCAAATCGCGATATGTAGTGTGATCTGCCTCTAGTGAATCATCAAATCTTTGAACGCATCTTGCACCTCTGGGTATTCCTGGAGGTACGCCTGTTTCAGTATCA-TT--TTATCTTC----TCT---TC-C----------CTTTATTGGGATT------------GGAAAAA---TCACTACTGG-CCTTG--AGAATGGGAGCTTGCTC-------------------CTAC--------TTCATGGCTTAAAT---TCGGCTAG----------------TTTTTAA----TACT---GGTAG---------TTACC-TTTTGGTAGTTT--------ATTC----------------TGCAAAA-AGT--------------------------------------------------------CAAATCTAATCAGTCACTTAATACTAAAC------------ACCTTATAA-----------------GCGAAACTGCGAATGGCTCATTAAATCAGTTATGATCTACATGACAAATACTTTACTACTGGATAACCGTGGTAATTCTAGAGCTAATACATGCAGAAAAGGCCTGACTTCGGAAGGGCTGCACTTATTAGATCAAAACCTTCCTGGGTAAAACCAGTTCTTTGGTGATTCATAATAATTTAGCTGATCGCATGGCCTTGCGCCGGCGACGGTACATTCGATTTTCTGCCCTATCAGGCTGTTGATTGTAAGATAGAGGCTTACAATGGCTACCACGGGTAACGGGGAATTAGGGTTCGATTCCGGAGAGGGAGCCTGAGAAACGGCTACCACATCCAAGGAAGGCAGCAGGCGCGCAAATTACCCAATCCCAATTCGGGGAGGTAGTGACAATAAATAACAATGCTGGGCCTTTTGGCCTAGCAATTGGAATGAGTACAATTTAAATCCCTTAACGAGGATCAATTGGAGGGCAAGTCTGGTGCCAGCAGCCGCGGTAATTCCAGCTCCAAAAGCGTATATTAAAGTTGTTGCAGTTAAAACGTCCGTAGTCGAATTTACACCTTTTGTGTTTG--CCGCCGGTCCTTCATTGGGCTGGATGGGT---AGACGCTGGGTGATAAAGTCTGGTTAATAGAGTGGTTGGCTTCGGCTGGCTGCTTTTCCTTACCAGGCGTATTACCATGAGCAAATCAGAATGCTCAAAGTAGGCCTTCGCGCCTGAATGTGTTAGCATGGAATAATAAAATAGGACTCGAGTCTTGTTTTGTTGGTTTACTTGACATTGAGAAATGATGAATAGGAACGGTTGGGGGCATTTGTATTTGGCCGCTAGAGGTGAAATTCTTGGATTGGCCGAAGACAAACTACTGCGAAAGCATTGGACCCAGGACG-TTTCATTGATCAGGGACTAAAGTTGAGGGATCGAAGACGATTAGATACCGTCGTAGTCTTAACCACAAACTATGCCGACTAGCGATTGGGCCTTGACCTTTGGTCAGGTTCAGCAGCTTAGCGAA-------------------------------------------GCTCAAAGTT-GGAACCTCCAAG-CCCTAGGTTTGGCGGA-TTGTAAACTAAAGCTCT-CGAGTAGTTT-GGCTGGCCCAGTAAATAAG--TTCTCTGGAAAGGGACGACAAAGAGGGTG-AAATCCCCGTTTTTGGCTGGAG-CA-CAGTCTTGCGTTTG-CTTGGAAGTGAAGAGTCAGGTTGTTTGGTATTGCAGCCTAAAGTTGGAGGTAAATCTCTCCTAAAGCTAAATATTGACGAAAGACCGATAGCGAACAAGTACCGTGAGGGAAAGATGAAAAGCACCTTGAAAAGGGGGTC-AAAAAGTACGTGAAATTGCTGAAAGG-GAACCGTATGAAATCAGCTTGTTTCTTTGGTAATCAATCTGGGCTTTGGCCTGGATGCAC---TTGCCAGTGAATACAGCCTACGACAATTTGATT-TGAGGGAAAAAATTAGGGGGAATGTGGCCTGGGC-TTCG-GCTTAGGTGTTATAGCCCTTTGAAAAATACCTTGGATTGGATTGAGGACTGCAGCGGG--CC-ATT-T----GGGAT-GAACTGTGGGTGCTTGG--CGGTGGCAAGGAAGAAATTTCTATC-TCTGGTAGTGTCTTTCTTGTCGTTGTCAACTCGCTCACTTTT-TCTTTTTCTCGCTTAGGTCGTAGGCATAATGATTT-TATATGACC-CGTCTTGAAACACGGACCAAGGAGTCCACCATTATTGCGAGTCTTTGGGTGTAGAAACCCATGGGCGTAAGGAAACTGACCAAGATATGAAGGC-TGT-ATGGCTGGCAATATCCTCCAGCGAGGACG-TTTTATACTGAATTGACTGAGAGAAAGCAATAATGATGGGACCCGAAAGATGGTGAACT-ATACTTG-AATAGGGTGAAG-CCAGAGGAAACTCTGGTGG-AAGCTCGTAGCGATTCTGACGTGCAAATCCGATCGTC-AAA-----------------------------TCCGTGTCGCTCCTGAAGAACACCCTGTTTTGTTGACCGAAGCTCCCTTGAACCCCAAGTCC-AACCGTGAAAAGATGACTCAAATCATGTTTGAAACCTTCAACGCTCCTGCCTTCTATGTTGCCATTCAAGCCGTCTTGTCCTT-GTATGCTTCTGGTCGTACTACTGGTATTGTCCTCGATT-CTGGTGATGGTGTCACCCACACTGTCCCC-ATCTATGAAGGTTATGCCC--TTCCCCACGCTATC-TTGCG-TTTGGATATGG--CCGGTCGTGACTTGACTGATTACCTGATGCGCATTTTGGCTGAACGTGGTCACTCTTTCACCACCACTGCTGAACGTGAAATTGTCCGTGATATCAAGGAAAAGCTCTGTTATACCGCTCTTGACTTTGAACAAGAAATGC-AAACTGCTGCCCAATCCTCTGCTCTTGAAAAGTCCTATGAATTGCCC-GATGGTCAAGTCATCACCGTTGGT-AACGAACG-ATTCCGTG-CCCCT--GAAG-CCCTC-TTCCGTCCTTC-TCTCCT-CGGT-A--GTGAATCT-TCT-GGTAT-TCATG-AAA--CTAC-ATACAAC-TCTATCA-TG-AAGTGTGATGTGGA-TATTCG---TAAGGAC-TTGTACTCCAACA--TTGTCATGG-------------------------------------------------------------------------------------------------------------------------------------------------------------------------------------------------------------------------------------------------------------------------------------------------------------------------------------------------------------------------------------------------------------------------------------------------------------------------------------------------------------------------------------------------------------------------------------------------------------------------------------------------------------------------------------------------------------------------------------------------------------------------------------------------------------------------------------------------------------------------------------------------------------------------------------------------------------------------------------------------------
>Absidia_frigida_CGMCC_3_16201
GGCCTCCTGAATTTATTTTCTTGGGGT-----------------TCAAAATTTTATCTTGTGCACTG-------TTGATGTTG-------------GTGGGGTTGTCGGTTCCTCTTTTATTAGGGGAGCTGTCAGC----------------------TCTACCTGTC--------------------------------CCTG-----------------GG---------------------CTTTGGTCCTTTTCCTTCGG------------GAAAAGA-----------------TAACCGGCTCAGT--------------------------------GGAAACCATATA----------AC--TATT-------CTGACTGAACC-----AAAAGAAAT-------------TTTGTTT--AAC----ATA-AACAACTTTCAGCAATGGATCTCTCGGCTTTCGTATCGATGAAGAACGCAGCAAATCGCGATATGTAGTGTGATCTGCCTATAGTGAATCATCAAATTTTTGAACGCATCTTGCACCCCTGGGTATTCCTGGGGGTACGCCTGTTTCAGTATCA-TT--TTATCTTC----CCTTATTC------------ATTTATTTGGATG------------GGAAAAA---TCACAATTGGCCCTTG--AGACCTGGAAAAGTCTAT-GACTTTTT-------T-CAGC--------TTCACGGCTTGAAT-ATTTGGCTT-----------------TATTTCTTAGCGA-------------------ATACC-CTTTGGTAGAAT---------TTTTCTGCTTTAAAGCTGTTGCTAAT-AAAAAAAGCCGGTTTGCCTTCCTCCATAA------------------------------GAAGACAACCATATTTCTTGATCTGAAATCAGGCGGGA-TTACCCGCT------------------------------------------------------------------------------------------------------------------------------------------------------------------------------------------------------------------------------------------------------------------------------------------------------------------------------------------------------------------------------------------------------------------------------------------------------------------------------------------------------------------------------------------------------------------------------------------------------------------------------------------------------------------------------------------------------------------------------------------------------------------------------------------------------------------------------------------------------------------------------------------------------------------------------------------------------------------------------------------------------------------------------------------------------------------------------------------CCCCTAGT-AACGGCGA-GTG-AACAGGG-AAAAGCTCAAAGTT-GGAACCTCCTGG-CCCTAGGCCCGGCGGA-TTGTAAACTAAAGCTCT-CGAGTAGTTC-GGCTAGCCTGGTAAAAAAG--TTCTCTGGAAAGGGACGACATGGAGGGTG-AAATCCCCGTCTTTGGCCAGAG-CA-TAGTCCAACGTTTG-CTTGGAAGTGAAGAGTCAGGTTGTTTGGTATTGCAGCCTAAAGTTGGAGGTAAATCTCTCCTAAAGCTAAATATTGACGAAAGACCGATAGCGAACAAGTACCGTGAGGGAAAGATGAAAAGCACTTTGAAAAGAGGGTC-AAAAAGTACGTGAAATTGCTGAAAGG-GAACCGTATGAAATCAGCTTGTCTTTTTGGTAATCAACCTGGACTTCGGTCTGGGTGCAC---TTGCCAGTGAGA-CAGCCTGCGACAATTCGATT-TGGAGGAAAAAATTATTGGGAATGTGGCCTCTGCCTTTG-GTTGAGGTGTTATAGCCCTTTAAAAAATACTCTGGGTTGGATTGAGGACTGCAGCGAGCTCC-CTC---GGGGGCAT-GGGTTGTGGGTGCTTTG--CTTCGGTAAAAGGGAAATCTCTACT-TCGGGTAGTGTCTTTTTTATCGAGGTGAACCCGCCTACATTC-TCTTTTTCTCGCTTAGGTCGTAGGCATAATGATTT-TATATGACC-------------------------------------------------------------------------------------------------------------------------------------------------------------------------------------------------------------------------------------------------------------------------------------------------------------------------------------------------------------------------------------------------------------------------------------------------------------------------------------------------------------------------------------------------------------------------------------------------------------------------------------------------------------------------------------------------------------------------------------------------------------------------------------------------------------------------------------------------------------------------------------------------------------------------------------------------------------------------------------------------------------------------------------------------------------------------------------------------------------------------------------------------------------------------------------------------------------------------------------------------------------------------------------------------------------------------------------------------------------------------------------------------------------------------------------------------------------------------------------------------------------------------------------------------------------------------------------------------------------------------------------------------------------------------------------------------------------------------------------------------------------------------------------------------------------------------------------------------------------------------------------------------------------------------------------------------------------------------------------------------------
>Absidia_fusca_CBS_102_35
GGTCTCCTCTTATTATAAGAGGTGGGC-----------------TGACTACTTTTTTATGTGCACTG-------TTTTTGAGG-------------GGGGGAAAAGAAATCTAA---------------------------------------------TTTCTTTTTTCC------------------------------CCAT-----------------GG----------------TGGGTTGGGAAACTTTTCTCTGCG-------------GAGGAAT----------------TTGGCCTGCCCACTCTGGTTTCTCTTTACAGAGTTACCGG------GTTAAAATTTAT----------AC--TATA------ACTGACTGAAC-------ATTAAAAA-------------GTTAATA-----------ATAACAACTTTCAGCAATGGATCTCTCGGCTTTCGTATCGATGAAGAACGCAGCAAATCGCGATATGTAGTGTGATCTGCCTATAGTGAATCATCAAATCTTTGAACGCATCTTGCACCTTTGGGTATTCCTGAAGGTACGCCTGTTTCAGTATCA-TT--TTATCCT-----TCT---TCACCTAAATTATTGTTTAGGAGACCA-----------AGGAAA-----TTTTAACTGG-CCCTG----------------CTCC-TATCTTTT---ATGGGTAAGA--------GTCTCGGCTGAAAT---------------------------TTGGACGCTGAGCCTTTAGGGAATCATCTCTCTTGCT-CTTTGGTAGTTA--------ATTC----------------TATTATA-AAAAAGACCAGAGTGACCTTATATAAAGAC-----------------------------AGCACACTTCAAACATCTTGATCTGAAATCAGGCGGGA-CTACCCGCTGAACTTAA----------------------------------------------------------------------------------------------------------------------------------------------------------------------------------------------------------------------------------------------------------------------------------------------------------------------------------------------------------------------------------------------------------------------------------------------------------------------------------------------------------------------------------------------------------------------------------------------------------------------------------------------------------------------------------------------------------------------------------------------------------------------------------------------------------------------------------------------------------------------------------------------------------------------------------------------------------------------------------------------------------------------------------------------------------------------------------CCCTCAGT-AACGGCGA-GTG-AACAGGG-AAAAGCTCAAAGTT-GGAACCTCCTAG-CCCTAGGCTCGGCGGA-TTGTAAACTAAAGCTGT-TGAGTAGTTC-GGTTAGCCTGGTAAAAAAG--TTCTCTGGAAAGGGACGACATGGAGGGTG-AAATCCCCGTCTTTGGCCAGAG-CA-TAATCCTACGTTTG-CTCGATAGCGAAGAGTCAGGTTGTTGGGTAATGCAGCTTAAAATGGGAGGTAAATCTCTCCTAAAGCTAAATATTGACGAAAGACCGATAGCGAACAAGTACCGTGAGGGAAAGATGAAAAGCACTTTGAAAAGAGGGTC-AAAAAGTACGTGAAATTGCTGAAAGG-GAACCGTATGAAATCAGCCTGATCTTTTGGTAATCAACCTGGGCTTTGGCCTGGGTGCAC---TTGCCGATGGAT-TAGCCTACGACAATTCGGTC-TCAAGGAAAAAATTAGGGGGAATGTGGCCTACGT-TTCG-GCGGAGGTGTTATAGCCCTTTGAAAAATACTTGGGACTGGATTGAGGCATGCAGCGAG--CC--TT-TATTGGTATT-GGGTCTCGGGTGCTTTG--TGTTAACTGGGCGGAAATCTCTACTTTAAGGTAGTGTTCGTCTTTTTGGCATTAACTCGCCT--GTTC-TCTTATTCTCGC-TAGGTCGTAGC----------------------------------------------------------------------------------------------------------------------------------------------------------------------------------------------------------------------------------------------------------------------------------------------------------------------------------------------------------------------------------------------------------------------------------------------------------------------------------------------------------------------------------------------------------------------------------------------------------------------------------------------------------------------------------------------------------------------------------------------------------------------------------------------------------------------------------------------------------------------------------------------------------------------------------------------------------------------------------------------------------------------------------------------------------------------------------------------------------------------------------------------------------------------------------------------------------------------------------------------------------------------------------------------------------------------------------------------------------------------------------------------------------------------------------------------------------------------------------------------------------------------------------------------------------------------------------------------------------------------------------------------------------------------------------------------------------------------------------------------------------------------------------------------------------------------------------------------------------------------------------------------------------------------------------------------------------------------------------------------------------------------------
>Absidia_gemella_CGMCC_3_16202__
GGTTGTATCTCGTCAGAGATCAGC--------------------CAACACTTTTAATCTGTGCACCG-------TTACCATGG-------------GAACAGCGTACCTGAATTTTTTTG---------------------------------------GTACTCCGTTCCCTGC--------------------------CCTG-----------------GG-------------------TTAACCCGCCACTTC-CTTTGG------------GAGGAGG---------------TTATGGTTGCCCAG------------------------------------AGTTTTTAT----------AC--TATT-------TTGACTGA--------AAAACGAAA-------------ATTGTTA--ATTTTA-ATA-AACAACTTTCAGCAATGGATCTCTCGGCTTTCGTATCGATGAAGAACGCAGCAAATCGCGATATGTAGTGTGACTTGCCTATAGTGAATCATCAAATCTTTGAACGCATCTTGCACCTTTGGGTATTCCTGAAGGTACGCCTGTTTCAGTATCA-TT--TTATCTTC----TCT---CT-CAAAAAATTTTATTTTTTGGAAGT-----------GAAAAA-----TCACAATTGGCCCTTG--AGACCCGAGAAAGAATTT-ATTCTCCT---------CGGC--------TTCACGGCTTAAAT-TCTCGGTT------------------TTTTTTTGACTGACA----------------CTTACC-TTTTGGTAGAAT---------TTC----------------TGCTTTA-AAAGATGTG----TTGCCAAATTATGAAACTCGGCCTCGGC------------------CCAAAT---CTTAAATCTTGATCTGAAATCAGGCGGGA-CTACC----------------------------------------------------------------------------------------------------------------------------------------------------------------------------------------------------------------------------------------------------------------------------------------------------------------------------------------------------------------------------------------------------------------------------------------------------------------------------------------------------------------------------------------------------------------------------------------------------------------------------------------------------------------------------------------------------------------------------------------------------------------------------------------------------------------------------------------------------------------------------------------------------------------------------------------------------------------------------------------------------------------------------------------------------------------------------------------------CCCCTAGT-AACGGCGA-GTG-AAGAGGG-AAAAGCTCAAAGTT-GGAAACTCCAAG-CCCTAGGTTTGGCGTA-TTGTAAACTAAAGCTCT-CGAGTAGTTT-GGCTAGCCTGGTAAATAAG--TTCTCTGGAAAGGGACGACATGGAGGGTG-AAATCCCCGTCTTTGGCCAGAG-CA-TAGTCTGACGTTTG-CTTGGAAGTGAAGAGTCAGGTTGTTTGGTATTGCAGCCTAAAGCTGGAGGTAAATCTCTCCTAAAGCTAAATATTGACGAAAGACCGATAGCGAACAAGTACCGTGAGGGAAAGATGAAAAGCACTTTGAAAAGAGGGTC-AAAAAGTACGTGAAATTGCTGAAAGG-GAACCGTATGAAATCAGCTTGTCTCTTTGGTAATCAACCTGAACCTCGGTTTGGGTGCAC---TTGCCAGTGAGT-CAGCCTGCGACAATTCGATT-TGGGGGAAAAAATCAGAAGGAATGTGGCCTGCAC-TTCG-GTGTAGGTGTTATAGCCTTTTGAAAAATATCCTGGGTTGGATTGAGGACTGCAGCAAG--CCATTT------GGGAA-GAACTGTGGGCGCTTTG--TTGTGGCTGGAAGAAAATCTCTGCT-TCGGGTGGTGTTTTTTCAGTCGCGGCCAACTCGCTTATTTTT-TCTTTTTCTTGCTTAGGTCGTAGGCATAATGATTT-TATATGACC-------------------------------------------------------------------------------------------------------------------------------------------------------------------------------------------------------------------------------------------------------------------------------------------------------------------------------------------------------------------------------------------------------------------------------------------------------------------------------------------------------------------------------------------------------------------------------------------------------------------------------------------------------------------------------------------------------------------------------------------------------------------------------------------------------------------------------------------------------------------------------------------------------------------------------------------------------------------------------------------------------------------------------------------------------------------------------------------------------------------------------------------------------------------------------------------------------------------------------------------------------------------------------------------------------------------------------------------------------------------------------------------------------------------------------------------------------------------------------------------------------------------------------------------------------------------------------------------------------------------------------------------------------------------------------------------------------------------------------------------------------------------------------------------------------------------------------------------------------------------------------------------------------------------------------------------------------------------------------------------------------
>Absidia_glauca__CBS_101_08
GACTTGCTCTTCTCC-----------------------------CCAAATCTCTATTCTGTGCACTG-------TTTTTGTGT-------------GCTGGGCTA------------------------------------------------------GTTTCGGCTGGGTCAG--------------------------CACG-----------------GGGTGGAGCTTTGGAAACTGTTTGCTATGAATTTTC-CCCCGG------------GAAAGTT----CCGCTGGAAACTTTTGACATCTCCGC--------------------------------CGAAATTTTAAT----------AC--TAAT------ACTGACTGACCATGA-------AAAA----------------GTTA---------ATATAACAACTTTCAGCAATGGATCTCTCGGCTTTCGTATCGATGAAGAACGCAGCGAATCGCGATATGTAGTGTGATCTGCCTCTAGTGAATCATCAAATCTTTGAACGCATCTTGCACCCTTTGGTATTCCAAAGGGTACGCCTGTTTCAGTATCA-TT--ATAACCTT----TCT---CC-C------CAAGGCTTTTTGGCCAAG--------GAGGGAAAGAGCATAACCGGTGG-CCCAG--CGGTC----------------TCCCAT---CAGGGGGATT--------GTCTCGGCTGGAAT-----GACTGT----------------TGCAATGGTGGGCCAAATGGTCT---------TCCGC-ACTTGATAAATG----T---ACTT----------------TTATAAA-GAGCGGGACCGGTCTGCCGAAAGTTGTAAC-----------------------------TAAACC---CTTTACCTTTGATCKGAAATCAGGCGGGA-TTACCCGCTGAACTTAA----------------------------------------------------------------------------------------------------------------------------------------------------------------------------------------------------------------------------------------------------------------------------------------------------------------------------------------------------------------------------------------------------------------------------------------------------------------------------------------------------------------------------------------------------------------------------------------------------------------------------------------------------------------------------------------------------------------------------------------------------------------------------------------------------------------------------------------------------------------------------------------------------------------------------------------------------------------------------------------------------------------------------------------------------------------------------------CCCCCAGT-AACGGCGAAGTGAAACAGGGAAAAAGCTCAAAGTTTGGAAGCTCCTGG-CCCTAGGCTAGGCGCATTTGTAAACTAAAGCTGTAAAAGTAGTTC-GGTTGGCCTGGTAAAAAAAGTTTCCCTGGAATGGGGCGACATGGAGGGTG-AAATCCCCGTCTTTGGCCAGAG-TT-CAGCCGTGCGTTTG-CTTTGCTGCGAAGAGTCAGGTTGTTTGGGAATGCAGCCTAAAATGGGAGGTAGACTTCTCCTAAAGCTAAATATTGACGAAAGACCGATAGCGAACAAGTACCGTGAGGGAAAGATGAAAAGCACTTTGAAAAGAGGGTC-AAAAAGTACGTGAAATTGCTGAAAGG-GAACCGTATGAAATCAGCCTGATGTATGGGTAATCAGCCTGGGCTTTGGCCTGGGTGCAC---TTGCCCATGTAT-TAGCCTGCGACAGTTTGACC-TGGGGGAAAAAAGATGGGGGAATGTGGCCTCGGC-TTCG-GTCGAGGTGTTATAGCCCCTGTCAAAATACCTTGGGTTGGACTGAGGACTGCAGCGAG--CC-GTA-A----GGCAT-GGGTCTCGGGCGCTCTG--TCTTGGCGAAAAGTGAATCTCTGCT-TCGGGTGGTGCGCTTTTCTTCAGGGCAGACTCGCCTGTTTCT-TCTTTCTCTCGCTTAGGTCGTAGGCATAATGATTT-TATATGACC-CGTCTTGAAACACGGACCAAGGAGTCCACCATAGTTGCGAGTCTTTGAGTGTAAAAACCCATGGGCGTAAGGAAACTGACCAAGATATGAAGGCCTTT--TGGCTGGCAATATCCTCCGGCGAGGACG-TTTTATACTGAATTGACCGAGAGAAAGCACCTATGATGGGACCCGAAAGATGGTGAACTAATACTTGAAATAGGGTGAAGCCCAGAGGAAACTCTGGTGGAAAGCTCGTAGCGATTCTGACGTGCAAAT-CGATCGTCAAAATTTGAGTATAGGGGGCGGAAAAGACTAAT------------------------------------------------------------------------------------------------------------------------------------------------------------------------------------------------------------------------------------------------------------------------------------------------------------------------------------------------------------------------------------------------------------------------------------------------------------------------------------------------------------------------------------------------------------------------------------------------------------------------------------------------------------------------------------------------------------------------------------------------------------------------------------------------------------------------------------------------------------------------------------------------------------------------------------------------------------------------------------------------------------------------------------------------------------------------------------------------------------------------------------------------------------------------------------------------------------------------------------------------------------------------------------------------------------------------------------------------------------------------------------------------------------------------------------------------------------------------------------------------------------------------------------------------------------------------------------------------------------------------------------------------------------------------------------------
>Absidia_glauca__FSU660__
GACTTGCTCTTCTCC-----------------------------CCAAATCTCTATTCTGTGCACTG-------TTTTTGTGT-------------GCTGGGCTAGCT---------------------------------------------------TTGGCTGGGTCAGCACGGGGTGGAG-----------------CTTG-----------------GG-----------AAACTGTTTGCTATGAAATTTTCCCCCCGG------------GAAAAAGTTCCGCTGGAAAACTTTTTGACATCTCCG---------------------------------CCGAAATTTAAT----------AC--TAAT------ACTGACTGACC------ATGAAAAAG-------------TTAATTA------------TAACAACTTTCAGCAATGGATCTCTCGGCTTTCGTATCGATGAAGAACGCAGCGAATCGCGATATGTAGTGTGATCTGCCTCTAGTGAATCATCAAATCTTTGAACGCATCTTGCACCCTTTGGTATTCCAAAGGGTACGCCTGTTTCAGTATCA-TT--ATAACCTT----TCT---CCTC------CAAGGCTTTTTGGCCAA-------GGAGGGGAAAGAGCATAACCGGTGG-CCCAG---------------------CGGTCTCCCATCAGGGGGATT--------GTCTCGGCTGGAAT-----GACTGT----------------TGCAATGGTGGGCCAAATGGTCT---------CCCGC-ACTTGATAAATG------TAACTT----------------TTATAAA-GAGCGGGGCCGGTCTGCCGAAAGTTGTAACTAAACC--------------------------------CTTTACCTTTGATCTGAAATCAGGCGGGA-TTACCCGCTGAACTTAAAAATTTTTACAGCGAAACTGCGAATGGCTCATTAAATCAGTTATGATCTACATGACAAATACTTTACTACTGGATAACCGTGGTAATTCTAGAGCTAATACATGCAGAAAAGGCCTGACTTCGGGAGGGCTGCACTTATTAGATCAAAACCATCCTGGGTAAAACCAGTTCTATGGTGATTCATAATAATTAAGCTGATCGCATGGCCTTGCGCCGGCGACGGTACATTCGATTTTCTGCCCTATCAGGCTGTTGATTGTAAGGTAGTGGCTTACAATGGCGACCACGGGTAACGGGGAATTAGGGTTCGATTCCGAAGAGGGAGCCTGAGAAACGGCTACCACATCCAAGGAAGGCAGCAGGCGCGCAAATTACCCAATCCCAACTCGGGGAGGTAGTGACAATAAATAACAATGCAGGGCCTTCTGGCCTTGCAATTGGAATGAGTACAATTTAAATCCCTTAACGAGGATCAATTGGAGGGCAAGTCTGGTGCCAGCAGCCGCGGTAATTCCAGCTCCAAAAGCGTATATTAAAGTTGTTGCAGTTAAAACGTCCGTAGTCGAATTTACGCCTGGTGGCTCGG--CCGCTGGTCCTTCATTGGGCCAGATTGGCTGT--AGTCCCGGCGATAAAGCTTGGATCA-GGTAGGGTTGGTTTCGGCCGGCTCTGCTCTATGCCCAAGCGTATTACCATGAGCAAATCAGAATGCTCAAAGTAGGCCTAAGCGCCTGAATGTGTTAGCATGGAATAATGAAATAGGACTCGAGTCTTGTTTTGTTGGTTTACTTGACATTGAGAAATGATGAATAGGAACGGTTGGGGGCATTTGTATTTGGCCGCTAGAGGTGAAATTCTTGGATTGGCCGAAGACAAACTACTGCGAAAGCATTTGACCCAGGACGTTTTCATTGATCAGGGACTAAAGTTGAGGGATCGAAGACGATTAGATACCGTCGTAGTCTTAACCACAAACTATGCCGACTAGCGATTGGGCCTTGACCTTTGGTCAGGTTCAGCAGCTTAGCGAAAGTA-AAGTCCCCCAGT-AACGGCGA-GTG-AACAGGG-AAAAGCTCAAAGTT-GGAAGCTCCTGG-CCCTAGGCTAGGCGCA-TTGTAAACTAAAGCTGT-AAAGTAGTTC-GGTTGGCCTGGTAAAAAAG--TTCCCTGGAATGGGGCGACATGGAGGGTG-AAATCCCCGTCTTTGGCCAGAG-TT-CAGCCGTGCGTTTG-CTTTGCTGCGAAGAGTCAGGTTGTTTGGGAATGCAGCCTAAAATGGGAGGTAGACTTCTCCTAAAGCTAAATATTGACGAAAGACCGATAGCGAACAAGTACCGTGAGGGAAAGATGAAAAGCACTTTGAAAAGAGGGTC-AAAAAGTACGTGAAATTGCTGAAAGG-GAACCGTATGAAATCAGCCTGATGTGTGGGTAATCAGCCTGGGCTTTGGCCTGGGTGCAC---TTGCCCATGTAT-TAGCCTGCGACAGTTTGACC-TGGGGGAAAAAAGATGGGGGAATGTGGCCTCGGC-TTCG-GTCGTGGTGTTATAGCCCCTGTCAAAATACCTTGGGTTGGACTGAGGACTGCAGCGAG--CC-GTA-A----GGCAT-GGGTCCCGGGCGCTCTG--TCTCGGCGAAAAGTGAATCTCTGCT-TCGGGTGGTGCGCTTTTCTTCAGGGCAGACTCGTCTGTTTCT-TCTTTCTCTCGCTTAGGTCGTAGGCATAATGATTT-TATATGACC-CGTCTTGAAACACGGACCAA----------------------------------------------------------------------------------------------------------------------------------------------------------------------------------------------------------------------------------------------------------------------------------------TCCGTGTGGCTCCCGAAGAACACCCTGTCTTGTTGACCGAAGCTCCTTTGAACCCCAAGTCC-AACCGTGAAAAGATGACCCAAATCATGTTTGAAACCTTCAACGCCCCCGCCTTCTATGTGTCCATCCAAGCTGTGTTGTCTCT-CTATGCTTCCGGTCGTACCACTGGTATTGTCTTGGATT-CTGGTGATGGTGTCACCCACACTGTTCCC-ATCTACGAAGGTTACTCTC--TCCCCCACGCCATC-TTGCG-TTTGGATATGG--CTGGCCGTGACTTGACCGACTACTTGATGCGCATCTTGGCTGAACGTGGCCACTCCTTCACCACCACTGCCGAACGTGAAATCGTCCGTGATATCAAGGAAAAGTTATGTTATACCGCCCTCGACTTTGAACAAGAAATGC-AAACCGCCGCTCAGTCCTCTGCCTTGGAAAAGTCCTATGAATTGCCT-GATGGTCAAGTCATCACCGTTGGT-AACGAACG-TTTCCGTG-CCCCT--GAAG-CTCTC-TTCCAACCTTC-TTTCCT-CGGT-C--TTGAATCT-GCT-GGTAT-CCATG-AAA--CTAC-TTACAAT-TCTATCA-TG-AAGTGTGATGTGGA-TATTCG---TAAGGAC-TTGTACTCTAACA--TTGTCATGGGGCTGGTATCTCCAAGGATGGTCAAACCCGTGAA----CACGCTTTGTTGGCTTTCACCCTC--------------------GGTG--------TCCGTCAATTGATCGT---------CGCCATTAACAAGATGGATTCCACCAAGTGGTCCGAACAACGCTTCAACGAAA---------TCATCAAGGAAGTGTCTGGCTTCATCAAGAAGATCGGTTTCAACCCCAAGTCTGTCCCCT--------TCGTCCCCATCTCTGGCTGGCA-------------------------------------CGGTGACAAC--------ATGTTGGAA----GAATCTACCAACATGCCCTGGTACAA------------GGGATGGAACAA--GGAAACCAAGGCTGGTGCCA--AGTC-TGGCAAGACTCTCTTGGATGCC----ATTGATGCTATTG--------ATCCTCCTCAACGTCCTTCCG------ACAAGCCCCTCCG---TCTCCCTCTTCAAGATGTGT---------------------------ACAAGATCGGTGGTATTGGT------ACTGTCCCCGTCGGTCGTGTCG--------AAACTGGTGTCATCAAGGCCGGTATGGTCGTCACCTTCGCTCCCGCTAACGTCACCACTGAAG-------------TCAAGTC---------------------CGTCGAAATGCATCACGAACA--ATTGGTTGAAGGTCTCCCC--------------GGTGACAACGTCGGTTTCAACG---------------------------TCAAGAACGTCTCC----GTCAAGGATATCCGTCGTGG-----------------TAACGTCTGCTCTGACTCCAAGAACGACCCCGCCAAGGAAGCCGGTTCCTTCACTGCCCAAGTCATTGTCCTCAACCATCCT-GGTCAAATC
>Absidia_globospora_CGMCC_3_16031
GGTTCTGCCCTCTCTCC---------------------------CCACAACTCTATTCTGTGCACCG-------TTTTTGTGT-------------GGTGGGCCATCTCTTTTTTTTTTTAAAAAAGTGGGTGGGCCAGCACGGGGCGGAG--------TTTGGAACCAGCATGA----------------ACGAGGATGTCCCG-----------------GG-----------------GGTTCCCTGGATGTCCCCT-----------------GACTGCT----------------TTTGACAGCTCGGCC------------------------------------GTATTTT----------AC--TACTAAAA--ACTGACTGACCATGAAAAAAGTAAAA----------------------------TAAATAACAACTTTTAGCAATGGATCTCTCGGCTTTCGTATCGATGAAGAACGCAGCGAATCGCGATATGTAGTGTGATCTGCCTCTAGTGAATCATCAAATCTTTGAACGCATCTTGCACCCTTTGGTATTCCAAAGGGTACGCCTGTTTCAGTATCA-TT--ATAACCTC----TCTCTCCC-C------CAAGGCTTTTTTGGCCAA-AGGGAAGGGAAAGAGCA---TGACTGGTGG-CCCAG--CAACT-------CCTCTT-TTTTTATC---AGGGGGAGCT--------GTCTCGGCTGGAAA-----AACTGT----------------CGCAAGGGTAGACCAACAGGTCT---------TTCGC-ACTTGATAAATC--TGA---TTTGTT-------------ATAGTGTG-GGGATTGGT----TTGCCCATGAAATTGAGACTACGC-------------------------------CCTTTACCTTGATCTGAAATCAGGCGGGA-TTACCCGCTGAACTTAA----------------------------------------------------------------------------------------------------------------------------------------------------------------------------------------------------------------------------------------------------------------------------------------------------------------------------------------------------------------------------------------------------------------------------------------------------------------------------------------------------------------------------------------------------------------------------------------------------------------------------------------------------------------------------------------------------------------------------------------------------------------------------------------------------------------------------------------------------------------------------------------------------------------------------------------------------------------------------------------------------------------------------------------------------------------------------------CCCCCAGT-AACGGCGA-GTG-AACAGGG-AAAAGCTCAAAGTT-GGAAGCTCCTGG-CCCTAGGCTAGGCGCA-TTGTAAACTAAAGCTGT-AAAGTAGTTC-GGTTGGCCTGGTAAAAAAG--TTCCCTGGAATGGGGCGACATGGAGGGTG-AAATCCCCGTCTTTGGCCAGAG-CT-CAGCTGTGCGTTTG-CTTTGCTGCGAAGAGTCAGGTTGTTTGGGAATGCAGCCTAAAATGGGAGGTAGACTTCTCCTAAAGCTAAATATTGACGAAAGACCGATAGCGAACAAGTACCGTGAGGGAAAGATGAAAAGCACTTTGAAAAGAGGGTC-AAAAAGTACGTGAAATTGCTAAAAGG-GAACCGTATGAAATCAGCCTGATGTGTGGGTAATCAGCCTGGGCTTTGGCCTGGGTGCAC---TTGCCCATGTAT-TAGCCTGCGACAGTTTGACC-TGGGGGAAAAAAGAGAGGGGAATGTGGCCTCGGC-TTCG-GTCGTGGTGTTATAGCCCCTGTCAAAATACCTTGGGTTGGACTGAGGACTGCAGCGAG--CCGTAA------GGCAT-GGGTCTCGGGCGCTCTG--TCTCGGCGAAAAGTGAATCTCTGCC-TCGGGTGGTGCGCTTTTCGTCAGGGCAGACCCGTCTGTTTCT-TCTTTCTCTCGCTTAGGTCGTAGGCATAATGATTT-TATATGACC-CGTCTTGAAACACGGACCAAGGAGTCCACCATAGTTGCGAGTCTTTGAGTGTAAAAACCCATGGGCGTAAGGAAACTGACCAAGATATGAAGGCCTTT-TTGGCTGGCAATATCCTCCGGCGAGGACG--TTTTAACTGAATTGACCGAGAGAAAGCACCTATGATGGGACCCGAAAGATGGTGAACT-ATACTTG-AATAGGGTGAAG-CCAGAGGAAACTCTGGTGG-AAGCTCGTAGCGATTCTGACGTGCAAAT-CGATCGTC-AAATTTGAGTATAGGG---GCGAAAGACTAATTCCGTGTGGCTCCCGAAGAACACCCTGTCTTGTTGACCGAAGCTCCTTTGAACCCCAAGTCC-AACCGTGAAAAGATGACTCAAATCATGTTTGAAACCTTCAACGCTCCCGCYTTCTATGTGTCCATYCAAGCTGTGCTSTCTCT-TTATGCTTCYGGTCGTACCACTGGTATTGTCTTGGATT-CTGGTGATGGTGTCACCCACACYGTCCCC-ATCTATGAAGGTTACTCTC--TCCCTCATGCCATY-TTGCG-TTTGGAYATGG--CTGGYCGTGACTTGACTGATTACTTGATGCGCATCTTGGCTGAACGTGGYCACTCTTTTACCACCACTGCTGAACGTGAAATCGTTCGTGATATCAAGGAAAAGTTRTGTTATACCGCCCTCGACTTTGAACAAGAAATGC-AAACTGCTGCTCAATCCTCTGCCTTGGAAAAGTCTTATGAATTGCCT-GATGGTCAAGTTATCACTGTTGGT-AACGAACG-TTTCCGTG-CCCCT--GAAG-CTCTC-TTCCAACCTTCTCTTCCTCTGGT-CTTTGAAATCT-GCTGGGTATCCCATGAAAA--CTACTTTACAAC-TCTATCA-TGAAAGTGTGATGTGGGATATTTCGTAAAGGACT-TTGTACTCTAAACATTTGTCATGGGGCTGGTATCTCCAAGGATGGTCAAACCCGTGAA----CACGCTTTGTTGGCTTTCACCCTC--------------------GGTG--------TCCGTCAATTGATCGT---------CGCCATTAACAAGATGGATTCTACCAAGTGGTCCGAACAACGCTTCAACGAAA---------TCATCAAGGAAGTTTCTGGCTTCATCAAGAAGATCGGTTTCAACCCCAAGTCTGTCCCCT--------TCGTCCCCATCTCTGGCTGGCA-------------------------------------CGGTGACAAC--------ATGTTGGAA----GAATCTACCAACATGCCCTGGTACAA------------GGGATGGAACAA--GGAAACCAAGGCTGGTGCCA--AGTC-TGGTAAGACTCTCTTGGATGCC----ATCGATGCTATTG--------ATCCTCCTCAACGTCCTTCCG------ACAAGCCCCTCCG---TCTCCCTCTTCAAGATGTGT---------------------------ACAAGATCGGTGGTATTGGT------ACTGTCCCCGTCGGTCGTGTCG--------AAACTGGTGTCATCAAGGCCGGTATGGTCGTCACCTTCGCTCCCGCTAACGTCACCACTGAAG-------------TCAAGTC---------------------CGTCGAAATGCATCACGAACA--ATTGGTTGAAGGTCTCCCC--------------GGTGACAACGTCGGTTTCAACG---------------------------TCAAGAACGTCTCC----GTCAAGGATATCCGTCGTGG-----------------TAACGTCTGCTCTGACTCCAAGAACGACCCCGCCAAGGAAGCCGGTTCCTTCACTGCCCAAGTCATTGTCCTCAACCACCCT-GGTCAAATC
>Absidia_globospora__CGMCC_3_16036
GGTTCTGCCCTCT-------------------CTCC--------CCACAACTCTATTCTGTGCACCG-------TTTTTGTGT-------------GGTGGGCCATCTCTTTTTTTTTTTTAAAAAAGTGGGTGGGCCAGCACGGGGCGGAG-------TTTGGAACCAGCATGA----------------ACGAGGATGTCCCG-----------------GG-----------------GGTTCCCTGGATGTCCCCT-----------------GACTGCT----------------TTTGACAGCTCGGCC------------------------------------GTATTTT----------AC--TACTAAAA--ACTGACTGACC------ATGAAAAAA----------------------GTAAAATAAATAACAACTTTTAGCAATGGATCTCTCGGCTTTCGTATCGATGAAGAACGCAGCGAATCGCGATATGTAGTGTGATCTGCCTCTAGTGAATCATCAAATCTTTGAACGCATCTTGCACCCTTTGGTATTCCAAAGGGTACGCCTGTTTCAGTATCA-TT--ATAACCTC----TCTCTCCC-C------CAAGGCTTTTTTGGCCAA-AGGGAAGGGAAAGAGCA---TGACTGGTGG-CCCAG--CAACT-------CCTCTT-TTTTTATC---AGGGGGAGCT--------GTCTCGGCTGGAAA-----AACTGT----------------CGCAAGGGTAGACCAACAGGTCT---------TTCGC-ACTTGATAAATC--TGA---TTTGTT-------------ATAGTGTG-GGGATTGGT----TTGCCCATGAAATTGAGAC---------------------------TACGCC---CTTTACCTTTGATCTGAAATCAGGCGGGA-TTACCCGCTGAACTTAA----------------------------------------------------------------------------------------------------------------------------------------------------------------------------------------------------------------------------------------------------------------------------------------------------------------------------------------------------------------------------------------------------------------------------------------------------------------------------------------------------------------------------------------------------------------------------------------------------------------------------------------------------------------------------------------------------------------------------------------------------------------------------------------------------------------------------------------------------------------------------------------------------------------------------------------------------------------------------------------------------------------------------------------------------------------------------------CCCCCAGT-AACGGCGA-GTG-AACAGGG-AAAAGCTCAAAGTT-GGAAGCTCCTGG-CCCTAGGCTAGGCGCA-TTGTAAACTAAAGCTGT-AAAGTAGTTC-GGTTGGCCTGGTAAAAAAG--TTCCCTGGAATGGGGCGACATGGAGGGTG-AAATCCCCGTCTTTGGCCAGAG-CT-CAGCTGTGCGTTTG-CTTTGCTGCGAAGAGTCAGGTTGTTTGGGAATGCAGCCTAAAATGGGAGGTAGACTTCTCCTAAAGCTAAATATTGACGAAAGACCGATAGCGAACAAGTACCGTGAGGGAAAGATGAAAAGCACTTTGAAAAGAGGGTC-AAAAAGTACGTGAAATTGCTAAAAGG-GAACCGTATGAAATCAGCCTGATGTGTGGGTAATCAGCCTGGGCTTTGGCCTGGGTGCAC---TTGCCCATGTAT-TAGCCTGCGACAGTTTGACC-TGGGGGAAAAAAGAGAGGGGAATGTGGCCTCGGC-TTCG-GTCGTGGTGTTATAGCCCCTGTCAAAATACCTTGGGTTGGACTGAGGACTGCAGCGAG--CCGTAA------GGCAT-GGGTCTCGGGCGCTCTG--TCTCGGCGAAAAGTGAATCTCTGCC-TCGGGTGGTGCGCTTTTCGTCAGGGCAGACCCGTCTGTTTCT-TCTTTCTCTCGCTTAGGTCGTAGGCATAATGATTT-TATATGACC-CGTCTTGAAACACGGACCAAGGAGTCCACCATAGTTGCGAGTCTTTGAGTGTAAAAACCCATGGGCGTAAGGAAACTGACCAAGATATGAAGGCCTTT-TTGGCTGGCAATATCCTCCGGCGAGGACG--TTTTAACTGAATTGACCGAGAGAAAGCACCTATGATGGGACCCGAAAGATGGTGAACT-ATACTTG-AATAGGGTGAAG-CCAGAGGAAACTCTGGTGG-AAGCTCGTAGCGATTCTGACGTGCAAAT-CGATCGTC-AAATTTGAGTATAGGG---GCGAAAGACTAATTCCGTGTGGCTCCCGAAGAACACCCTGTATTGTTGACCGAAGCTCCTTTGAACCCCAAGTCC-AACCGTGAAAAGATGACTCAAATCATGTTTGAAACCTTCAACGCTCCCGCTTTCTATGTGTCCATTCAAGCTGTGCTCTCTCT-TTATGCTTCTGGTCGTACCACTGGTATTGTCTTGGATT-CTGGTGATGGTGTCACCCACACCGTCCCC-ATCTATGAAGGTTACTCTC--TCCCCCATGCCATT-TTGCG-TTTGGACATGG--CTGGCCGTGACTTGACTGATTACTTGATGCGCATCTTGGCTGAACGTGGCCACTCTTTTACCACAACTGCTGAACGTGAAATCGTTCGTGATATCAAGGAAAAGTTGTGTTATACTGCCCTCGACTTTGAACAAGAAATGC-AAACTGCTGCTCAATCCTCTGCCTTGGAAAAGTCTTATGAATTGCCT-GATGGTCAAGTTATCACTGTTGGT-AACGAACGTTTTCCGTG-CCCCCTGAAAG-CTCTC-TTCCACCCTTCTTTTCCT-TGGT-C--TGAAATCTGGCTGGGTATCCCATG-AAA--CTACTTTACAAC-TCT-----------------------TATCTT-----------------------------------GGCTGGTATCTCCAAGGATGGTCAAACCCGTGAA----CACGCTTTGTTGGCTTTCACCCTC--------------------GGTG--------TCCGTCAATTGATCGT---------CGCCATCAACAAGATGGATTCTACCAAGTGGTCCGAACAACGCTTCAACGAAA---------TCATCAAGGAAGTTTCTGGCTTCATCAAGAAGATCGGTTTCAACCCCAAGTCTGTCCCCT--------TCGTCCCCATCTCTGGCTGGCA-------------------------------------CGGTGACAAC--------ATGTTGGAA----GAATCTACCAACATGCCCTGGTACAA------------GGGATGGAACAA--GGAAACCAAGGCTGGTGCCA--AGTC-TGGTAAGACTCTCTTGGATGCC----ATCGATGCTATTG--------ATCCTCCTCAACGTCCTTCCG------ACAAGCCCCTCCG---TCTCCCTCTTCAAGATGTGT---------------------------ACAAGATCGGTGGTATTGGT------ACTGTCCCCGTCGGTCGTGTCG--------AAACTGGTGTCATCAAGGCCGGTATGGTCGTCACCTTCGCTCCCGCTAACGTCACCACTGAAG-------------TCAAGTC---------------------CGTCGAAATGCATCACGAACA--ATTGGTTGAAGGTCTCCCC--------------GGTGACAACGTCGGTTTCAACG---------------------------TCAAGAACGTCTCC----GTCAAGGATATCCGTCGTGG-----------------TAACGTCTGCTCTGACTCCAAGAACGACCCCGCCAAGGAAGCCGGTTCCTTCACTGCCCAAGTCATTGTCCTCAACCACCCT-GGTCAAATC
>Absidia_healeyae_UoMAU1
-------------------------------------------------------------------------------------------------------------------------------------------------------------------------------------------------------------------------------------------------------------------------------------------------------------------------------------------------------------------------------------------------------------------------------------------------------------------------------------------------------------------------------------------------------------------------------------------------------------------------------------------------------------------------------------------------------------------------------------------------------------------------------------------------------------------------------------------------------------------------------------------------------------------------------------------------------------------------------------------------------------------------------------------------------------------------------------------------------------------------------------------------------------------------------------------------------------------------------------------------------------------------------------------------------------------------------------------------------------------------------------------------------------------------------------------------------------------------------------------------------------------------------------------------------------------------------------------------------------------------------------------------------------------------------------------------------------------------------------------------------------------------------------------------------------------------------------------------------------------------------------------------------------------------------------------------------------------------------------------------------------------------------------------------------------------------------------------------------------------------------------------------------------------CTGGCGGA-TTGTAAACTAAAGCTCT-CGAGTAGTTC-GGCTAGCCTGGTAAATAAG--TTCTCTGGAAAGGGACGACATGGAGGGTG-AAATCCCCGTCTTTGGCCAGAG-CA-TAGTCCAACGTTTG-CTTGGAAGTGAAGAGTCAGGTTGTTTGGTATTGCAGCCTAAAGCTGGAGGTAAATCTCTCCTAAAGCTAAATATTGACGAAAGACCGATAGCGAACAAGTACCGTGAGGGAAAGATGAAAAGCACTTTGAAAAGAGGGTC-AAAAAGTACGTGAAATTGCTGAAAGG-GAACCGTATGAAATCAGCTTGTCTCTTTGGTAATCAACCTGGATCTCGATCTGGGTGCAC---TTGCCAGTGAGT-CAGCCTGCGACAATTTGATT-TGGGGGAAAAAATTAGGGGGAATGTGGCCTGGGC-TTCG-GTTCAGGTGTTATAGCCCTTTGAAAAATACCCTGGGTTGGATTGAGGACTGCAGCAAG--CCATTT------GGGAA-GAACTGTGGGYGCTTGG--TTATGGTTAGGAGAAAATTTCTGCT-TCGGGTGGTGTTTTTCTAATGGTGGCCAACTCGCCTACTTTT-TCTTTTTCTTGCTTAGGTCG--------------------------------------------------------------------------------------------------------------------------------------------------------------------------------------------------------------------------------------------------------------------------------------------------------------------------------------------------------------------------------------------------------------------------------------------------------------------------------------------------------------------------------------------------------------------------------------------------------------------------------------------------------------------------------------------------------------------------------------------------------------------------------------------------------------------------------------------------------------------------------------------------------------------------------------------------------------------------------------------------------------------------------------------------------------------------------------------------------------------------------------------------------------------------------------------------------------------------------------------------------------------------------------------------------------------------------------------------------------------------------------------------------------------------------------------------------------------------------------------------------------------------------------------------------------------------------------------------------------------------------------------------------------------------------------------------------------------------------------------------------------------------------------------------------------------------------------------------------------------------------------------------------------------------------------------------------------------------------------------------------------------------------
>Absidia_heterospora_SHTH021
CGGTCACTCTTAGGAGTTG-------------------------GCTTCATTTTTTCCTGTGCTCTG-------TTTATGAAT-------------GGGGTGCCCCAAGCAA-----------------------------------------------TTTTACTATTGCTCGGGACATTCCGC----------------CCTG-----------------GG---------------------TATGATTTTCTTTCCTTTGG------------GAAAATA-----------------AAATCTGCCCAGTAGATCTTACTCCTTGACTGGGGT---------CTGATCTATTTTTTG-------AC--TATT-------TTGACTGAACTTAACT----------------------GTTGTTAAAAAC----TTA-AACAACTTTCAGCAATGGATCTCTCGGCTTTCGTATCGATGAAGAACGCAGCAAATCGCGATATGTAGTGTGACTTGCCTATAGTGAATCATCAAATCTTTGAACGCATCTTGCACCCTTGGGTATTCCTGGGGGTACGCCTGTTTCAGTATCA-TT--TTATCTTC----TCTTAGCCCT----------ACTTTTTGTGGAG--CAAAAAAAGGGAAAAAA---TCATAACTGGCCTCCG--------------------------CTCCCTTTGGGAG-----------CTGGCGGCTGAAATACTTTGGGT------------------CTTTTGGACTGGATC-----------------TAGCC-CTTTGGTAAGTT--------AACTCT-------------GCGCAAAG-AATTTAGGC----CGGTCTCTTTAAAAGGGCC---------------------------CCATAT---CAATACTCTTGATCTGAAATCAGGCGGGA-TTACCCGCTGAACTTAAAAATTTTTACAGCGAAACTGCGAATGGCTCATTAAATCAGTTATGATCTACATGACAAATACTTTACTACTGGATAACCGTGGTAATTCTAGAGCTAATACATGCAGAAAAGGCCTGACTTCGGAAGGGCTGCACTTATTAGATCAAAACCTTCCTGCAGAAATGCAGTTCTTTGGTGATTCATAATAATTTAGCTGATCGCATGGCCTTGTGCCGGCGACGGTTCATTCGATTTTCTGCCCTATCAGGCTGTTGATTGTAAGATAGAGGCTTACAATGGCTACCACGGGTAACGGGGAATTAGGGTTCGATTCCGGAGAGGGAGCCTGAGAAACGGCTACCACATCCAAGGAAGGCAGCAGGCGCGCAAATTACCCAATCCCGATTCGGGGAGGTAGTGACAATAAATAACAATGCTGGGCCTTTTGGCCTAGCAATTGGAATGAGTACAATTTAAATCCCTTAACGAGGATCAATTGGAGGGCAAGTCTGGTGCCAGCAGCCGCGGTAATTCCAGCTCCAAAAGCGTATATTAAAGTTGTTGCAGTTAAAACGTCCGTAGTCGAACTTACACCCAGTTGGTGGG--TCGCCGGTTCTTCATTGAGCTGGATGGGT---CCACCACGGGTGATAAAGTCTGGTTTATAGGATGGTTGGCTTCGGTCGGCTGTCTTTCCTAGCCAGGCGTATTACCATGAGCAAATCAGAATGCTCAAAGTAGGCCTACGCGCCTGAATGTGTTAGCATGGAATAATAAAATAGGACTCGAGTCTTGTTTTGTTGGTTTACTTGACATTGAGAAATGATGAATAGGAACGGTTGGGGGCATTTGTATTTGGCCGCTAGAGGTGAAATTCTTGGATTGGCCGAAGACAAACTACTGCGAAAGCATTTGACCCAGGACGTTTTCATTGATCAGGGACTAAAGTTGAGGGATCGAAGACGATTAGATACCGTCGTAGTCTTAACCACAAACTATGCCGACTAGCGATTGGGCCTTGACCTTTGGTCAGGTTCAGCAGCTCAGCGAAAGTA-AAGTCCCCTAGT-AACGGCGA-GTG-AACAGGG-AAAAGCTCAAAGTT-GGAACCTCCTGG-CCCTAGGCCTGGCGGA-TTGTAAACTAAAGCTTT-CGAGTAGCTC-GGCTAGCCCGGTAAATAAG--TTCTCTGGAAAGGGACGACATGGAGGGCG-AAATCCCCGTCTTTGGCCGGAG-CA-TAGTCCAGCGTTTG-CTTGGAAGTGAAGAGTCAGGTTGTTTGGTATTGCAGCCTAAAGCTGGAGGTAAATCTCTCCTAAAGCTAAATATTGACGAAAGACCGATAGCGAACAAGTACCGTGAGGGAAAGATGAAAAGCACTTTGGAAAGAGGGTC-AAAAAGTACGTGAAATTGCTGAAAGG-GAACCGTATGAAATCAGCTTGACTTTTTGGTAATCAACCTGGGCTTCGGCCTGGGTGCAC---TTGCCAGTGAGT-TAGCCTGCGACAATTTGATT-TGGGGGAAGAAATTAGAGAGAATGTGGCCTTGAC-TTCGTGTGAAGGTGTTATAGCTCTTTGAAAAATACCCTGGATTGGATTGAGGACTGCAGCGAG--CCTTTT------GGGAT-GAACTGTGGGCGCTTGG--TTACCTATCAAAGAAAATCTCTGCT-TCGGGTGGTGTTTTTTGATAGGCGGCCAACTCGCTTACTTTT-TCTTTTTCTTGCTTAGGTCGCAGGCATAATGATTT-TATATGACC-------------------------------------------------------------------------------------------------------------------------------------------------------------------------------------------------------------------------------------------------------------------------------------------------------------------------------------------------------------------------------------------------------------------------------------------------------------------------------------------------------------------------------------------------------------------------------------------------------------------------------------------------------------------------------------------------------------------------------------------------------------------------------------------------------------------------------------------------------------------------------------------------------------------------------------------------------------------------------------------------------------------------------------------------------------------------------------------------------------------------------------------------------------------------------------------------------------------------------------------------------------------------------------------------------------------------------------------------------------------------------------------------------------------------------------------------------------------------------------------------------------------------------------------------------------------------------------------------------------------------------------------------------------------------------------------------------------------------------------------------------------------------------------------------------------------------------------------------------------------------------------------------------------------------------------------------------------------------------------------------------
>Absidia_jiangxiensis_CGMCC_3_16105
GGCACTTTCTCTCGAGAGTGGCCGAA------------------AAATAATTTTATTCTGTGCACTGTTTTACTTTTTTTTCAGGGGGTT------GGGGGGAAGAAATCTT-----------------------------------------------TTTTTTCTCCCCTCGG--------------------------CCCGTTTG-AAAAAATCCTCTGG-------------------GGAGTTGGCTTTTTC-CTTTGG------------GAGAAAG---------------AAGGGACTCCCCAG---------------------------------TCCATTTATTAT----------AC--TATT--T-----TGACTGAACC-----AACAAGAAA-------------ATTGTTA--ATA----TGA-AACAACTTTCAGCAATGGATCTCTCGGCTTTCGTATCGATGAAGAACGCAGCAAATCGCGATATGTAGTGTGATCTGCCTATAGTGAATCATCAAATTTTTGAACGCATCTTGCACCTCTGGGTATTCCTGGAGGTACGCCTGTTTCAGTATCA-TT--TTTACTTC----TTT---TG-CCCTGGCA-TTTTTACTAGGGTTAA--------GGGAAAAA-A---TCACCACTGG-CCTTG--GTATT--GGGGGGGCTTT-ATACCCCC---TCAT--------------TTCTCGGCTTAAAT---ACGGCTAGT---------------TTTA-TTTT--AACT---GGTAG---------TTACC-TTTTGGTAGTAA---------CCC----------------TACATAA-AAGCA---------------------------------------------------------------TCCCTACCGAAATAAAAATCTAGGTGAGC-CTTTTCGGCTCCA---------------------------------------------------------------------------------------------------------------------------------------------------------------------------------------------------------------------------------------------------------------------------------------------------------------------------------------------------------------------------------------------------------------------------------------------------------------------------------------------------------------------------------------------------------------------------------------------------------------------------------------------------------------------------------------------------------------------------------------------------------------------------------------------------------------------------------------------------------------------------------------------------------------------------------------------------------------------------------------------------------------------------------------------------------------------------------------------------------------------------------------------------------------------------------------------------------------------------------------------------------------------------------------------------------------------------------------------------------------------------------------AACAAGTACCGTGAGGGAAAGATGAAAAGCACCTTGAAAAGGGGGTC-AAAAAGTACGTGAAATTGCTGAAAGG-GAACCGTATGAAATCAGCTTGGCCTTATAGTCATCAGCCTGAACTTTGGTTTGGGTGCAC---TGGCTATTAGGTACAGCCTAGGACAATTTTGTT-TGGAGGAAAAAATCAGGGGAAATGTGGCCTCGACTTTTT-GTGGAGGTGTTATAGTCCTTTGAAAAATACTCTGGGCGGGATTGAGGAACGCAGCAAG--CCATTT------GGGAT-GAACTGGGGGTGCTTAT--TCGTGTAGGGGAGGAAATTTCTAT--TCAGGTAGTGTTCTGTCCTGCATGGGTAACTCGCCCACTTTT-TCTTTTTCTTGCTTAGGTCGTAGGCATAATGATTT-TATATGACC-CGTCTTGAAACACGGACCAAGGAGTCCACCATGATTGCGAGTCTTTGGGCGTAGAAACCCATGGGCGAAAGGAAACTGACCAAGATATGAAGGCCTC--ACGGCTGGCAATATCCTCCAGCGAAGACG-TTTTATACTGAATTGACTGAGAGAAAGCAATTATGATGGGACCCGAAAGATGGTGAACT-ATACTTG-AATAGGGTGAAG-CCAGAGGAAACTCTGGTGG-AAGCTCGTAGCGATTCTGACGTGCAAAT-CGATCGTC-AAA-TTGAGTA--------------------------------------------------------------------------------------------------------------------------------------------------------------------------------------------------------------------------------------------------------------------------------------------------------------------------------------------------------------------------------------------------------------------------------------------------------------------------------------------------------------------------------------------------------------------------------------------------------------------------------------------------------------------------------------------------------AGCTAATACATGCAGAAAAGGCCCAACTTCGGAAGGGCTGCACTTATTAGATCAAAACCTTCCTGGGTAAAACCAGTTCTTTGGTGATTCATAATAATTTAGCTGATCGCATGGCCTTGCGCCGGCGAC--GGTACATTCGATTTTCTGCCCTATCAGGCTTTTGATTGTAAGATAGAGGCTTACAATGGCTACCACGGGT---AACGGGGAATTAGGGTTCGATTCCGGAGAGGGAGCCTGAGAAACGGCTACCACATCCAAGGAAGGCAGCAGGCGCGCAAATTACCCAATCCCGATACGGGGAGGTAGTGACAATAAATAACAATGCTGGGCCTTTTGGCCTAGCAATTGGAATGAGTACAATTTAAATCTCTTAACGAGGATCAATTGGAGGGCAAGTCTGGTGCCAGCAGCCGCGGTAATTCCAGCTCCAAAAGCGTATATTAAAGTTGTTGCAGTTAAAACGTCCGTAGTCGAATTTACGCCTGATATGGGCCCTGCCGGTACTTCATTGTGCTGGATTTGCGGTTCATTCGGCGATAAAGCTTGGTTAATAGGGTGATTGGCTTCGGCCGGTTGCTTTTCCTTGCCAAGCGTATTACCATGAGCAAATCAGAATGCTCAAAGTAGG-----------CCTACGCGCCTGAATGTGTTAGCATGGAATAATAAAATAGGACTCGAGTCTTGTTTTGTTGGTTTACTTGACATTGAGA--AATGATGAATAGGAACGGTTGGGGGCATTTGTATTTGGCCGCTAGAGGTGAAATTCTTGGATTGGCCGAAGACAAACTACTGCGAAAGCATTTGACCCAGGACGTTTTCATTGATCAGGGACTAAAGTTGAGGGATCGAAGACGATTAGATACCGTCGTAGTCTTAACCACAAACTATGCCGACTAGCGATTGGG--CCTTGACGG-----GCATTTGTATTTGGCCGCTAGAGGTGAAATT
>Absidia_jindoensis_CNUFC_PTI1_1
------------------------------------------------------------------------------------------------------------------------------------------------------------------------------------------------------------------------------GG-------------------GATGTTCGGCTTTTTCCTTTGG------------GAAAAAG----------------AAGGGACTCCCAGTC-----------------------------------ATTATTAT----------AC--TATT-------TCGACTGAACCAA---AACAAGAAA-------------TTTGTTA--AT-----ATGAAACAACTTTCAGCAATGGATCTCTCGGCTTTCGTATCGATGAAGAACGCAGCAAATCGCGATATGTAGTGGGATCTGCCTATAGTGAATCATCAAATTTTTGAACGCATCTTGCACCTCTGGGTATTCCTGGAGGTACGCCTGTTTCAGTATCA-TT--TTTACTTC----TTTTGCCCAG--------------ATTTGGGTA---------TGGGAAAAAA---TCACCACTGG-CCTTG---GTATTGGGAGGGTTTAT-ACCCCCTC-----------AT--------TTCTCGGCTTAAAT---ACGGCTAG----------------TTTTATCTTTGAACT---GGTAG--------ATTACC-TTTTGGTAG-----------------------------------------------------------------------------------------------------------------------------------------------------------AATTTTTACAGCGAAACTGCGAATGGCTCATTAAATCAGTTATGATCTACATGACAAATACTTTACTACTGGATAACCGTGGTAATTCTAGAGCTAATACATGCAGAAAAGGCCCAACTTCGGAAGGGCTGCACTTATTAGATCAAAACCTTCCTGGGTAAAACCAGTTCTTTGGTGATTCATAATAATTTAGCTGATCGCATGGCCTTGCGCCGGCGACGGTACATTCGATTTTCTGCCCTATCAGGCTGTTGATTGTAAGATAGAGGCTTACAATGGCTACCACGGGTAACGGGGAATTAGGGTTCGATTCCGGAGAGGGAGCCTGAGAAACGGCTACCACATCCAAGGAAGGCAGCAGGCGCGCAAATTACCCAATCCCGATACGGGGAGGTAGTGACAATAAATAACAATGCTGGGCCTTTTGGCCTAGCAATTGGAATGAGTACAATTTAAATCTCTTAACGAGGATCAATTGGAGGGCAAGTCTGGTGCCAGCAGCCGCGGTAATTCCAGCTCCAAAAGCGTATATTAAAGTTGTTGCAGTTAAAACGTCCGTAGTCGAATTTACGCCTGAT--ATGGGCCCTGCCGGTACTTCATTGTGCTGGATTTGTGGTTCATTC--GGCGATAAAGTTTGGTTAATAGAGTGATGGGCTTCGGCCGGTTGCTTTTCCTTGCCAAACGTATTACCATGAGCAAATCAGAATGCTCAAAGTAGGCCTTCGCGCCTGAATGTGTTAGCATGGAATAATAAAATAGGACTCGAGTCTTGTTTTGTTGGTTTACTTGACATTGAGAAATGATGAATAGGAACGGTTGGGGGCATTTGTATTTGGCCGCTAGAGGTGAAATTCTTGGATTGGCCGAAGACAAACTACTGCGAAAGCATTTGACCCAGGACGTTTTCATTGATCAGGGACTAAAGTTGAGGGATCGAAGACGATTAGATACCGTCGTAGTCTTAACCACAAACTATGCCGACTAGCGATTGGGCCTTGACCTTTGGTCAGGTTCAGCAGCTTAACGAAAGTA-AAGT----------------------------G-CATAGCTCAAAGTT-GGAACCTCCTGG-CCTTAGGTTAGGCGGA-TTGTAAACTAAAGTTCT-CGAGTAGTTT-GGTTAGCCCGGTAAATAAG--TTCTCTGGAAAGGGACGACAAAGAGGGTG-AGATCCCCGTTTTTGGCCGGAG-CA-TAATCTTGCGTTTG-CTTGGGAATGAAGAGTCAGGTTGTTTGGTATTGCAGCCTAAAGTTGGAGGTAAATCTCTCCTAAAGCTAAATATTGACGAAAGACCGATAGCGAACAAGTACCGTGAGGGAAAGATGAAAAGCACCTTGAAAAGGGGGTC-AAAAAGTACGTGAAATTGCTGAAAGG-GAACCGTATGAAATCAGCTTGGCCTTGTAGTCATCAGCCTGAACTTTGGTTTGGGTGCAC---TGGCTACTAGGTACAGCCTAGGACAATTTTGTT-TGGAGGAAAAAATCAGGGGAAATGTGGCCTCGGCTTTTG-GTTGAGGTGTTATAGTCCTTTGAAAAATACTCTGGGCGGGATTGAGGAACGCAGCAAG--CCATTT------GGGAT-GAACTGGGGGTGCTTAT--TCGTGTAGGGCAGGAAATTTCTAT--TCAGGTAGTGTTCTGTCATGCATGGGTAACTCGCCCACTTTT-TCTTTTTCTTGCTTAGGTCGTAGGCATAATGATTT-TATATGAC-------------------------------------------------------------------------------------------------------------------------------------------------------------------------------------------------------------------------------------------------------------------------------------------------------------------GTGGCTCCTGAAGAACACCCTGTCTTGTTGACCGAAGCTCCCTTGAACCCCAAGTCC-AACCGTGAAAAGATGACTCAAATCATGTTTGAAACCTTCAATGCTCCTGCTTTCTATGTTGCCATTCAAGCTGTCTTGTCTCT-TTACGCCTCTGGTCGTACTACTGGTATTGTGCTCGATT-CTGGTGATGGTGTTACCCACACTGTACCC-ATCTATGAAGGTTATGCTC--TTCCCCACGCTATC-TTGCG-TTTGGATATGG--CTGGTCGTGACTTGACTGACTACTTGATGCGCATCTTGGCTGAACGTGGTCACTCCTTCACTACCACTGCTGAACGTGAAATTGTCCGTGATATCAAGGAAAAGCTCTGTTATGTTGCCCTCGACTTCGAACAAGAAATGC-AAACCGCTGCTCAATCTTCTTCTCTTGAAAAATCTTATGAATTGCCC-GATGGTCAAGTCATCACTGTTGGT-AACGAACG-TTTCCGTG-CTCCT--GAAG-CTCTC-TTCCAACCTTC-CTTCCT-TGGT-C--TCGAATCT-TCT-GGTAT-TCATG-AAA--CTAC-TTACAAC-TCTATCA-TG-AAGTGTGATGTGGA-TATTCG---TAAGGAT-TTGTACTCCAACA--TTGTTATGG----------------------------------------------------------------------------------------------------------------------------------------------------------------------------------------------------------------------------------------------------------------CATCTCTGGCTGGCA-------------------------------------CGGTGACAAC--------ATGTTGGAA----GAATCTAACAACATGCCCTGGTACAA------------GGGATGGAACAA--GGAAACCAAGGCTGGTGCCA--AGTC-CGGTAAGACTCTTTTGGATGCC----ATTGATGCTATTG--------ATCCTCCTAGCCGTCCTTCCG------ACAAGCCCCTCCG---TCTCCCTCTTCAAGATGTCT---------------------------ACAAGATCGGTGGTATTGGT------ACTGTTCCCGTTGGTCGTGTCG--------AAACTGGTGTCATCAAGGCTGGTATGGTCGTCACCTTCGCTCCCGCTAACGTCACCACTGAAG-------------TCAAGTC---------------------CGTTGAAATGCATCACGAACA--ATTGGTTGAAGGTCTCCCC--------------GGTGACAACGTCGGTTTCAACG---------------------------TCAAGAACGTCTCT----GTCAAGGATATCCGTCGTGG-----------------TAACGTCTGTTCCGACTCCAAGAACGATCCCGCCAAGGAATCTGGCTCCTTCACTGCTCAAGTCATTGTCCTCAACCACCCT-GGTCAAATT
>Absidia_koreana__EML_IFS45_1_
------------------------------------------------ATTTTCGGCCGCCGCCCTGG-------------------------------------------------------------------------------------------------------------------------------------TTTG-----------------GG------------------------TCACATCTTC-GTTTGG------------GAGATAG---------------TGACCGCCGCCCAA---------------------------------ATCAGTTAATAT----------AC--TATT-------ATGACTGAACC-----ATAACAGAA-------------ATTGTTA--ACAT---ATA-AACAACTTTCAGCAATGGATCTCTCGGCTTTCGTATCGATGAAGAACGCAGCAAATCGCGATATGTAGTGTGATCTGCCTATAGTGAATCATCAAATCTTTGAACGCATCTTGCACCTCTGGGTATTCCTGGAGGTACGCCTGTTTCAGTATCA-TT--ATAACTTC----TTC---CCAT----------ACTATTTGGG--------------TGGAAAAA---TTACTACTGGCCCTTG-AAGAAAGGGAGGATTCGTC-TTCCCGCC---------------------TTCACGGCTTAAAT---ATGATCTGGTT-------------TCTTTTTAACCGGCT------AG---------TTACC-TTTTGGTAGATT--------CATC----------------TTTCAAA-AAAAAAC------CTATTCAGCTAAAAAAGCCTC-------------------------CCCTTCATTCAAAAAACTTGATCTGAAATCAGGCGGGA-TTACCCGCTGCCTTTCCAAATTTTTACAGCGAAACTGCGAATGGCTCATTAAATCAGTTATGATCTACATGACAAATACTTTACTACTGGATAACCGTGGTAATTCTAGAGCTAATACATGCAGAAAAGGCCTGACTTCGGAAGGGCTGCACTTATTAGATCAAAACCTTCCTGGGTAAAACCAGTTCTTTGGTGATTCATAATAATTTAGCTGATCGCATGGCCTTGCGCCGGCGACGGTACATTCGATTTTCTGCCCTATCAGGCTGTTGATTGTAAGATAGAGGCTTACAATGGCTACCACGGGTAACGGGGAATTAGGGTTCGATTCCGGAGAGGGAGCCTGAGAAACGGCTACCACATCCAAGGAAGGCAGCAGGCGCGCAAATTACCCAATCCCAATTCGGGGAGGTAGTGACAATAAATAACAATGCTGGGCCTTTTGGCCTAGCAATTGGAATGAGTACAATTTAAATCCCTTAACGAGGATCAATTGGAGGGCAAGTCTGGTGCCAGCAGCCGCGGTAATTCCAGCTCCAAAAGCGTATATTAAAGTTGTTGCAGTTAAAACGTCCGTAGTCGAATTTCCACCTTTTGCGCTGG--CCGCCGGTTCTTCATTGAGCTGGATTGGT-TCCAGTGCTGGGTGATAAAGTCTGGCTGATAGGATGGTTGGCTTCGGCTGGCTGTCTTTCCTCGCCAGGCGTATTACCATGAGCAAATCAGAATGCTCAAAGTAGGCCTTCGCGCCTGAATGTGTTAGCATGGAATAATAAAATAGGACTCGAGTCTTGTTTTGTTGGTTTACTTGACATTGAGAAATGATGAATAGGAACGGTTGGGGGCATTTGTATTTGGCCGCTAGAGGTGAAATTCTTGGATTGGCCGAAGACAAACTACTGCGAAAGCATTTGACCCAGGACGTTTTCATTGATCAGGGACTAAAGTTGAGGGATCGAAGACGATTAGATACCGTCGTAGTCTTAACCACAAACTATGCCGACTAGCGATTGGGCCTTGACCTTTGGTCAGGTTCAGCAGCTTACCGAAAGTAAAAGTACCCACTT-AACGGCGA-GTG-AACAGGG-AAAAGCTCACAGTT-GGAACCTCCTGG-CCCTAGGCCTGGCGGA-TTGTAAACTAAAGCTTT-CGAGTAGTTC-GGCTAGCCCAGTAAATAAG--TTCTCTGGAAAGGGACGACAAAGAGGGTG-AAATCCCCGTTTTTGGCTGGAG-CA-TAGTCTTGCGTTTG-CTTGGAAGTGAAGAGTCAGGTTGTTTGGTATTGCAGCCTAAAGTTGGAGGTAAATCTCTCCTAAAGCTAAATATTGACGAAAGACCGATAGCGAACAAGTACCGTGAGGGAAAGATGAAAAGCACCTTGAAAAGGGGGTC-AAAAAGTACGTGAAATTGCTGAAAGG-GAACCGTATGAAATCAGCCTGTCTCTTTGGTAATCAGCCTGGACTTTGGTCTGGGTGCAC---TTGCCAGTGAGT-CAGCCTACGACAATTTGACC-TGGGGGAAAAAATCAGGGGGAATGTGGCCTCGGC-TTCG-GTTGAGGTGTTATAGCCCCTTGAAAAATACTCTGGGTTGGATTGAGGACTGCAGCGAG--CC-TTA-T----GGGAT-GAACTGTGGGTGCTTGG--TCATATCTAGAAAGAAATCTCTATC-TCTGGTAGTGTCTTTTTAGTTGTGGTCAACTCGCCTACTTTT-TC-TTTTCTCGCTTAG------------------------------------------------------------------------------------------------------------------------------------------------------------------------------------------------------------------------------------------------------------------------------------------------------------------------------------------TCCGTGTGGCTCCTGAAGAACACCCTGTGTTGTTGACCGAAGCTCCCTTGAACCCCAAGTCC-AACCGTGAAAAGATGACCCAAATCATGTTTGAAACCTTCAACACTCCTGCTTTCTATGTCCAAATCCAAGCCGTCCTTTCGCT-TTATGCTTCTGGTCGTACTACTGGTATTGTGCTCGACT-CTGGTGATGGTGTTAGCCATACTGTACCT-ATCTATGAAGGCTATGCCC--TCCCTCACGCTATC-TTGCG-TTTGGATATGG--CGGGTCGTGACTTGACTGACTACTTGATGCGCATCATGGCTGAACGTGGTCACTCTTTCACTACCACTGCTGAACGTGAAATTGTCCGTGATATCAAAGAAAAGCTCTGTTATACCGCCCTCGACTTTGAACAAGAAATGC-AAACTGCTGCTCAATCTTCTGCTCTCGAAAAGTCTTACGAGTTGCCC-GATGGTCAAGTCATCACTGTTGGT-AACGAACG-GTTCCGTG-CCCCT--GAAG-CACTC-TTCCGTCCTTC-TCTCAT-TGGC-A--GCGAATCT-TCT-GGTAT-TCACG-AAA--CTAC-TTACAAC-TCTATCA-TG-AAGTGCGATGTGGA-TATTCG---TAAGGAC-TTGTACTCTAACA--TTATCATGG------------------------------------------------------------------------------------------------------------------------------------------------------------------------------------------------------------------------------------------GTCCCCT--------TCCTCCCCATCTCTGGCTGGCA-------------------------------------CGGTGACAAC--------ATGTTGGAC----GAATCCACCAACATGCCCTGGTACAA------------GGGATGGAACAA--GGAAACCAAGGCTGGTGCCA--AGTC-TGGTAAGACTCTCTTGGATGCC----ATTGATGCCATTG--------ATCCCCCTACCCGTCCTTCCG------ACAAGCCCCTCCG---TCTCCCTCTCCAAGATGTTT---------------------------ACAAGATCGGTGGTATTGGT------ACTGTCCCCGTTGGTCGTGTCG--------AAACTGGTGTCATCAAGGCTGGTATGGTCGTCACCTTCGCTCCTGCTAACGTCACCACTGAAG-------------TCAAGTC---------------------CGTCGAAATGCATCACGAACA--ATTGGTTGAAGGTCTCCCC--------------GGTGACAACGTCGGTTTCAACG---------------------------TCAAGAACGTCTCC----GTCAAGGATATCCGTCGTGG-----------------TAACGTCTGTTCCGACTCCAAGAACGACCCCGCCAAGGAATCTGGCTCCTTCACTGCCCAAGTCATTGTCCTCAACCACCCT-GGTCAAATC
>Absidia_koreana_XY00816__
GGCTCACTCTTTTGGGAGTC------------------------TCAACTTTTTATTCTGTGCACCG-------TTTAATTTG-------------GGGGTCGAATTCATT------------------------------------------------TTCGGCCGCCGC------------------------------CCTG-----------------GG-------------------TTGGTTCGCTTTTTC-CTTTGG------------GAGATTG---------------TTTCGGCCGCCCAG---------------------------------ATCAATTATTAT----------AC--TATT-------ATGACTGAACC-----ATAACAGAA-------------ATTGTTA--ACAT---ATA-AACAACTTTCAGCAATGGATCTCTCGGCTTTCGTATCGATGAAGAACGCAGCAAATCGCGATATGTAGTGTGATCTGCCTATAGTGAATCATCAAATCTTTGAACGCATCTTGCACCTCTGGGTATTCCTGGAGGTACGCCTGTTTCAGTATCA-TT--ATAACTTC----TTC---CCAT----------ACTATTTGGG--------------TGGAAAAA---TTACTACTGGCCCTTG-AGGAAAGGGAGGATTCGTC-TTCCCGCC---------------------TTCACGGCTTAAAT---ATGATCTGGTT-------------TCTTTTTAACCGGCT------AG---------TTACC-TTTTGGTAGATT--------CATC----------------TTTCAAA-AAAAAACC-----TAGTCAGCTAGAAAAGCCTC--------------------------CCCTTCATTCAAAAAACTTGATCTGAAATCAGGCGGGA-TTACCCGCTGAACTTAA----------------------------------------------------------------------------------------------------------------------------------------------------------------------------------------------------------------------------------------------------------------------------------------------------------------------------------------------------------------------------------------------------------------------------------------------------------------------------------------------------------------------------------------------------------------------------------------------------------------------------------------------------------------------------------------------------------------------------------------------------------------------------------------------------------------------------------------------------------------------------------------------------------------------------------------------------------------------------------------------------------------------------------------------------------------------------------CCCCTAGT-AACGGCGA-GTG-AACAGGG-AAAAGCTCAAAGTT-GGAACCTCCTGG-CCCTAGGCCTGGCGGA-TTGTAAACTAAAGCTTT-CGAGTAGTTC-GGCTAGCCCAGTAAATAAG--TTCTCTGGAAAGGGACGACAAAGAGGGTG-AAATCCCCGTTTTTGGCTGGAG-CA-TAGTCTTGCGTTTG-CTTGGAAGTGAAGAGTCAGGTTGTTTGGTATTGCAGCCTAAAGTTGGAGGTAAATCTCTCCTAAAGCTAAATATTGACGAAAGACCGATAGCGAACAAGTACCGTGAGGGAAAGATGAAAAGCACCTTGAAAAGGGGGTC-AAAAAGTACGTGAAATTGCTGAAAGG-GAACCGTATGAAATCAGCCTGTCTCTTTGGTAATCAGCCTGGACTTTGGTCTGGGTGCAC---TTGCCAGTGAGT-CAGCCTACGACAATTTGACC-TGGGGGAAAAAATCAGGGGGAATGTGGCCTCGGC-TTCG-GTTGAGGTGTTATAGCCCCTTGAAAAATACTCTGGGTTGGATTGAGGACTGCAGCGAG--CC-TTA-T----GGGAT-GAACTGTGGGTGCTTGG--TCGTGTCTAGGAAGAAATCTCTATC-TCTGGTAGTGTCTTTTTAGTTGTGGTCAACTCGCCTACTTTT-TCTTTTTCTCGCTTAGGTCGTAGGCATAATGATTT-TATATGACC-CGTCTTGAAACACGGACCAAGGAGTCCACCATGGTTGCGAGTCTTTGGGTGTAAAAACTCATGGGCGGAAGGAAACTGACCAAGATATGAAGGC-CGC-AAGGCTGGCAATATCCTCCAGCGAGGACG-TTTTATACTGAATTGACTGAGAGAAAGCAATCATGATGGGACCCGAAAGATGGTGAACT-ATACTTG-AATAGGGTGAAG-CCAGAGGAAACTCTGGTGG-AAGCTCGTAGCGATTCTGACGTGCAAAT-CGATCGTC-AAATTTGAGTATAGGG---GCGAAAGACTAAT------------------------------------------------------------------------------------------------------------------------------------------------------------------------------------------------------------------------------------------------------------------------------------------------------------------------------------------------------------------------------------------------------------------------------------------------------------------------------------------------------------------------------------------------------------------------------------------------------------------------------------------------------------------------------------------------------------------------------------------------------------------------------------------------------------------------------------------------------------------------------------------------------------------------------------------------------------------------------------------------------------------------------------------------------------------------------------------------------------------------------------------------------------------------------------------------------------------------------------------------------------------------------------------------------------------------------------------------------------------------------------------------------------------------------------------------------------------------------------------------------------------------------------------------------------------------------------------------------------------------------------------------------------------------------------------
>Absidia_lobata_CGMCC_3_16256
AACTTCCCTCCCTTT-----------------------------CATACTYTCTTTTTTGTGAACCG-------TTTACTGTTTGGAAATTCTGCCCCTGGCAACTAACCCGTTGCCATGGACACGT--------------------------------TCCCATAGCAACCCG---------------------------TTTGTGAAGGGGAGACTCAGAGGGAAAAAAATTTTTTTTTTTTTTTCTTTCTTTTTCTCTTCGG-----------------------------------CATGGACGCCTTA----------------------------------------ACTTT----------AC--TATA-----AACTGACTGACCATGA--TAAAAAAAA----------------GTTA---------ATATAACAACTTTCAGCAATGGATCTCTCGGCTTTCGTATCGATGAAGAACGCAGCGAATCGCGATATGTAGTGTGATCTGCCTTTAGTGAATCATCAAATCTTTGAACGCATCTTGCACCCCTTGGTATTCCATGGGGTACGCCTGTTTCAGTATCA-TT--AAAACCTT----CCT---ACCC----------CTCTCTGGGGGGA----------TAGATAGGCGTTTGACAGCTGG-CACTG----------------------CACTTCT---ATTATGAAGT--------GTCTCTGCTGGAAT---------------------------ATTGTTTGCCCAGAA-----------------TTACC-----GCTGGCTT-------------------------------------------------------------------------------------------------------------CACTTGAT----AAT----------TTATTTGT------------------------------------------------------------------------------------------------------------------------------------------------------------------------------------------------------------------------------------------------------------------------------------------------------------------------------------------------------------------------------------------------------------------------------------------------------------------------------------------------------------------------------------------------------------------------------------------------------------------------------------------------------------------------------------------------------------------------------------------------------------------------------------------------------------------------------------------------------------------------------------------------------------------------------------------------------------------------------------------------------------------------------------------------------------------------------------------------------------------------------------------------------------------------------------------------------------------------------------------------------------CCGTCTTTGGCCAGAG-CT-CAGTCATACGTTTG-CTTCGCTGCGAAGAGTCAGGTTGTTTGGGAATGCAGCCTAAAATGGGAGGTAGACTTCTCCTAAAGCTAAATATTGACGAAAGACCGATAGCGAACAAGTACCGTGAGGGAAAGATGAAAAGCACTTTGAAAAGAGGGTC-AAAAAGTACGTGAAATTGCTGAAAGG-GAACCGTATGAAATCAGTCTGATGTATGGGTAATCAGCCTGGGCTTTGGCCTGGGTGCAC---TTGCCCATGTAT-TAGCCTGCGACAGTTTGACT-TGGGGGAAAAAAGGTGGGGGAATGTGGCCTCGGC-TTCG-GTCGTGGTGTTATAGCCCCTGTCAAAATACCCTGGGTTGGACTGAGGACTGCAGCGAG--CCGTAA------GGCAAAAGGTCTCTGGCGCTTTG--TCTGGGCAAAAAGTAAATCTCTGCT-TCGGGTGGTGTGCTTTTTGTTCGGGTGAACACGCTGGTTTCT-CTTTTTTCTCGCTTAGGTCGTAGGCATAATGATTT-TATATGACC-------------------------------------------------------------------------------------------------------------------------------------------------------------------------------------------------------------------------------------------------------------------------------------------------------------------------------------------------------------------------------------------------------------------------------------------------------------------------------------------------------------------------------------------------------------------------------------------------------------------------------------------------------------------------------------------------------------------------------------------------------------------------------------------------------------------------------------------------------------------------------------------------------------------------------------------------------------------------------------------------------------------------------------------------------------------------------------------------------------------------------------------------------------------------------------------------------------------------------------------------------------------------------------------------------------------------------------------------------------------------------------------------------------------------------------------------------------------------------------------------------------------------------------------------------------------------------------------------------------------------------------------------------------------------------------------------------------------------------------------------------------------------------------------------------------------------------------------------------------------------------------------------------------------------------------------------------------------------------------------------------
>Absidia_longissima_CGMCC_3_16203
GGCTCACTCTTTTGGGAGTCT-----------------------CAACTTTTTTATTCTGTGCACCG-------TTTAATTTG-------------GGGGTCGAATTCATT------------------------------------------------TTCGGCCGCCGC------------------------------CCTG-----------------GG-------------------TTGGTTCGCTTTTTC-CTTTGG------------GAGATTG---------------TTTCGGCCGCCCAGA--------------------------------TCAAATTATTAT----------AC--TATT-------ATGACTGAACC-----ATAACAGAA-------------ATTGTTA--ACAT---ATA-AACAACTTTCAGCAATGGATCTCTCGGCTTTCGTATCGATGAAGAACGCAGCAAATCGCGATATGTAGTGTGATCTGCCTATAGTGAATCATCAAATCTTTGAACGCATCTTGCACCTCTGGGTATTCCTGGAGGTACGCCTGTTTCAGTATCA-TT--ATAACTTC----TTC---CCAT----------ACTATTTGGGT-------------GGAAAA-A---TTACTACTGGCCCTTGAGGAAAGGGTGGATTTCATC-CGCCCGCC---------------------TTCACGGCTTAAAT---ATGATCTGGT--------------TCTTTTTAACCGGCT------AG---------TTACC-TTTTGGTAGATT--------CATC----------------TTTCAAA-AAAAC--------CTAGTCAGCTGAAAAAGCCC--------------------------CCCATCATTCAAAAAACTTGATC--------------------------------------------------------------------------------------------------------------------------------------------------------------------------------------------------------------------------------------------------------------------------------------------------------------------------------------------------------------------------------------------------------------------------------------------------------------------------------------------------------------------------------------------------------------------------------------------------------------------------------------------------------------------------------------------------------------------------------------------------------------------------------------------------------------------------------------------------------------------------------------------------------------------------------------------------------------------------------------------------------------------------------------------------------------------------------------------------------------------------------------TG-AACAGGG-AAAAGCTCAAAGTT-GGAACCTCCTGG-CCCTAGGCCTGGCGGA-TTGTAAACTAAAGCTTT-CGAGTAGCTC-GGCTAGCCCAGTAAATAAG--TTCTCTGGAAAGGGACGACAAAGAGGGTG-AAATCCCCGTTTTTGGCTGGAG-CA-TAGTCCTGCGTTTG-CTTGGAAGTGAAGAGTCAGGTTGTTTGGTATTGCAGCCTAAAGCTGGAGGTAAATCTCTCCTAAAGCTAAATATTGACGAAAGACCGATAGCGAACAAGTACCGTGAGGGAAAGATGAAAAGCACCTTGAAAAGGGGGTC-AAAAAGTACGTGAAATTGCTGAAAGG-GAACCGTATGAAATCAGCCTGTCTCTTTGGTAATCAGCCTGGACTTTGGTCTGGGTGCAC---TTGCCAGTGAGT-CAGCCTACGACAATTTGACC-TGGGGGAAAAAATCAGGGGGAATGTGGCCTCGGC-TTCG-GTTGAGGTGTTATAGCCCCTTGAAAAATACTCTGGGTTGGATTGAGGACTGCAGCGAG--CC-TTC-T----GGGAT-GAACTGTGGGTGCTTGG--TCGTAGCTAGGAAGAAATCTCTATC-TCTGGTAGTGTCTTTTTAGCTGTGGTCAACTCGCCTACTTTT-TCTTTTTCTCGCTTAGGTCGTAGGCATAATGATTT-TATATGACC-------------------------------------------------------------------------------------------------------------------------------------------------------------------------------------------------------------------------------------------------------------------------------------------------------------------------------------------------------------------------------------------------------------------------------------------------------------------------------------------------------------------------------------------------------------------------------------------------------------------------------------------------------------------------------------------------------------------------------------------------------------------------------------------------------------------------------------------------------------------------------------------------------------------------------------------------------------------------------------------------------------------------------------------------------------------------------------------------------------------------------------------------------------------------------------------------------------------------------------------------------------------------------------------------------------------------------------------------------------------------------------------------------------------------------------------------------------------------------------------------------------------------------------------------------------------------------------------------------------------------------------------------------------------------------------------------------------------------------------------------------------------------------------------------------------------------------------------------------------------------------------------------------------------------------------------------------------------------------------------------------
>Absidia_macrospora__FSU4746
GCTTCTTCTT----------------------------------TTTTTATTTTATTCTGTGCACCG-------TATTG--------------------------------------------------------------------------------TTTGTC------------------------------------GCTG-----------------------------------ATTCAAAATCTATTTTTA-TTTCAGCGGCATATCGGCGGGGAATGAATAGCGCGTTTATGCATAATTGCATAAATGC-----------------------------ATATTCAATCTCCGCTAAAATCAC--GATTTAAC--ACTGACTGATC------AAACAAAAC-------------ATTATAAAAAGT----TTA-AACAACTTTCAGCAATGGATCTCTCGGCTTTCGTATCGATGAAGAACGCAGCGAATCGCGATATGTAGTGTGATCTGCCTTTAGTGAATCATCAAATCTTTGAACGCATCTTGCACCTTTTGGTATTCCAAAAGGTACGCCTGTTTCAGTATCA-TT--AAAACCTC----TCCATTTT---------TTTTTTTTTCGAAAAAAAATAAAAAAGTGAAAGGAAATTGACATTTGG-CCCTG-----------------------CTATCC---TTTTTGGATT--------GTCTCGGCTTGAAT-ATATAGTCGA----------------TTGTAACTGTGATCTGCGG-------------TCTTC-ACTTGATAATTA--------TCGTGT-------------GTAACCAA-GGAGATTCAGAATTGACCCC---------------------------------------TAAAACCCCCCCTAAATTTGATCTGAAATCAGGTGGGA-TTACCCGCTGAACTTAAAAATTTTTACAGCGAAACTGCGAATGGCTCATTAAATCAGTTATGATCCACATGGCAAATACTTTACTACTGGATAACCGTGGTAATTCTAGAGCTAATACATGCAGAAAAGGCCTGACTTCGGAAGGGCTGCACTTATTAGATCAAAACCATCCTGGGTAAAACCAGTTCTTTGGTGACTCATAATAATTAAGCTGATCGCATGCCCTTGTGGCGGCGACGGTACATTCGATTTTCTGCCCTATCAGGCTGTTGATTGTAAGGTAGTGGCTTACAATGGCGACCACGGGTAACGGGGAATTAGGGTTCGATTCCGGAGAGGGAGCCTGAGAAACGGCTACCACATCCAAGGAAGGCAGCAGGCGCGCAAATTACCCAATCCCGACTCGGGGAGGTAGTGACAATAAATAACAATGCAGGGCCATTCGGCCTTGCAATTGGAATGAGTACAATTTAAATCCCTTAACGAGGATCAATTGGAGGGCAAGTCTGGTGCCAGCAGCCGCGGTAATTCCAGCTCCAAAAGCGTATATTAAAGTTGTTGCAGTTAAAACGTCCGTAGTCGAATTTACGCTTGATGATTCGA--TCGCTGGTCCTTCATTGGGCCAGATTGGTTGT--GATCTCGGCGATAAAGCTTGGTTCATAGCAGAGTTGGTTTCGGCCGATTTTGTTTTCTGGCCAAGCGTATTACCATGAGCAAATCAGAATGCTCAAAGTAGGCCTTCGCGCCTGAATGTGTTAGCATGGAATAATAAAATAGGACTCGAGTCTTGTTTTGTTGGTTTACTTGACATTGAGAAATGATGAATAGGAACGGTTGGGGGCATTTGTATTCAATCGCTAGAGGTGAAATTCTTGGATTGATTGAAGACAAACTACTGCGAAAGCATTTGACCCAGGACGTTTTCATTGATCAGGGACTAAAGTTGAGGGATCGAAGACGATTAGATACCGTCGTAGTCTTAACCACAAACTATGCCGACTAGCGATTGGGCCTTGACCTTTGGTCAGGTTCAGCAGCTTAGCGAAAGTA-AAGTCCCCCAGT-AACGGCGA-GTG-AACAGGG-AAAAGCTCAAAGTT-GGAACCTCCTGG-CCCTAGGTTAGGCGGA-TTGTAAACTAAAGCTCT-TGGGTAGTAC-GGTTGGCCTGATAAAAAAG--TTCTCTGGAAAGAGGCGACATAGAGGGTG-ATATCCCCGTCTTTGGTCAGAG-CT-CAATCATGCGTTTG-CCCTTTAGCGAAGAGTCAGGTTGTTTGGGAATGCAGCCTAAAATGGGAGGTAAATCTCTCCTAAAGCTAAATATTGACGAAAGACCGATAGCGAACAAGTACCGTGAGGGAAAGATGAAAAGCACTTTGAAAAGAGGGTC-AAAAAGTACGTGAAATTGCTGAAAGG-GAACCGTATGAAATCAGTCTGATGTGTTGGTAATCAATCTGGATCTCGATCTGGATGCAC---TTGCCAATGTAT-TAGCCTGCGACAATTTGATC-TGGAGGAAAAAAGATGGGAGAATGTGGCCTTGTC-TTCG-GGGAAGGTGTTATAGCTCCTGTCAAAATACTTTGGATTGGATTGAGGATCGCAGCGAG--CC------GCAAGGTAA-GGGTCTTACGCGCCTGA--TCTGATTAAAAAAAGAATCTCTGCT-TCGGGTGGTGCTTTTTTTAATTGGGCCAACACGTGTATTTCA-CCTTTTTCTCGCTTAGGTCGTAGGCATAATGATTT-TATATGACC-CGTCTTGAAACACGGACCAA----------------------------------------------------------------------------------------------------------------------------------------------------------------------------------------------------------------------------------------------------------------------------------------TCCGTGTGGCTCCTGAAGAACACCCTGTCTTGTTGACCGAAGCTCCTTTGAACCCCAAGTCT-AACCGTGAAAAGATGACTCAAATCATGTTTGAAACCTTCAACGCTCCTGCTTTCTATGTTGCCATCCAAGCTGTCTTGTCTCT-GTATGCCTCTGGTCGTACCACTGGTATTGTCCTCGATT-CTGGTGATGGTGTCACCCACACTGTACCC-ATCTATGAAGGTTACGCTC--TCCCTCACGCCATC-TTGCG-TTTGGATATGG--CCGGTCGTGACTTGACTGATTACTTGATGCGCATTTTGGCTGAACGTGGTCACTCCTTCACCACCACTGCTGAACGTGAAATTGTCCGTGATATCAAGGAAAAGCTCTGTTATACCGCTTTGGACTTTGAACAAGAAATGC-AAACTGCTGCTCAATCTTCTGCTTTGGAAAAGTCTTATGAATTACCT-GATGGTCAAGTCATCACGGTTGGT-AACGAACG-TTTCCGTG-CTCCT--GAAG-CTCTC-TTCCAACCTTC-CTTCCT-CGGT-C--TTGAATCT-GCT-GGTAT-TCACG-AAA--CTAC-TTACAAC-TCTATCA-TG-AAGTGTGATGTGGA-TATTCG---TAAGGAT-TTGTACTCCAACA--TTGTCATGGGGCTGGTATCTCCAAGGATGGTCAAACCCGTGAA----CACGCTTTGTTGGCTTTCACCCTC--------------------GGTG--------TCCGTCAATTGATCGT---------TGCTATCAACAAGATGGATTCTACCAAGTGGAGCGAACAACGTTTCAACGAAA---------TCATCAAGGAAGTCTCTGGTTTCATCAAGAAGATCGGTTTCAACCCCAAGTCTGTCCCCT--------TCGTCCCCATCTCTGGCTGGCA-------------------------------------CGGTGACAAC--------ATGTTGGAA----GAATCTACCAACATGCCCTGGTACAA------------GGGATGGAACAA--GGAAACCAAGGCCGGTGCCA--AGTC-TGGTAAGACTCTCTTGGATGCC----ATTGATGCTATTG--------ATCCTCCTCAACGTCCTTCCG------ATAAGCCTCTCCG---TCTCCCTCTTCAAGATGTAT---------------------------ACAAGATCGGTGGTATCGGT------ACTGTTCCCGTCGGTCGTGTCG--------AAACTGGTGTCATCAAGGCTGGTATGGTCGTCACCTTCGCTCCTGCTAACGTGACCACTGAAG-------------TCAAGTC---------------------CGTCGAAATGCATCACGAACA--ATTGGTTGAAGGTCTTCCC--------------GGTGACAACGTTGGTTTCAACG---------------------------TCAAGAACGTGTCT----GTCAAGGATATCCGTCGTGG-----------------TAACGTCTGCTCTGACTCCAAGAACGACCCCGCCAAGGAAGCCGGTTCCTTCACTGCTCAAGTTATTGTCCTTAACCATCCT-GGTCAAATC
>Absidia_medulla_CGMCC_3_16034
GGCCTGAGCTTTGGTGAGGGTC----------------------CTATAATTTTTAAATGTGCATTG-------TTTTTTTCG-------------AGGAAAGAAATTTATT-----------------------------------------------TTTTTCTTCGGC------------------------------CCTG-----------------GG-------------------TGGGTTCGTTTTTTC-CTTTGG------------GAAAATC----------------TCGGCCTGCCCAGTGTTCCTACCTTTCTCAAGGCTGGA--------ACAAACTATTAT----------AC--TATT-------CTGACTGAACC-----ACAAAGAAA-------------TTTGTTA--ACA----ATA-AACAACTTTCAGCAATGGATCTCTCGGCTTTCGTATCGATGAAGAACGCAGCAAATCGCGATATGTAGTGTGATCTGCCCATAGTGAATCATCAAATCTTTGAACGCATCTTGCACCCTTGGGTATTCCTGAGGGTACGCCTGTTTCAGTATCATTT--TTATCTTC----------TCCC----------ACTTTATAGTGGGT----------GGGGAAAA---TCACTATTGG-CCTTG--AGACCTATGGAAATTTTT-TTCCTAGC---------------------TTCTCGGCTTAAATCTGTTGGTCT-----------------CTTTTTTTTGTGACTACCGATTG---------------TTTTGGTAGATT--------TTTC----------------TGCGAAA-AACTCTCTTATCACTCTAATCTAAC----------------------------------CCAAAC---CCATCAACTTGATCTGAAATCAGGCGGGA-TTACCCGCTGAACTTAA----------------------------------------------------------------------------------------------------------------------------------------------------------------------------------------------------------------------------------------------------------------------------------------------------------------------------------------------------------------------------------------------------------------------------------------------------------------------------------------------------------------------------------------------------------------------------------------------------------------------------------------------------------------------------------------------------------------------------------------------------------------------------------------------------------------------------------------------------------------------------------------------------------------------------------------------------------------------------------------------------------------------------------------------------------------------------------CCCTCAGT-AACGGCGA-GTG-AACAGGG-AAAAGCTCAAAGTT-GGAACCTCCTGG-CCCTAGGCCTGGCGGA-TTGTAAACTAAAGCTCT-CGAGTAGTTT-GGCTAGCCCAGTAATCAAG--TTCTCTGGAAAGGGACGACAAAGAGGGTG-AAATCCCCGTTTTTGGCTGGAG-CG-TAGTCTTGCGTTTG-CTTGAAAGTGAAGAGTCAGGTTGTTTGGTATTGCAGCCTAAAGTTGGAGGTAAATCTCTCCTAAAGCTAAATATTGACGAAAGACCGATAGCGAACAAGTACCGTGAGGGAAAGATGAAAAGCACCTTGAAAAGGGGGTC-AAAAAGTACGTGAAATTGCTGAAAGG-GAACCGTATGAAATCAGTCTGTCTCTTTGGTAATCAACCTGGGCTTCGGCCTGGGTGCAC---TTGCCAGTGAGTACAGCCTACGACAATTTGACT-CGGGGGAAAAAATCAGGGGGAATGTGGCCTCGGC-TTCG-GTCGTGGTGTTATAGCCCCTTGAAAAATACTCTGGGTTGGATTGAGGACTGCAGCGAG--CC-TTT------GGGAT-GAACTGTGGGCGCTTGG--CGGCGGCTGGGAGGAAATCTCTATC-TCTGGTAGTGTCTTTCCTTTCGCTGTCAACTCGCCTACTTTT-TCTTTTTCTCGCTTAGGTCGTAGGCATAATGATTT-TATATGACC-CGTCTTGAAACACGGACCAAGGAGTCCACCATGGTTGCGAGTCTTTGGGTGTAAAAACTCATGGGCGCAAGGAAACTGACCAAGATATGAAGGCCTT--ACGGCTGGCAATATCCTCCAGCGAGGACG-TTTTATACTGAATTGACTGAGAGAAAGCAATCATGATGGGACCCGAAAGATGGTGAACT-ATACTTG-AATAGGGTGAAG-CCAGAGGAAACTCTGGTGG-AAGCTCGTAGCGATTCTGACGTGCAAAT-CGATCGTC-AAATTTGAGTATAGGG---GCGAAAGACTAAT----------------------------------------AGCTCCCTTGAACCCCAAGTCCTAACCGTGAAAAGATGACTCAAATCATGTTTGAAACCTTCAACGCTCCTGCTTTCTATGTTGCCATTCAAGCTGTCTTGTCTCTCTTATGCCTCCGGTCGTACTACTGGTATTGTGTTGGATTCCTGGTGATGGTGTTACCCACACCGTCCCCTATCTATGAAGGTTATGCCCCTCCCCCCACGCTATCTTTGCGTTTTGGATATGGGCTGGGTCGTGACTTGACTGATTACTTGATGCGCATCTTGGCTGAACGTGGTCACTCTTTCACCACCAATGCCGAACGTGAAATCGTCCGTGATATCAAGGAAAAGCTCTGTTATACCGCCCTCGACTTTGAACAAGAAATCC-AAACCGCTGCCCAATCCTTTGCTCTCGAAAAGTCTTATGAATTGCCC-GATGGTCAAGTCATCACTGTTGGT-AACGAACG-TTTCCGTG-CTCCT--GAAG-CTCTT-TTCCAACCTTC-CTTCCT-TGGT-C--TTGAATCT-TCT-GGTAT-TCATG-AAA--CTAC-TTACAAC-TCTATCA-TG-AAGTGTGATGTGGA-TATTCG---TAAGGAT-TTGTACTCCAACA--TTGTCATGGGGCTGGTATCTCCAAGGATGGTCAAACCCGTGAA----CACGCTTTGTTGGCCTTCACCCTC--------------------GGTG--------TCCGTCAATTGATCGT---------TGCTATCAACAAGATGGATTCCACCAAGTGGTCCGAACAACGTTTCAACGAAA---------TCATCAAGGAAGTCTCTGGTTTCATCAAGAAGATCGGTTTCAACCCCAAGTCTGTCCCCT--------TCGTCCCCATCTCTGGCTGGCA-------------------------------------CGGTGACAAC--------ATGTTGGAA----GAATCTACCAACATGCCCTGGTACAA------------GGGATGGAACAA--GGAAACCAAGGCCGGTGCCA--AGTC-TGGTAAGACTCTCTTGGATGCC----ATTGATGCCATTG--------ATCCCCCTACCCGTCCTTCCG------ACAAGCCCCTCCG---TCTCCCTCTTCAAGATGTGT---------------------------ACAAGATCGGTGGTATTGGT------ACTGTCCCCGTCGGTCGTGTCG--------AAACTGGTGTCATCAAGGCCGGTATGGTCGTCACCTTCGCTCCCGCTAACGTCACCACTGAAG-------------TCAAGTC---------------------CGTCGAAATGCATCACGAACA--ATTGGTGGAAGGTCTCCCC--------------GGTGACAACGTCGGTTTCAACG---------------------------TCAAGAACGTCTCC----GTCAAGGATATCCGTCGTGG-----------------TAACGTCTGCTCTGACTCCAAGAACGACCCCGCCAAGGAATCCGGTTCCTTCACCGCTCAAGTCATTGTCCTCAACCACCCT-GGTCAAATC
>Absidia_montepascoalis_URM_8218
GGTTTCCATTGATTTGGGGCCACT--------------------CAACCGTTTTATTCTGTGCACTG-------TTTTTTTTT-------------GGGCCGAGAAAAATTTATT--------------------------------------------TTTTTTCTTGGCCTGT--------------------------CCTG-----------------GG-------------------GAGTTTTGCTTTTTT-CTTTGG------------GAAAAAG---------------ATTGGGCTCCCCGGTC----------------------------------AATTACTAT----------AC--TAAT-------TCGACTGAACCAA---CAAAAGAAA-------------ATTGTTA--ATT----ATA-AACAACTTTCAGCAATGGATCTCTCGGCTTTCGTATCGATGAAGAACGCAGCAAATCGCGATATGTAGTGTGATCTGCCCATAGTGAATCATCAAATCTTTGAACGCATCTTGCACCTTTGGGTATTCCTGAAGGTACGCCTGTTTCAGTATCA-TT--TTTACTTC----TTT---CCCC----------AGCAATGGGGGTA------------GAAAAAA---TCACTACTGG-CCTTG---------------GTGTT-GGGCTTTT------GGTCCAT--------CTCTTGGCTGAAAT---ACGGCTAG----------------TTTTTTT----TACT---GGTAG---------TTACC-TTTTGGTAGATT----------TC----------------TACGATA-AAGTACGC-----CTATCCGAAGAAAAGCTAGGCGAGCATATGC---------------TCGACC---CAAACTTCTTGATCTGAAATCAGGCGGGA-TTACCCGCTGAACTTAA---------------------------------------------------------------------------------------------------------------------------------------------------------------------------------------------------------------------------------------------------------------------------------------------------------------------------------------------------------------------------------------------------------------------------------------------------------------------------------------------------------------------------------------------------------------------------------------------------------------------------------------------------------------------------------------------------------------------------------------------------------------------------------------------------------------------------------------------------------------------------------------------------------------------------------------------------------------------------------------------------------------------------------------------------------------------------------------------------------------------------------------------------------------------------------------------------------------------------------------------------------------------------------------------------------------------------------------------------------------------------------------------------------------------------------------------------------------------------------------------------------------------------------------------------------------------------------------------------------------------------------------------------------------------------------------------------------------------------------------------------------------------------------------------------------------------------------------------------------------------------------------------------------------------------------------------------------------------------------------------------------------------------------------------------------------------------------------------------------------------------------------------------------------------------------------------------------------------------------------------------------------------------------------------------------------------------------------------------------------------------------------------------------------------------------------------------------------------------------------------------------------------------------------------------------------------------------------------------------------------------------------------------------------------------------------------------------------------------------------------------------------------------------------------------------------------------------------------------------------------------------------------------------------------------------------------------------------------------------------------------------------------------------------------------------------------------------------------------------------------------------------------------------------------------------------------------------------------------------------------------------------------------------------------------------------------------------------------------------------------------------------------------------------------------------------------------------------------------------------------------------------------------------------------------------------------------------------------------------------------------------------------------------------------------------------------------------------------------------------------------------------------------------------------------------------------------------
>Absidia_multispora__URM_8210
GGCCGCATTCGATTGAATGGGGT---------------------CAAACTTTTTATTCTGTGCACTGTTTTATATTTTGGTTGC---------------------------------------------------------------------------TTTTGCGGCCAATTG---------------------------ACTG-----------------GG--------------------GAATTTGCTCTTTC-CTTTGG------------GATAGAG----------------TCGAATTTCCCGGTG------------------------------------TTATTAT----------AC--TATT-------CTGACTGAACCA----AAACAGAAA-------------ATTGTTT--AACT---AAATAACAACTTTCAGCAATGGATCTCTCGGCTTTCGTATCGATGAAGAACGCAGCAAATCGCGATATGTAGTGTGATCTGCCTATAGTGAATCATCAAATTTTTGAACGCATCTTGCACCCTTGGGTATTCCTGAGGGTACGCCTGTTTCAGTATCA-TT--TTAACTTC----TTT---CCCC----------AGAAATGGTGTTA------------AGAAAAA---TCACTACTGG-CCTTG--GTATT--------------GGGTTCTT---TTGAATCTAT--------TTCTCGGCTGAAAT---ATAGCTAG----------------TGTTTT-----GACT---GGTAG---------TTACC-TTTTGGTAGAAT---------------------------CTACTAAATAAAGTACGCCTAGCCATCAAGACACTGCGAGCGAATA----------------------GCTCATACCCCAATTTCTTGATCTGAAATCAGGCGGGA-TTACCCGCTGAACTTAA----------------------------------------------------------------------------------------------------------------------------------------------------------------------------------------------------------------------------------------------------------------------------------------------------------------------------------------------------------------------------------------------------------------------------------------------------------------------------------------------------------------------------------------------------------------------------------------------------------------------------------------------------------------------------------------------------------------------------------------------------------------------------------------------------------------------------------------------------------------------------------------------------------------------------------------------------------------------------------------------------------------------------------------------------------------------------------CCCTCAGT-AATGGCGA-ATG-AACAGGG-AAAAGCTCAAAGTT-GGAACCTCCTGG-CCTTAGGTTAGGCGGA-TTGTAAACTAAAGTTTT-CGAGTAGTTT-GGCTAGCCTGGTAAATAAG--TTCTCTGGAAAGGGACGACAAAGAGGGTG-AAATCCCCGTTTTTGGCCAGAGTTT-TAGTCTTGCGTTTG-CTTGGGAATGAAGAGTCAGGTTGTTTGGTATTGCAGCCTAAAGTTGGAGGTAAATCTCTCCTAAAGCTAAATATTGACGAAAGACCGATAGCGAACAAGTACCGTGAGGGAAAGATGAAAAGCACCTTGAAAAGGGGGTC-AAAAAGTACGTGAAATTGCTGAAAGG-GAACCGTATGAAATCAGTTTGGCCAGTTAGTAATCAACCTAAACTTTGGTTTGGGTGCAC---TTGCTAGCAGGTACAGCTTACGACAATTTTGCT-CGGGGGAAAAAATCAGGGGAAATGTAGCTTCGGC-CTCG-GTTGAAGTGTTATAGTCCTTTGAAAAATACTCTGGGCGGGATTGAGGAACGCAGCAAG--CC-TTT------GGGAT-GAACTGTGGGTGCTTGT--TGGCTCTGAGGAGGAAATTTCTAT--TTAGGTAGTGTTCTTTTCAGGGCTGATAACTCGCCTACTTTT-TCTTTTTCTTGCTTAGGTCGTAGGCATAATGATTT-TATATGAC--------------------------------------------------------------------------------------------------------------------------------------------------------------------------------------------------------------------------------------------------------------------------------------------------------------------------------------------------------------------------------------------------------------------------------------------------------------------------------------------------------------------------------------------------------------------------------------------------------------------------------------------------------------------------------------------------------------------------------------------------------------------------------------------------------------------------------------------------------------------------------------------------------------------------------------------------------------------------------------------------------------------------------------------------------------------------------------------------------------------------------------------------------------------------------------------------------------------------------------------------------------------------------------------------------------------------------------------------------------------------------------------------------------------------------------------------------------------------------------------------------------------------------------------------------------------------------------------------------------------------------------------------------------------------------------------------------------------------------------------------------------------------------------------------------------------------------------------------------------------------------------------------------------------------------------------------------------------------------------------------------
>Absidia_nigra_CBS_127_68
GAGCTCCCTTGGGGGCTTTC------------------------TTTCTATTTTTTTCTGTGCACTG-------TTTATTTTK-------------GGGGGGGCGCCGATTTATT--------------------------------------------TTGGTTCCTCTCCAGC--------------------------CCTG-----------------GG-------------------CCAGTTCGTTTTTTC-CTTTGG------------GAGAAAA-----------------TCGGCTACCCAGTGTCCTTTCTGACCCTWTGGGTAAGACTGG---ACAAATGATAAC--------------TATT--C-----TGACTGAACC-----ACAAAGAAA-------------TTTGTTA--ACA----ATA-AACAACTTTCAGCAATGGATCTCTCGGCTTTCGTATCGATGAAGAACGCAGCAAATCGCGATATGTAGTGTGATCTGCCCATAGTGAATCATCAAATCTTTGAACGCATCTTGCACCCCTGGGTATTCCTGGGGGTACGCCTGTTTCAGTATCA-AT--TTATTCTT----CCCAAGCT-C----------ATTTATTTGTTCTT--------GGGGAAAA-A---TCACCATTGG-CCTCG--AGACT----------------GGGCTT---CACCGCCCAC--------TTCCCGGCTTAAAT---TCGGCTAG----------------TTTTTTCT---AACT---GGTAG---------TTACCTTTTTGGTAGATT--------TATC----------------TGCTTCA-AAATTATCC----CTATCAGCTAAATGAAAACTCCCTGGGTCTTTCGGCCCAGT-----CAACTC---TTTATCACTTGATCTGAAATCAGGCGGGA-TTACCCGCTGAACTTAA----------------------------------------------------------------------------------------------------------------------------------------------------------------------------------------------------------------------------------------------------------------------------------------------------------------------------------------------------------------------------------------------------------------------------------------------------------------------------------------------------------------------------------------------------------------------------------------------------------------------------------------------------------------------------------------------------------------------------------------------------------------------------------------------------------------------------------------------------------------------------------------------------------------------------------------------------------------------------------------------------------------------------------------------------------------------------------CCCCCAGT-AACGGCGA-GTG-AACAGGG-AAAAGCTCAAAGTT-GGAACCTCCTGG-CCCTAGGCCTGGCGGA-TTGTAAACTAAAGCTCT-CGAGTAGTTT-GGCTAGCCCAGTAATCAAG--TTCTCTGGAAAGGGACGACAAAGAGGGTG-AAATCCCCGTTTTTGGCTGGAG-CA-TAGTCTTGCGTTTG-CTTGGAAGCGAAGAGTCAGGTTGTTTGGTATTGCAGCCTAAAGCTGGAGGTAAATCTCTCCTAAAGCTAAATATTGACGAAAGACCGATAGCGAACAAGTACCGTGAGGGAAAGATGAAAAGCACCTTGAAAAGGGGGTCAAAAAAGTACGTGAAATTGCTGAAAGG-GAACCGTATGAAATCAGCCTGTCCCTTTGGTAATCAACCTGGACTTTGGTCTGGGTGCAC---TTGCCAGTGGGTACAGCCTGCGACAATTTGATT-TGGGGGAAAAAATCAGGGGGAATGTGGCCTCGGC-TTCG-GTCGTGGTGTTATAGCCCTTTGAAAAATACCCTGGGTTGGATTGAGGACTGCAGCGAG--CC-CTT-TT-GGGGGAT-GAACTGTGGGCGCTTGG--TTCGTGTTGGGAGGAAATCTCTACT-TTGGGTAGTGTTCTTCCAGCATGGGCCAACCCGCCTACTTTT-TCTTTTTCTCGCTTAGGTCGCAGGCCTAATGATTT-TATATGACC-CGTCTTGAAACACGGACCAAGGAGTCCACCATAGTTGCGAGTCTTTGGGTGTAAAAACCCATAGGCGGAAGGAAACTGACCTAGATATGAAGGC-CGC-AAGGCTGGCAATATCCTCCAGCGAGGACG-TTTTATACTGAATTGACTGAGAGAAAGCACCTATGATGGGACCCGAAAGATGGTGAACT-ATACTTG-AATAGGGTGAAG-CCAGAGGAAACTCTGGTGG-AAGCTCGTAGCGATTCTGACGTGCAAAT-CGATCGTC-AAATTTGAGTATAGGG---GCGAAAGACTAAT--------------------------------------------------------------------------------------------TGAAACCTTCAATGCTCCTGCTTTCTATGTTGCCATTCAAGCTGTCTTGTCTCT-CTATGCCTCTGGTCGTACTACTGGTATTGTGCTCGATT-CTGGTGATGGTGTTACCCACACTGTGCCC-ATCTATGAAGGTTATGCTC--TCCCCCACGCTATC-TTGCG-TTTGGATATGG--CTGGTCGTGACTTGACTGACTACTTGATGCGCATCTTGGCTGAACGTGGTCACTCCTTCACCACCACTGCTGAACGTGAAATTGTCCGTGATATCAAGGAAAAGCTCTGTTATACCGCTCTCGACTTTGAACAAGAAATGC-AAACCGCTGCCCAATCCTCTGCTCTCGAAAAGTCCTATGAATTGCCC-GATGGTCAAGTCATCACTGTTGGT-AATGAACG-TTTCCGTG-CCCCT--GAAG-CTCTC-TTCCGTCCTTC-CCTCCT-CGGT-C--TTGAATCT-TCT-GGTAT-TCATG-AAA--CTAC-TTACAAC-TCTATCA-TG-AAGTGTGATGTGGA-TATTCG---TAAGGAT-TTGTACTCCAACA--TTGTCATGGGGCTGGTATCTCCAAGGATGGTCAAACCCGTGAA----CACGCTTTGTTGGCCTTCACCCTC--------------------GGTG--------TCCGTCAATTGATTGT---------CGCTATCAACAAGATGGATTCTACCAAGTGGTCCGAACAACGTTTCAACGAAA---------TCATCAAGGAAGTCTCTGGTTTCATCAAGAAGATCGGTTTCAACCCCAAGTCTGTCCCCT--------TCGTCCCCATCTCTGGCTGGCA-------------------------------------CGGTGACAAC--------ATGTTGGAA----GAATCTAACAACATGCCCTGGTACAA------------GGGATGGAACAA--GGAAACCAAGGCCGGTGCCA--AGTC-TGGTAAGACTCTCTTGGATGCC----ATCGATGCTATTG--------ATCCTCCTCAACGTCCTTCCG------ACAAGCCCCTCCG---TCTCCCTCTTCAAGATGTGT---------------------------ACAAGATCGGTGGTATTGGT------ACTGTCCCCGTTGGTCGTGTCG--------AAACTGGTGTCATCAAGGCTGGTATGGTCGTCACCTTCGCTCCCGCTAACGTCACCACTGAAG-------------TCAAGTC---------------------CGTCGAAATGCATCACGAACA--ATTGGTTGAAGGTCTCCCC--------------GGTGACAACGTCGGTTTCAACG---------------------------TCAAGAACGTCTCT----GTCAAGGATATCCGTCGTGG-----------------TAACGTCTGTTCCGACTCCAAGAACGACCCCGCCAAGGAATCTGGCTCCTTCACTGCCCAAGTCATTGTCCTCAACCACCCT-GGTCAAATC
>Absidia_nigra__CGMCC_3_16060
---------------------------------------------------------CTG---------------------------------------------------------------------------------------------------------------------------------------------------------------------------------------------------------------------------------------------------------------------------------------------------------------------------------------------------------------------------------------------------------------------------------------------------------------------------CCATAGTG-ATCATCAAATCTTTGAACGCATCTTGCACCCCTGGGTATTCCTGGGGGTACGCCTGTTTCAGTATCA-AT--TTATTCTT----CCCAAGCTCA----------ATTGACTTGTTCT---------TGGGGAAACA---TCACCATTGG-CCTCG--AGACT----------------GGGCTT---CACCGCCCAC--------TTCCCGGCTTAAAT---TCGGCTAG----------------TT------------------------------------TTTT---------------------------------------------------------------------------------------------------------------------------------------------------------------------------------------------------------------------------------------------------------------------------------------------------------------------------------------------------------------------------------------------------------------------------------------------------------------------------------------------------------------------------------------------------------------------------------------------------------------------------------------------------------------------------------------------------------------------------------------------------------------------------------------------------------------------------------------------------------------------------------------------------------------------------------------------------------------------------------------------------------------------------------------------------------------------------------------------------------------------------------------------------------------------------------------------------------------------------------------------------------------------------------------------------------C-CCCTAGGCCTGGCGGA-TTGTAAACTAAAGCTCT-CGAGTAGTTT-GGCTAGCCCAGTAATCAAG--TTCTCTGGAAAGGGACGACAAAGAGGGTG-AAATCCCCGTTTTTGGCTGGAG-CA-TAGTCTTGCGTTTG-CTTGGAAGCGAAGAGTCAGGTTGTTTGGTATTGCAGCCTAAAGCTGGAGGTAAATCTCTCCTAAAGCTAAATATTGACGAAAGACCGATAGCGAACAAGTACCGTGAGGGAAAGATGAAAAGCACCTTGAAAAGGGGGTC-AAAAAGTACGTGAAATTGCTGAAAGG-GAACCGTATGAAATCAGCCTGTCCCTTTGGTAATCAACCTGGACTTTGGTCTGGGTGCAC---TTGCCAGTGGGTACAGCCTGCGACAATTTGATT-TGGGGGAAAAAATCAGGGGGAATGTGGCCTCGGC-TTCG-GTCGTGGTGTTATAGCCCTTTGAAAAATACCCTGGGTTGGATTGAGGACTGCAGCGAG--CC-CTT-TT-GGGGGAT-GAACTGTGGGCGCTTGG--TTCGTGTTGGGAGGAAATCTCTACT-TTGGGTAGTGTTCTTCCAGCATGGGCCAACCCGCCTACTTTT-TCTTTTTCTCGCTTAGGTCGCAGGCCTAATGATTT-TATATGACC-CGTCTTGAAACACGGACCAAGGAGTCCACCATAGTTGCGAGTCTTTGGGTGTAAAAACCCATAGGCGGAAGGAAACTGACCTAGATATGAAGGC-CGC-AAGGCTGGCAATATCCTCCAGCGAGGACG-TTTTATACTGAATTGACTGAGAGAAAGCACCTATGATGGGACCCGAAAGATGGTGAACT-ATACTTG-AATAGGGTGAAG-CCAGAGGAAACTCTGGTGG-AAGCTCGTAGCGATTCTGACGTGCAAAT-CGATCGTC-AAATTTGAGTATAGGG---GCGAAAGACTAAT------------------------------------------------------------------------------------------------------------------------------------------------------------------------TGGTATTGTGCTCGATT-CTGGTGATGGTGTTACCCACACTGTGCCC-ATCTATGAAGGTTATGCTC--TCCCCCACGCTATC-TTGCG-TTTGGATATGG--CTGGTCGTGACTTGACTGACTACTTGATGCGCATCTTGGCTGAACGTGGTCACTCCTTCACCACCACTGCTGAACGTGAAATTGTCCGTGATATCAAGGAAAAGCTCTGTTATACCGCTCTCGACTTTGAACAAGAAATGC-AAACCGCTGCCCAATCCTCTGCTCTCGAAAAGTCTTATGAATTGCCT-GATGGTCAAGTCATCACTGTTGGT-AATGAACG-TTTCCGTG-CCCCT--GAAG-CTCTC-TTCCGTCCTTC-CCTCCT-TGGC-C--TTGAATCT-TCT-GGTAT-TCATG-AAA--CTAC-TTACAAC-TCTATCA-TG-AAGTGTGATGTGGA-TATTCG---TAAGGAT-TTGTACTCCAACA--TTGTCATGGGGCTGGTATCTCCAAGGATGGTCAAACCCGTGAA----CACGCTTTGTTGGCCTTCACCCTC--------------------GGTG--------TCCGTCAATTGATTGT---------TGCTATCAACAAGATGGATTCCACCAAGTGGTCCGAACAACGTTTCAACGAAA---------TCATCAAGGAAGTCTCTGGTTTCATCAAGAAGATCGGTTTCAACCCCAAGTCTGTCCCCT--------TCGTCCCCATCTCTGGCTGGCA-------------------------------------CGGTGACAAC--------ATGTTGGAA----GAATCTAACAACATGCCCTGGTACAA------------GGGATGGAACAA--GGAAACCAAGGCCGGTGCCA--AGTC-TGGTAAGACTCTCTTGGATGCC----ATCGATGCTATTG--------ATCCTCCTCAACGTCCTTCCG------ACAAGCCCCTCCG---TCTCCCTCTTCAAGATGTGT---------------------------ACAAGATCGGTGGTATTGGT------ACTGTCCCCGTTGGTCGTGTCG--------AAACTGGTGTCATCAAGGCTGGTATGGTCGTCACCTTCGCTCCCGCTAACGTCACCACTGAAG-------------TCAAGTC---------------------CGTCGAAATGCATCACGAACA--ATTGGTTGAAGGTCTCCCC--------------GGTGACAACGTCGGTTTCAACG---------------------------TCAAGAACGTCTCT----GTCAAGGATATCCGTCGTGG-----------------TAACGTCTGTTCCGACTCCAAGAACGACCCCGCCAAGGAATCTGGCTCCTTCACTGCCCAAGTCATTGTCCTCAACCACCCT-GGTCAAATC
>Absidia_oblongispora__CGMCC_3_16061
GGCTCCCTTTCCTCTAGGATGGGGTGG-----------------CTTCATTTTTTC-CTGTGCTCTG-------TTTATGAAT-------------GGGGTGGCCCAAGCAATTTTATA----------------------------------------TTGCTCGGGTCATTCCGC------------------------CCTG-----------------GG---------------------TATGATTTTCTTTCCTTTGG------------GAAAATA-----------------AAATCTGCCCAGTAGATCTCTACTCCTTTACTGGGGT--------CTGATCTTTTTT--------TGAC--TATT-------TTGACTGAACTTTACT----------------------GTTGTTAAAAC-----TTA-AACAACTTTCAGCAATGGATCTCTCGGCTTTCGTATCGATGAAGAACGCAGCAAATCGCGATATGTAGTGTGACTTGCCTATAGTGAATCATCAAATCTTTGAACGCATCTTGCACCCTTGGGTATTCCTGGGGGTACGCCTGTTTCAGTATCATTT--TTATCTTC----TCTTGGCCCC----------ATCTTGTGTGGAG----CAAAAAGGGAAAAAA---TCATAACTGGCCTCCG------------------------CTCCC---TTGGGAG-----------CTGGCGGCTAAAATACTTTGGGT------------------CTTTTGGACTGGATC-----------------TAGCC-CTTTGGTAAGTT----A---ACTC----------------TGCGCAA-AGAATTTAGGCCGGTCTCTTTAAAAAGGACCCCATAT-------------------------------CAACACTCTTGATCTGAAATCAGGCGGGA-TT-------------------------------------------------------------------------------------------------------------------------------------------------------------------------------------------------------------------------------------------------------------------------------------------------------------------------------------------------------------------------------------------------------------------------------------------------------------------------------------------------------------------------------------------------------------------------------------------------------------------------------------------------------------------------------------------------------------------------------------------------------------------------------------------------------------------------------------------------------------------------------------------------------------------------------------------------------------------------------------------------------------------------------------------------------------------------------------------------CCCCTAGT-AACGGCGA-GTG-AACAGGG-AAAAGCTCAAAGTC-GGAACCTCCTGGCCCCTAGGCCTGGCGGA-TTGTAAACTAAAGCTTT-CGAGTAGCTC-GGCTAGCCCGGTAAATAAG--TTCTCTGGAAAGGGACGACATGGAGGGTG-AAATCCCCGTCTTTGGCCGGAG-CA-TAGTCCAGCGTTTG-CTTGGAAGTGAAGAGTCAGGTTGTTTGGTATTGCAGCCTAAAGTTGGAGGTAAATCTCTCCTAAAGCTAAATATTGACGAAAGACCGATAGCGAACAAGTACCGTGAGGGAAAGATGAAAAGCACTTTGAAAAGAGGGTC-AAAAAGTACGTGAAATTGCTGAAAGG-GAACCGTATGAAATCAGCTTGACTTTTTGGTAATCAACCTGGGTCTCGACCTGGGTGCAC---TTGCCAGTGAGT-TAGCCTGCGACAATTTGATT-TGGGGGAAAAAATTAGAGAGAATGTGGCCTTGAC-TTCGTGTGGAGGTGTTATAGCTCTTTAAAAAATACCCTGGATTGGATTGAGGACTGCAGCAAG--CCTTTT------GGGAT-GAACTGTGGGCGCTTGG--TTACCTACCAAAGAAAATCTCTGCT-TCGGGTGGTGTTTTTTGATAGGTGGCCAACTCGCTTACTTTT-TCTTTTTCTTGCTTAGGTCGCAGGCATAATGATTT-TATATGACC-CGTCTTGAAACACGGACCAAGGAGTCCACCATAGTTGCGAGTCTTTGGGTGTAAAAACCCATAGGCGAAAGGAAACTGACCAAGATATGAAGGCTTT--ACGGCTGGCAATATCCTCCAGCGAAGACG-TTTTATACTGAATTGACTGAGAGAAAGCAACTATGATGGGACCCGAAAGATGGTGAACT-ATACTTG-AATAGGGTGAAG-CCAGAGGAAACTCTGGTGG-AAGCTCGTAGCGATTCTGACGTGCAAAT-CGATCGTC-AAATTTGAGTATAGGG---GCGAAAGACTAAT---------------------------------------------------------------------------------------------GAAACCTTCAACGCTCCTGCTTTCTATGTTTCCATTCAAGCTGTCTTGTCTCT-TTACGCTTCCGGTCGTACTACTGGTATTGTGCTCGATT-CTGGTGATGGTGTGACCCACACTGTTCCT-ATCTATGAAGGTTACGCTC--TCCCCCATGCTATC-TTGCG-TTTGGATATGG--CTGGTCGTGATTTGACTGATTACTTGATGCGCATCTTGGCTGAACGTGGTCACTCCTTCACTACCACTGCTGAACGTGAAATTGTCCGTGATATCAAGGAAAAGCTCTGTTATACCGCTCTCGACTTTGAACAAGAAATGC-AAACTGCTGCCCAATCCTCTGCTCTCGAAAAGTCCTATGAATTGCCC-GATGGTCAAGTCATCACTGTTGGT-AACGAACG-ATTCCGTG-CTCCT--GAAG-CTCTC-TTCCAACCTTC-CTTCCT-CGGT-C--TTGAATCT-GCT-GGTAT-TCACG-AAA--CTAC-TTACAAC-TCTATCA-TG-AAGTGTGATGTGGA-TATTCG---TAAGGAT-TTGTACTCCAACA--TTGTCATGG-------------------------------------------------------------------------------------------------------------------------------------------------------------------------------------------------------------------------------------------------------------------------------------------------------------------------------------------------------------------------------------------------------------------------------------------------------------------------------------------------------------------------------------------------------------------------------------------------------------------------------------------------------------------------------------------------------------------------------------------------------------------------------------------------------------------------------------------------------------------------------------------------------------------------------------------------------------------------------------------------------
>Absidia_ovalispora_CGMCC_3_16019__
--------------------------------------------CCTCTTTTTTATTCTGTGCACTG-------TTTTTTGTT-------------GGAGGGAAGCG----------------------------------------------------ATTCCCAACAACCC----------------------------CCTG-----------------GG-------------------TCAAGGTGATTTTTC-TTTCGA------------GATCAAT----------------TTATCTGACCCAGCGTCCTTCT------------------------GGACACTATTAT----------AC--TAT-----TAAACGACTGAACC-----AACAAGAAA-------------TTTGTTA--ACA----ATA-AACAACTTTCAGCAATGGATCTCTCGGCTTTCGTATCGATGAAGAACGCAGCAAATCGCGATATGTAGTGTGATCTGCCTATAGTGAATCATCAAATCTTTGAACGCATCTTGCACCTCTGGGTATTCCTGGAGGTACGCCTGTTTCAGTATCA-TT--TTATCTTC----TCT---CCTC-----------TTCATTGAGGTT------------GGAAAAA---TCACTACTGG-CCTTG--AGATTGGGAGCTTGCTCC-----TCAC---------------------TTCTAGGCTTAAAT---TCGGCTAG----------------TTTTTAAAT--GACT---GGTAG---------TTACC-TTTTGGTAGTTC--------ATTC------------------TGCTA-AAGTAAACTCTACTCTCTCATTCATAC--------------------------------TAAACACCTTATACACCTTGATCTGAAATCAGGCGGGA-TTACCCG-----------------------------------------------------------------------------------------------------------------------------------------------------------------------------------------------------------------------------------------------------------------------------------------------------------------------------------------------------------------------------------------------------------------------------------------------------------------------------------------------------------------------------------------------------------------------------------------------------------------------------------------------------------------------------------------------------------------------------------------------------------------------------------------------------------------------------------------------------------------------------------------------------------------------------------------------------------------------------------------------------------------------------------------------------------------------------------------------------------------------------------------------------------------------TTGTAAACTAAAGCTTT-CGAGTAGTTT-GGCTGGCCCAGTAAATAAG--TTCTCTGGAAAGGGACGACAAAGAGGGTG-AAATCCCCGTTTTTGGCTGGAG-CA-TAGTCTTGCGTTTG-CTTGGAAGTGAAGAGTCAGGTTGTTTGGTATTGCAGCCTAAAGTTGGAGGTAAATCTCTCCTAAAGCTAAATATTGACGAAAGACCGATAGCGAACAAGTACCGTGAGGGAAAGATGAAAAGCACCTTGAAAAGGGGGTC-AAAAAGTACGTGAAATTGCTGAAAGG-GAACCGTATGAAATCAGCCTGTCTCTTTGGTAATCAACCTGGGCTTCGGCCTGGGTGCAC---TTGCCAGTGAGTACAGCCTACGACAATTTGATT-TGAGGGAAAAAATCAGGGGGAATGTGGCCTCGGC-TTCG-GTTGAGGTGTTATAGCCCTTTGAAAAATACCTTGGATTGGATTGAGGACTGCAGCGGG--CC-ATT-T----GGGAT-GAACTGTGGGTGCTTGT--CTGTGACTAGGAAGAAATCTCTATC-TCTGGTAGTGTCTTTCTAGTCGTGGTCAACTCGCCTACTTTT-TCTTTATCTCGCTTAGGTCGTAGGCATAATGATTT-TATATGACC-CGTCTTGAAACACGGACCAAGGAGTCCACCATAGTTGCGAGTCTTTGGGTGTAGAAACCCATGGGCGTAAGGAAACTGACCAAGATATGAAGGC-TGT-ATGGCTGGCAATATCCTCCAGCGAGGACG-TTTTATACTGAATTGACTGAGAGAAAGCAATTATGATGGGACCCGAAAGATGGTGAACT-ATACTTG-AATAGGGTGAAG-CCAGAGGAAACTCTGGTGG-AAGCTCGTAGCGATTCTGACGTGCAAAT-CGATCGTC-AAATTTGAGTATAGGG---GCGAAAGACTAAT------------------------------------------------------------------------------------------------------------------------------------------------------------------------------------------------------------------------------------------------------------------------------------------------------------------------------------------------------------------------------------------------------------------------------------------------------------------------------------------------------------------------------------------------------------------------------------------------------------------------------------------------------------------------------------------------------------------------------------------------------------------------------------------------------------------------------------------------------------------------------------------------------------------------------------------------------------------------------------------------------------------------------------------------------------------------------------------------------------------------------------------------------------------------------------------------------------------------------------------------------------------------------------------------------------------------------------------------------------------------------------------------------------------------------------------------------------------------------------------------------------------------------------------------------------------------------------------------------------------------------------------------------------------------------------------
>Absidia_panacisoli__SYPF_7183
GGCTTCCTTTAATAGGGGGGGCTT--------------------CTATACTCTATTTCTGTGCACTGTTTTTTTTTTTTAGGTTAACCCTCCTTAGGGGGGAGT-------------------------------------------------------TTTCCTAATACCC-----------------------------CCTG-----------------GG----------------TAGCCTTTTTGTTTTTTC-CCTAGG------------GAAAAAA-----------------TGAACTACCCAG---------------------------------TCAAAATATTAT----------AC--TATT------TCTGACTGAACC-----TAACAAAAA-------------ATTGTTA----ACTATATA-AACAACTTTCAGCAATGGATCTCTCGGCTTTCGTATCGATGAAAAACGCAGCAAATCGCGATATGTAGTGTGATCTGCCTATAGTGAATCATCAAATTTTTGAACGCATCTTGCACTCTTGGGTATTCCTGAAAGTACGCCTGTTTCAGTATCA-TT--TTAACCTT----TT----CCTC------GGTCATTTATTGACTAGG----------AAAAAAAA---TAACTATTGG-CCCTGAAAAAAT---------------TTACTTC---------------------TTCACGGCTTAAAT-CCTCGGTCAG----------------TTT--------GGCT---GGTAA---------TTACC-TTTTGGTAAATT--------TTTC----------------TCTTCTA-AAAGTAACCCTATCCAACCTTATTTGGC-------------------------------CCAACT---CAACCATCTTGATCTGAAATCAGGCGGGA-TTACCCGCTGAACTTAAAAATTTTTACAGCGAAACTGCGAATGGCTCATTAAATCAGTTATGATCTACATGACAAATACTTTACTACTGGATAACCGTGGTAATTCTAGAGCTAATACATGCAGAAAAGGCCTGACTTCGGAAGGGCTGCACTTATTAGATCAAAACCTTCCTGGGTAAAACCAGTTCTTTGGTGATTCATAATAATTTAGCTGATCGCATGGCCTTGCGCCGGCGACGGTACATTCGATTTTCTGCCCTATCAGGCTGTTGATTGTAAGATAGAGGCTTACAATGGCTACCACGGGTAACGGGGAATTAGGGTTCGATTCCGGAGAGGGAGCCTGAGAAACGGCTACCACATCCAAGGAAGGCAGCAGGCGCGCAAATTACCCAATCCCAATTCGGGGAGGTAGTGACAATAAATAACAATGCTGGGCCTTTTGGCCTAGCAATTGGAATGAGTACAATTTAAATCCCTTAACGAGGATCAATTGGAGGGCAAGTCTGGTGCCAGCAGCCGCGGTAATTCCAGCTCCAAAAGCGTATATTAAAGTTGTTGCAGTTAAAACGTCCGTAGTCGAATTTACGCCAGGT--ATTGGCCCCGCCGGTTCTTCATTGAGCTGGATTGGTGGTCAGTCC--GGCGATAAAGTCTGGCTGATAGGGTGGTTGGCTTCGGCCGGCTGTCTTTCCTCGCCAGGCGTATTACCATGAGCAAATCAGAATGCTCAAAGTAGGCCTACGCGCCTGAATGTGTTAGCATGGAATAATAAAATAGGACTCGAGTCTTGTTTTGTTGGTTTACTTGACATTGAGAAATGATGAATAGGAACGGTTGGGGGCATTTGTATTTGGCCGCTAGAGGTGAAATTCTTGGATTGGCCGAAGACAAACTACTGCGAAAGCATTTGACCCAGGACGTTTTCATTGATCAGGGACTAAAGTTGAGGGATCGAAGACGATTAGATACCGTCGTAGTCTTAACCACAAACTATGCCGACTAGCGATTGGGCCTTGACCTTTGGTCAGGTTCAGCAGCTTAGCGAAAGTA-AAGTCCCCCAGT-AACGGCGA-GTG-AACAGGG-AAAAGCTCAAAGTT-GGAACCTCCTGG-CCTTAGGTCTGGCGGA-TTGTAAACTAAAGCTCT-AGAGTAGTTT-GGCTGGCCCGGTAAAAAAG--TTCTCTGGAAAGGGACGACAAAGAGGGTG-AAATCCCCGTTTTTGGCCGGAG-CA-TAGTCTCACGTTTG-CTCTTTAGCGAAGAGTCAGGTTGTTTGGTATTGCAGCCTAAAGTTGGAGGTAAATCTCTCCTAAAGCTAAATATTGACGAAAGACCGATAGCGAACAAGTACCGTGAGGGAAAGATGAAAAGCACCTTGAAAAGGGGGTC-AAAAAGTACGTGAAATTGCTGAAAGG-GAACGGTATGAAATCAGACTGTCTTTTTGGTAATCAGCCTGGGCTTTGGCCTGGGTGCAC---TTGCCAGTAAGTACAGCCTACGACAATTTGAAG-CGTGGGAAAAAATCAGGGGGAATGTGGCCTCGGC-TTCG-GCGGAGGTGTTATAGCCCCTTGAAAAATACCATGCTTTGGATTGAGGACTGCAGTGAG--CC-ATT-A----GGGAT-GAACTGTAGGCGCTTAG--TTTCGGTAAGGAAGGAATCTCTGCT-TCGGGTGGTGCCTTTTTTCTCGGGATTAACCCGTTTACTTTT-TCTTTTTCTCGCTTAGGTCGTAGGCATAATGATTT-TATATCACC-CGTCTTGAAACACGGACCAAGGAGTCCACCATGATTGCGAGTCTTTGGGTGTAGAAACCCATGGGCGGAAGGAAACTGACCAAGATATGAAGGCG----CAAGCTGGCAATATCCTCCAGCGAGGACG-TTTTATACTGAATTGACTGAGAGAAAGCAATTATGATGGGACCCGAAAGATGGTGAACT-ATACTTG-AATAGGGTGAAG-CCAGAGGAAACTCTGGTGG-AAGCTCGTAGCGATTCTGACGTGCAAAT-CGATCGTC-AAATTTGAGTATAGGG---GCGAAAGACTAAT-----------------------------------------------------------------------------------------------------------------------------------------------------------------------------------------------------------------------------------------------------------------------------------------------------------------------------------------------------------------------------------------------------------------------------------------------------------------------------------------------------------------------------------------------------------------------------------------------------------------------------------------------------------------------------------GGCTGGTATCTCCAAGGATGGTCAAACCCGTGAA----CACGCTTTGTTGGCTTTCACCCTC--------------------GGTG--------TCCGTCAATTGATCGT---------TGCTATCAACAAGATGGATTCCACCAAGTGGTCCGAACAACGTTTCAACGAAA---------TCATCAAGGAAGTTTCTGGTTTCATCAAGAAGATCGGCTTCAACCCCAAGTCTGTCCCCT--------TCGTCCCCATCTCTGGTTGGCA-------------------------------------CGGTGACAAC--------ATGTTGGAA----GAATCTACCAACATGCCCTGGTACAA------------GGGATGGAACAA--GGAAACCAAGGCCGGTGCCA--AGTC-TGGTAAGACTCTCTTGGATGCC----ATTGATGCCATTG--------ACCCCCCTAGCCGTCCTTCCG------ACAAGCCCCTCCG---TCTCCCTCTTCAAGATGTTT---------------------------ACAAGATCGGTGGTATTGGT------ACTGTCCCCGTTGGTCGTGTCG--------AAACTGGTGTCATCAAGGCCGGTATGGTCGTCACCTTCGCTCCTGCTAACGTGACCACTGAAG-------------TCAAGTC---------------------CGTTGAAATGCATCACGAACA--ATTGGTTGAAGGTCTCCCC--------------GGTGACAACGTTGGTTTCAACG---------------------------TCAAGAACGTCTCC----GTCAAGGATATCCGTCGTGG-----------------TAACGTCTGTTCCGACTCCAAGAACGACCCCGCCAAGGAATCTGGTTCCTTCACTGCCCAAGTCATTGTCCTTAACCACCCT-GGTCAAATT
>Absidia_pararepens_CCF_6352
GGCTGGCTCTCTTTGGAGGGTTGGTC------------------AACAGATTTAATTCTGTGCACTG-------TTTTTAATT-------------GGGGGTTTCC-----------------------------------------------------TTAGGGAGCCTCCTGC--------------------------CCTG-----------------GG--------------------TATTGCTCTTTTTC-CTTTGG------------GAAGAAA----------------TCAGCTTGCCCTA--------------------------------------TTAATAT----------AC--TATT--C-----TGACTGAACTA----AAACAGAAA-------------ATTGTTT-AACAT---ATA-AACAACTTTCAGCAATGGATCTCTCGGCTTTCGTATCGATGAAGAACGCAGCAAATCGCGATATGTAGTGTGATCTGCCTATAGTGAATCATCAAATCTTTGAACGCATCTTGCACCCTTGGGTATTCCTGAGGGTACGCCTGTTTCAGTATCA-TT--TTAACTTC----ATA---TC------------CTTTCGAGGGTTT------------GAAAAAA---TCACTACTGGCCATTG--AGTAC-------------------------TTTATTGTGC--------TTCTCGGCTGAAATAATCTTATG------------------GTTTCCCTTATGACTGGGGGCAA---------TTACC-CTTTGGTAGAAT----------TCAT-------------TTTTTACA-AAAGAAA-----------------------------------------------------------------------AAATTGAAGCCAGTCTAGA------AGCTATAC-------------------------------------------------------------------------------------------------------------------------------------------------------------------------------------------------------------------------------------------------------------------------------------------------------------------------------------------------------------------------------------------------------------------------------------------------------------------------------------------------------------------------------------------------------------------------------------------------------------------------------------------------------------------------------------------------------------------------------------------------------------------------------------------------------------------------------------------------------------------------------------------------------------------------------------------------------------------------------------------------------------------------------------------------------------------------------------------AGT-AACGGCGA-GTG-AACAGGG-AAAAGCTCAAAGTT-GGAACCTCCTGG-CCCTAGGTCTGGCGGA-TTGTAAACTAAAGCTCT-CGAGTAGTTC-GGCTAGCCTGGTAAAAAAG--TTCTCTGGAAAGGGACGACATAGAGGGTG-AAATCCCCGTCTTTGGCCAGAG-CA-TAGTCCAACGTTTG-CTTGGAAGTGAAGAGTCAGGTTGTTTGGTATTGCAGCCTAAAGCTGGAGGTAAATCTCTCCTAAAGCTAAATATTGACGAAAGACCGATAGCGAACAAGTACCGTGAGGGAAAGATGAAAAGCACTTTGAAAAGAGGGTC-AAAAAGTACGTGAAATTGCTGAAAGG-GAACCGTATGAAATCAGCTTGTCTCTTTGGTAATCAACCTGGACCTCGGTCTGGGTGCAC---TTGCCAGTGAGTACAGCCTGCGACAATTCGGCG-CGAAGGAAAAAATCRGGGGGAATGTGGCCTCAGC-TTCG-GTTGTGGTGTTATAGCCCTTTGAAAAATACTTTGCTCTGGATTGAGGACTGCAGCGAG--CCATTT------GGGAT-AGACTGTGGGCGCTTTG--TTTGGACTGGGAGGAAATTTCTATC-TCTGGTAGTGTTCTTTCAGTTCGAGCAAACTCGCCTACTTTT-CTTTTTTCTCGCTTAGGTCGTAGGCATAATGATTT-TATATGACC-CGTCTTGAAACACGGACCAAGGAGTCCACCATCATTGCGAGTCTTTGGGTGTAGAAACCCATGGGCGGAAGGAAACTGACCAAGATATGAAACCTTC--ACCGGTGGCAATATCCTCCAGCAAGGACG-TTTTATACTGAACTGACTGAGAGAAAGCAATGATGATGGGACCCGAAAGATGGTGAACT-ATACTTG-AATAGGGTGAAG-CCAGAGGAAACTCT----------------------------------------------------------------------------------------------------------------------------------------------------------------------------------------------------------------------------------------------------------------------------------------------------------------------------------------------------------------------------------------------------------------------------------------------------------------------------------------------------------------------------------------------------------------------------------------------------------------------------------------------------------------------------------------------------------------------------------------------------------------------------------------------------------------------------------------------------------------------------------------------------------------------------------------------------------------------------------------------------------------------------------------------------------------------------------------------------------------------------------------------------------------------------------------------------------------------------------------------------------------------------------------------------------------------------------------------------------------------------------------------------------------------------------------------------------------------------------------------------------------------------------------------------------------------------------------------------------------------------------------------------------------------------------------------------------------------------------------------------------------------
>Absidia_pernambucoensis__URM_BRA__7219
-----------------------------------------------------TATTCTGTGCNCAN-------GTNTTA-------------------------------------------------------------------------------TTAGGCTTCGGCCTGC--------------------------CCTG-----------------GG-------------------TGTATTCGCTTTTTTGCTTCGG------------CAGAAAA----------------TCCGGTCGCCCAG-------------------------------------ATTATTAT----------AC--TATT-------CTGACTGAACC-----AACAAGAAA-------------TTTGTTA--ACA----ATA-AACAACTTTCAGCAATGGATCTCTCGGCTTTCGTATCGATGAAGAACGCAGCAAATCGCGATATGTAGTGTGACTTGCCTATAGTGAATCATCAAATCTTTGAACGCATCTTGCACCTCTGGGTATTCCTGGAGGTACGCCTGTTTCAGTATCATTT--TAATCTTC----TCT---TCAA----------ATTTATTTTTGGAA----------AGGAAAAA---TGACTATTGG-CCCCG--AGCTT-----------------GAGTT---TTTACTCGGC--------TTCTAGGCTTAAATATCTCTAGT------------------TTTTTG-----AACT---GGTAA---------TTACC-TTTTGGTAGAAT--------TTTC----------------TGCTTCA-AAGCCC-------CTATC--------------------------------------------------CAATTCAATAAAACTAAAA---------AATCATT----------------------------------------------------------------------------------------------------------------------------------------------------------------------------------------------------------------------------------------------------------------------------------------------------------------------------------------------------------------------------------------------------------------------------------------------------------------------------------------------------------------------------------------------------------------------------------------------------------------------------------------------------------------------------------------------------------------------------------------------------------------------------------------------------------------------------------------------------------------------------------------------------------------------------------------------------------------------------------------------------------------------------------------------------------------------------------------------CCCCCAGT-AACGGCGA-GTG-AACAGGG-AAAAGCTCAAAGTT-GGAATCTCCTGG-TCTTAGATTAGGCGAA-TTGTAAACTAAAGCTCT-CGAGTAGTTC-GGCTAGCCTGGTAAACAAG--TTCTCTGGAAAGGGACGACAAAGAGGGTG-AAATCCCCGTTTTTGGCCGGAG-CA-TAGTCTTGCGTTTG-CTCGGAAGCGAAGAGTCAGGTTGTTTGGTATTGCAGCCTAAAGTGGGAGGTAAATCTCTCCTAAAGCTAAATATTGACGAAAGACCGATAGCGAACAAGTACCGTGAGGGAAAGATGAAAAGCACCTTGAAAAGGGGGTC-AAAAAGTACGTGAAATTGCTGAAAGG-GAACCGTATGAAATCAGCTTGTCTCTTTAGTAATCAGTCTGGGCTTTGGCCTGGATGCAC---TTGCTAGTGAGT-CAGCCTACGACAGTTTGATT-TGGAGGAAAAAATCATGGAGAATGTGGCCTTGGC-TTCG-GTGGAGGTGTTATAGCTCTTTGAAAAATACTCTGGGTTGGACTGAGGACTGCAGCGAG--CC-TTC------GGGAT-GGACTGTGGGTGCTTGG--CTTTTGCTAGGAAAGAATCTCTGCT-TCGGGTGGTGCTTTTCTAGTAAGGGTCAACTCGCCTACTTTT-CCTTTTTCTCGCTTAGGTCGTAGGCATAATGATTT-TATACGAC--------------------------------------------------------------------------------------------------------------------------------------------------------------------------------------------------------------------------------------------------------------------------------------------------------------------------------------------------------------------------------------------------------------------------------------------------------------------------------------------------------------------------------------------------------------------------------------------------------------------------------------------------------------------------------------------------------------------------------------------------------------------------------------------------------------------------------------------------------------------------------------------------------------------------------------------------------------------------------------------------------------------------------------------------------------------------------------------------------------------------------------------------------------------------------------------------------------------------------------------------------------------------------------------------------------------------------------------------------------------------------------------------------------------------------------------------------------------------------------------------------------------------------------------------------------------------------------------------------------------------------------------------------------------------------------------------------------------------------------------------------------------------------------------------------------------------------------------------------------------------------------------------------------------------------------------------------------------------------------------------------
>Absidia_pseudocylindrospora_CBS_100_62__
GGCTGCTGTAAAGTGG----------------------------CCTTCTTTTTTAACTGTGCACTG-------TTTTAATTT-------------GGGGGGTGGATTT--------------------------------------------------TTAATCCGCCGCCCG---------------------------CCCG-----------------GG-------------------TGGCATCAATCATCTCCCTTAG------------GGGGGCC----------------GAGGAGTGCGCCT------------------------------------AATTATTTG----------AC--TAAT-------CTGACTGATCAT----TACAATGAA-------------ATTGTTA--ACAT---ATA-AACAACTTTCAGCAATGGATCTCTCGGCTTTCGTATCGATGAAGAACGCAGCAAATCGCGATATGTAGTGTGATCTGCCTATAGTGAATCATCAAATTTTTGAACGCATCTTGCACCCCTGGGTATTCCTGGGGGTACGCCTGTTTCAGTATCA-TT--TTAACCTC----TCTTCAACC-----------AAGTATTTGGTAG---------GAGGGAAAAA---TCACTACTGG-CCCCG--AGTCC----------------TCTTTT-----ACGAGGGC--------TTCGCGGCTGAAAT-ATATGGTTAT----------------TCTCGCCTAATGACA-----------------ACACC-TTTTGGTAGATT----------------------------CTCTATACAAAAAGTCTATTATTATCCGAGGGCCCAAAT-------------------------------------CAAACACCTTGATCTGAAATCAGGCGGGA-TTACCCGCTGAACTTAA---------------------------------------------------------------------------------------------------------------------------------------------------------------------------------------------------------------------------------------------------------------------------------------------------------------------------------------------------------------------------------------------------------------------------------------------------------------------------------------------------------------------------------------------------------------------------------------------------------------------------------------------------------------------------------------------------------------------------------------------------------------------------------------------------------------------------------------------------------------------------------------------------------------------------------------------------------------------------------------------------------------------------------------------------------------------------------------------CGGCGAAGTG-AACAGGG-AAAAGCTCAAAGTT-GGAATCTCCTAG-TCCTAGATTAGGCGAA-TTGTAAACTAAAGCTCT-CGAGTAGTTC-GGCTAGCCTGGTAAACAAG--TTCTCTGGAAAGGGACGACAAAGAGGGTG-AAATCCCCGTTTTTGGCCGGAG-CA-TAGTCTTGCGTTTG-CTCGGAAGCGAAGAGTCAGGTTGTTTGGTATTGCAGCCTAAAGTTGGAGGTAAATCTCTCCTAAAGCTAAATATTGACGAAAGACCGATAGCGAACAAGTACCGTGAGGGAAAGATGAAAAGCACCTTGAAAAGGGGGTC-AAAAAGTACGTGAAATTGCTGAAAGG-GAACCGTATGAAATCAGCCTGTGTCTTTAGTAATCAATCTGGGCTTTGGCCTGGATGCAC---TTGCTAGTGACT-CAGCTTGCGACAGTTTGATT-TGGAGGAAAAAATCAAGGAGAATGTGGCCTCGAC-TTCG-GTGGAGGTGTTATAGCTCTTTGAAAAATACTCTGGGTTGGACTGAGGACTGCAGCGAG--CC-TTT------GGGAT-GGACTGTGGGCGCTTGC--TTTTTAATAGGAAAGAATCTCTGCT-TCGGGTGGTGCTTTTTTATTAAGAGGTAACTCGCCTACTTTT-CCTTTTTCTCGCTTAGGTCGCAAGCATAATGATTT-TATATGACC-CGTCTTGAAACACGGACCAAGGAGTCCACCATAGTTGCGAGTCTTTGGGTGTAGAAACCCATAGGCGTAAGGAAACTGACCAAGATATGAAGGCCGC--AAGGCTGGCAATATCCTCCAGCGAGGACG-TTTTATACTGAATTGACTGAGAGAAAGCAATTATGATGGGACCCGAAAGATGGTGAACT-ATACTTG-AATAGGGTGAAG-CCAGAGGAAACTCTGGTGG-AAGCTCGTAGCGATTCTGACGTGCAAAT-CGATCGTC-AAATTTGAGTATAGGG---GCGAAAGACT---------------------------------------------------------------------------------------------------------------------------------------------------------------------------------------------------------------------------------------------------------------------------------------------------------------------------------------------------------------------------------------------------------------------------------------------------------------------------------------------------------------------------------------------------------------------------------------------------------------------------------------------------------------------------------------------------------------------------------------------------------------------------------------------------------------------------------------------------------------------------------------------------------------------------------------------------------------------------------------------------------------------------------------------------------------------------------------------------------------------------------------------------------------------------------------------------------------------------------------------------------------------------------------------------------------------------------------------------------------------------------------------------------------------------------------------------------------------------------------------------------------------------------------------------------------------------------------------------------------------------------------------------------------------------------------------
>Absidia_psychrophilia__FSU4745__
GGGTCAGATTCATTTTTTTCCCGGT-------------------TCAAAATTTTATCTTGTGCACTG-------TTGATGTTG-------------GTGGGGCTTGATGGTTTTTTTTCGAATAACCAGACGGC-------------------------TCTACCTGTC--------------------------------CCTG-----------------GG-------------------CTTTGGTCCTTTTTC-TTTCGG------------GAAAGAG----------------GTAACCTGCCCAGTG-------------------------------GAAAACCGTATT----------AC--TATT-------CTGACTGAACC-----AAAAGAAAT-------------TTTGTTT--AACA---ATA-AACAACTTTCAGCAATGGATCTCTCGGCTTTCGTATCGATGAAGAACGCAGCAAATCGCGATATGTAGTGTGATCTGCCTATAGTGAATCATCAAATTTTTGAACGCATCTTGCACCCCTGGGTATTCCTGGGGGTACGCCTGTTTCAGTATCA-TT--TTATCTTC----CCTTATTC------------ATTTATTTGGATG------------GGAAAAA---TCACCATTGGCCCTAG--AGACCTGAAGTCTTTACC-GACTTT-----------CAGC--------TTCACGGCCTGAAT-ACTTGGCTTT----------------TTTTTTTTAGCGA-------------------ATACC-CTTTGGTAGAAT---------TTCTCTGCTTTAAAGCTGTTGCTAAT-AAAAAAGGCTGGTTTGACTCCTCTCTTTTTT----------------------------CGAGTCAGCCCATATTCTTGATCTGAAATCAGGCGGGA-TTACCCGCTGAACTTAAAAATTTTTACAGCGAAACTGCGAATGGCTCATTAAATCAGTTATGATCTACATGACAAATACTTTACTACTGGATAACCGTGGTAATTCTAGAGCTAATACATGCAGAAAAGACCCGACTTCGGAAGGGTTGCACTTATTAGATCAAAACCTCCCTGGGTAAAACCAGTTCTTTGGTGATTCATAATAATTTAGCTGATCGCATGGCCTTGCGCCGGCGACGGTACATTCGATTTTCTGCCCTATCAGGCTGTTGATTGTAAGATAGAGGCTTACAATGGCTACCACGGGTAACGGGGAATTAGGGTTCGATTCCGGAGAGGGAGCCTGAGAAACGGCTACCACATCCAAGGAAGGCAGCAGGCGCGCAAATTACCCAATCCCAATTCGGGGAGGTAGTGACAATAAATAACAATGCTGGGCCTTTTGGCCTAGCAATTGGAATGAGTACAATTTAAATCCCTTAACGAGGATCAATTGGAGGGCAAGTCTGGTGCCAGCAGCCGCGGTAATTCCAGCTCCAAAAGCGTATATTAAAGTTGTTGCAGTTAAAACGTCCGTAGTCGAATTTACACCTGGTACTTGGG--CCGCCGGTTCTTCATTGAGCTGGATTGGT--CTCAGGTCCGGTGATAAAGTCTGGTCTACAGCTTGGTTGGCTTCGGTCGGCTGAGTTCCCTGGCCAGGCGTATTACCATGAGCAAATCAGAATGCTCAAAGTAGGCCTTCGCGCCTGAATGTATTAGCATGGAATAATAAAATAGGACTCGAGTCTTGTTTTGTTGGTTTACTTGACATTGAGAAATGATGAATAGGAACGGTTGGGGGCATTTGTATTTGGCCGCTAGAGGTGAAATTCTTGGATTGGCCGAAGGCAAACTACTGCGAAAGCATTTGACCCAGGACGTTTTCATTGATCAGGGACTAAAGTTGAGGGATCGAAGACGATTAGATACCGTCGTAGTCTTAACCACAAACTATGCCGACTAGCGATTGGGCCTTGACCTTTGGTCAGGTTCAGCAGCTTAGCGAAAGTA-AAGTCCCCTAGT-AACGGCGA-GTG-AACAGGG-AAAAGCTCAAAGTT-GGAACCTCCTGG-CCCTAGGCCCGGCGGA-TTGTAAACTAAAGCTCT-CGAGTAGTTC-GGCTAGCCTGGTAAAAAAG--TTCTCTGGAAAGGGACGACATGGAGGGTG-AAATCCCCGTCTTTGGCCAGAG-CA-TAGTCCAACGTTTG-CTTGGAAGTGAAGAGTCAGGTTGTTTGGTATTGCAGCCTAAAGTTGGAGGTAAATCTCTCCTAAAGCTAAATATTGACGAAAGACCGATAGCGAACAAGTACCGTGAGGGAAAGATGAAAAGCACTTTGAAAAGAGGGTC-AAAAAGTACGTGAAATTGCTGAAAGG-GAACCGTATGAAATCAGCTTGTTTTTTTGGTAATCAACCTGGACCTCGGTCTGGGTGCAC---TTGCCAGTGAAA-CAGCCTGCGACAATTCGATT-CGGAGGAAAAAATTATTGGGAATGTGGCCTCTGCCTTCG-GTTGAGGTGTTATAGCCCTTTAAAAAATACTCTGGGTTGGATTGAGGACTGCAGCGAGCTCC-CCT-CGGGGGGCAT-GGGTTGTGGGTGCTTTG--CTTTGGTAAAAGGGAAATCTCTACT-TCGGGTAGTGTCTTTTTTATCGAGGTAAACTCGCCTATATTC-CCTTTCTCTCGCTTAGGTCGTAGGCATAATGATTT-TATATGACC-CGTCTTGAAACACGGACCAA----------------------------------------------------------------------------------------------------------------------------------------------------------------------------------------------------------------------------------------------------------------------------------------TCCGTGTGGCCCCTGAAGAACATCCTGTCTTGTTGACCGAAGCTCCCTTGAACCCCAAGTCC-AACCGTGAAAAGATGACTCAAATCATGTTCGAAACCTTCAATGCCCCCGCTTTCTATGTTTCCATCCAAGCCGTGTTGTCTCT-CTATGCTTCCGGTCGTACCACTGGTATTGTGCTCGATT-CTGGTGATGGTGTGACCCACACTGTCCCT-ATCTACGAAGGTTACTCTC--TTCCCCACGCTATC-TTGCG-TTTGGATATGG--CTGGTCGTGACTTGACCGATTACTTGATGCGCATCTTGGCTGAACGTGGTCACTCTTTCACCACCACTGCCGAACGTGAAATTGTCCGTGACATCAAGGAAAAGCTCTGTTACACTGCCCTTGACTTTGAACAAGAAATGC-AAACCGCTGCTCAATCCTCTGCTCTTGAAAAGTCTTATGAATTGCCT-GATGGTCAAGTCATCACTGTTGGT-AACGAACG-TTTCCGTG-CCCCC--GAAG-CTCTC-TTCCAACCTTC-CTTCCT-CGGT-C--TTGAATCT-TCT-GGTAT-TCATG-AAA--CTAC-TTACAAC-TCTATCA-TG-AAGTGTGATGTGGA-TATTCG---TAAGGAT-TTGTACTCCAACA--TTGTCATGGGGCTGGTATCTCCAAGGATGGTCAAACCCGTGAA----CACGCTTTGTTGGCTTTCACCCTC--------------------GGTG--------TCCGTCAATTGATCGT---------TGCTATTAACAAGATGGACTCCACCAAGTGGTCCGAACAACGTTTCAACGAAA---------TCATCAAGGAAGTTTCCGGTTTCATCAAGAAGATCGGTTTCAACCCCAAGTCTGTCCCCT--------TCGTCCCCATTTCTGGCTGGCA-------------------------------------CGGTGACAAC--------ATGTTGGAA----GAATCCAACAACATGCCCTGGTACAA------------GGGATGGAACAA--GGAAACCAAGGCCGGTGCCA--AGTC-TGGTAAGACTCTCTTGGATGCC----ATTGATGCTATTG--------ACCCCCCTCAACGTCCTTCCG------ACAAGCCTCTCCG---TCTCCCTCTTCAAGATGTCT---------------------------ACAAGATCGGTGGTATCGGT------ACTGTTCCCGTCGGTCGTGTCG--------AAACTGGTGTCATCAAGGCCGGTATGGTCGTCACCTTCGCTCCTGCTAACGTGACCACTGAAG-------------TCAAGTC---------------------CGTCGAAATGCATCACGAACA--ATTGGTTGAAGGTCTTCCC--------------GGAGACAATGTCGGTTTCAACG---------------------------TCAAGAACGTTTCC----GTCAAGGATATCCGTCGTGG-----------------TAACGTCTGTTCCGACTCCAAGAACGACCCCGCCAAGGAATCTGGTTCTTTCACTGCTCAAGTCATTGTCCTCAACCACCCT-GGTCAAATT
>Absidia_radiata_CGMCC_3_16257
GGCTCTTTTTTTATGGGGAGT-----------------------CCTCCTATTTTTTCTGTGCACTG-------TTTTTTTTG-------------GGCTGAA--------------------------------------------------------TTTTTCAGCCTT------------------------------TCTG-----------------GG-------------------CATGATCTTTTTTTC-CCTCGG------------GAAAAAG----------------TAGGATTGCCCGGT-------------------------------------GAATTTT----------AC--TAAT-------TCGACTGAACCA----AACAAGAAA-------------TTTGTTA--ATT----AAA-AACAACTTTCAGCAATGGATCTCTCGGCTTTCGTATCGATGAAGAACGCAGCAAATCGCGATATGTAGTGTGATCTGCCCATAGTGAATCATCAAATTTTTGAACGCATCTTGCACCCTTGGGTATTCCTAAGGGTACGCCTGTTTCAGTATCA-TT--CTAACTTC----TTT---TCCC----------CATGATTGGGGGA-----------TGGAAAAA---TTACGATTGG-CCTGGTAAGAAC-----------------GTCTT---TTGGGCGTAC--------TACTTGGCTTGAAT---ATGACTCGG---------------TTTTT------GACT--GGGTAG---------CCACC-TTTTGGTAGTGA--------ATTC----------------TGCAAAA-AGTAAAG------------------------------------------------------------------------------------------------------------------------------------------------------------------------------------------------------------------------------------------------------------------------------------------------------------------------------------------------------------------------------------------------------------------------------------------------------------------------------------------------------------------------------------------------------------------------------------------------------------------------------------------------------------------------------------------------------------------------------------------------------------------------------------------------------------------------------------------------------------------------------------------------------------------------------------------------------------------------------------------------------------------------------------------------------------------------------------------------------------------------------------------------------------------------------------------------------------------------------------------------------------------------------------------------------------------------------------------------------------------------------------------------------------AAGAGTCAGGTTGTTTGGTATTGCAGCCTAAAGTTGGAGGTAAATCTCTCCTAAAGCTAAATATTGACGAAAGACCGATAGCGAACAAGTACCGTGAGGGAAAGATGAAAAGCACCTTGAAAAGGGGGTC-AAAAAGTACGTGAAATTGCTGAAAGG-GAACCGTATGAAATCAGCTTGGCCGTTTGGTAATCAGCCTAGACTTTGGTTTGGGTGCAC---TTGCCATTTGGTACAGCCTGCGACAATTTGATT-CGGGGGAAAAAATGAGAGAGAATGTGGCCTTGCC-TTCG-GGGGAGGTGTTATAGCTCTTTTAAAAATACTCTGAATTGGATTGAGGATCGCAGCRAG--CC-TTT-A----GGGAT-GAACTGTGGGCGCTTGG--TGGTTGCTAGGGAGAAATTTCTAT--TTAGGTAGTGTCTTTCTCGTAGCTGCCAACTCGCCTACTTTT-TCTTTTTCTTGCTTAGGTCGCAGGCATAATGATTT-TATATGACC-------------------------------------------------------------------------------------------------------------------------------------------------------------------------------------------------------------------------------------------------------------------------------------------------------------------------------------------------------------------------------------------------------------------------------------------------------------------------------------------------------------------------------------------------------------------------------------------------------------------------------------------------------------------------------------------------------------------------------------------------------------------------------------------------------------------------------------------------------------------------------------------------------------------------------------------------------------------------------------------------------------------------------------------------------------------------------------------------------------------------------------------------------------------------------------------------------------------------------------------------------------------------------------------------------------------------------------------------------------------------------------------------------------------------------------------------------------------------------------------------------------------------------------------------------------------------------------------------------------------------------------------------------------------------------------------------------------------------------------------------------------------------------------------------------------------------------------------------------------------------------------------------------------------------------------------------------------------------------------------------------
>Absidia_radiata_XY09330a_1
CTCTTTTTTTATGGGGAGT-------------------------CCTCCTATTTTTTCTGTGCACTG-------TTTTTTTTG-------------GGCTGAA--------------------------------------------------------TTTTTCAGCCTT------------------------------TCTG-----------------GG-------------------CATGATCTTTTTTTC-CCTCGG------------GAAAAAG----------------TAGGATTGCCCGGT-------------------------------------GAATTTT----------AC--TAAT-------TCGACTGAACCA----AACAAGAAA-------------TTTGTTA--ATT----AAA-AACAACTTTCAGCAATGGATCTCTCGGCTTTCGTATCGATGAAGAACGCAGCAAATCGCGATATGTAGTGTGATCTGCCCATAGTGAATCATCAAATTTTTGAACGCATCTTGCACCCTTGGGTATTCCTAAGGGTACGCCTGTTTCAGTATCA-TT--CTAACTTC----TTT---TCCC----------CATGATTGGGGGA-----------TGGAAAAA---TTACGATTGG-CCTGGTAAGAAC-----------------GTCTT---TTGGGCGTAC--------TACTTGGCTTGAAT---ATGACTCGG-----------------------------------------------------TTTT---------------------------------------------------------------------------------------------------------------------------------------------------------------------------------------------------------------------------------------------------------------------------------------------------------------------------------------------------------------------------------------------------------------------------------------------------------------------------------------------------------------------------------------------------------------------------------------------------------------------------------------------------------------------------------------------------------------------------------------------------------------------------------------------------------------------------------------------------------------------------------------------------------------------------------------------------------------------------------------------------------------------------------------------------------------------------------------------------------------------------------------------------------------------------------------------------------------------------------------------------------------------------------------------------------------------------------------------------------------------------------------------------------------------------------------------------------------AAGAGTCAGGTTGTTTGGTATTGCAGCCTAAAGTTGGAGGTAAATCTCTCCTAAAGCTAAATATTGACGAAAGACCGATAGCGAACAAGTACCGTGAGGGAAAGATGAAAAGCACCTTGAAAAGGGGGTC-AAAAAGTACGTGAAATTGCTGAAAGG-GAACCGTATGAAATCAGCTTGGCCGTTTGGTAATCAGCCTAGACTTTGGTTTGGGTGCAC---TTGCCATTTGGTACAGCCTGCGACAATTTGATT-CGGGGGAAAAAATGAGAGAGAATGTGGCCTTGCC-TTCG-GGGGAGGTGTTATAGCTCTTTTAAAAATACTCTGAATTGGATTGAGGATCGCAGCRAG--CC-TTT-A----GGGAT-GAACTGTGGGCGCTTGG--TGGTTGCTAGGGAGAAATTTCTAT--TTAGGTAGTGTCTTTCTCGTAGCTGCCAACTCGCCTACTTTT-TCTTTTTCTTGCTTAGGTCGCAGGCATAATGATTT-TATATGACC-------------------------------------------------------------------------------------------------------------------------------------------------------------------------------------------------------------------------------------------------------------------------------------------------------------------------------------------------------------------------------------------------------------------------------------------------------------------------------------------------------------------------------------------------------------------------------------------------------------------------------------------------------------------------------------------------------------------------------------------------------------------------------------------------------------------------------------------------------------------------------------------------------------------------------------------------------------------------------------------------------------------------------------------------------------------------------------------------------------------------------------------------------------------------------------------------------------------------------------------------------------------------------------------------------------------------------------------------------------------------------------------------------------------------------------------------------------------------------------------------------------------------------------------------------------------------------------------------------------------------------------------------------------------------------------------------------------------------------------------------------------------------------------------------------------------------------------------------------------------------------------------------------------------------------------------------------------------------------------------------------
>Absidia_repens_CBS_115583
GGGTGGACC-----------------------------------TAACTTTTTTCTACTGTGCACTG--------TTTTTTAGGGGGTTGCTTGGGAAGGGATTCGTTTCTTCCCTTGATGTTTGGGGGAATTTTATTATTCCCCCTTCATGGGAAAGTTTTACTACTTTCCCCTTCTCCCAC------------------CCTG-----------------GG--------------------TAAAGCCCTTTTTC-CTTTGG------------GAGAATC-----------------CGGTTTGCCCAGTTGAATTCCCCTTCTTTCATAGGGGGGGGGTTTTCAAGTTTATAT----------AC--TATT--T-----TGACTGAACT-----AAACAGAAA-------------TTGTTTA--ACAC---TTA-AACAACTTTCAGCAATGGATCTCTCGGCTTTCGTATCGATGAAGAACGCAGCAAATCGCGATATGTAGTGTGATCTGCCTATAGTGAATCATCAAATCTTTGAACGCATCTTGCACCCTTGGGTATTCCTGAGGGTACGCCTGTTTCAGTATCATTT--TTATCTTC----TTT---CC------------CGTCATTAGGTTG---GTGGGGAAGGGGAAAA---TCACTACTGG-CCTAG--AGTAC----------------TAGTTT---AGACCGGTGC--------TTCTTGGCTGAAAT-TATTGATACA----------------GTTTTCCCTTTGACT-GGGGCAA---------TTACC-CTTTGGTAGAAT---------TTC--------------------AAA-AGGCAATTCGAACCAGTCAAGCTAAAGCTGAACCGTCCCTTCGGGG-------------GCAACCCCCCAAAACTCTTGATCTGAAATCAGGCGGGA-TTACCC---------------------------------------------------------------------------------------------------------------------------------------------------------------------------------------------------------------------------------------------------------------------------------------------------------------------------------------------------------------------------------------------------------------------------------------------------------------------------------------------------------------------------------------------------------------------------------------------------------------------------------------------------------------------------------------------------------------------------------------------------------------------------------------------------------------------------------------------------------------------------------------------------------------------------------------------------------------------------------------------------------------------------------------------------------------------------------------------CCCCTAGT-AACGGCGA-GTG-AACAGGG-AAAAGCTCAAAGTT-GGAACCTCCTGG-CCCTAGGCCTGGCGGA-TTGTAAACTAAAGCTCT-CGAGTAGTTC-GGCTAGCCTGGTAAAAAAG--TTCTCTGGAAAGGGACGACATGGAGGGTG-AAATCCCCGTCTTTGGCCAGAG-CA-TAGTCCAACGTTTG-CTTGGGAGTGAAGAGTCAGGTTGTTTGGTATTGCAGCCTAAAGCTGGAGGTAAATCTCTCCTAAAGCTAAATATTGACGAAAGACCGATAGCGAACAAGTACCGTGAGGGAAAGATGAAAAGCACTTTGAAAAGAGGGTC-AAAAAGTACGTGAAATTGCTGAAAGG-GAACCGTATGAAATCAGCTTGTCTCTTTGGTAATCAGCCTGGGCTTCGGCCTGGGTGCAC---TTGCCAGTGAGTACAGCCTGCGACAATTCGGGG-CGAAGGAAAAAATCAGGGGGAACGTGGCCTCAGCTTCCG-GCTGAGGTGTTATAGCCCTTTGAAAAATACTTTGCCCTGGATTGAGGACTGCAGCGAG--CCGTTT------GGGAT-AGGCTAGGGGCGCTTTG--ACTTGGCTGGGAGGAAATCTCTATC-TCTGGTAGTGTTCTTCCAGTCGGGCTGAACCCGCCCTTTTTA-CTTTTATCTCGCTTAGGTCGTAGGCATAATGATT--TATATGAC--------------------------------------------------------------------------------------------------------------------------------------------------------------------------------------------------------------------------------------------------------------------------------------------------------------------------------------------------------------------------------------------------------------------------------------------------------------------------------------------------------------------------------------------------------------------------------------------------------------------------------------------------------------------------------------------------------------------------------------------------------------------------------------------------------------------------------------------------------------------------------------------------------------------------------------------------------------------------------------------------------------------------------------------------------------------------------------------------------------------------------------------------------------------------------------------------------------------------------------------------------------------------------------------------------------------------------------------------------------------------------------------------------------------------------------------------------------------------------------------------------------------------------------------------------------------------------------------------------------------------------------------------------------------------------------------------------------------------------------------------------------------------------------------------------------------------------------------------------------------------------------------------------------------------------------------------------------------------------------------------------
>Absidia_saloaensis__URM_8209__
AATTTTTGCTTTTCTCT---------------------------TTTCCTTTTTATTCTGTGCACTG----------TTTTTT-------------GAGG-----------------------------------------------------------TTGTTCTGCAACCTGC--------------------------CCTG-----------------GG-------------------CCGAAACCATTTTTTTTCTCGG------------GAAAAT-----------------TTGGTTGGCCCAGCGTCCTCCTTTACCGGC----------------GGACGATATTAT----------AC--TATT----AAATCGACTGAACC-----AACAAAGAA-------------ATTTGTA--ACA----ATA-AACAACTTTCAGCAATGGATCTCTCGGCTTTCGTATCGATGAAGAACGCAGCAAATCGCGATATGTAGTGTGATCTGCCTATAGTGAATCATCAAATCTTTGAACGCATCTTGCACCTCTGGGTATTCCTGGAGGTACGCCTGTTTCAGTATCA-TT--TTATCTTC----TCT---TCCC-----------TTGATTGGGATT------------GGAAAAA---TCACTATTGG-CCTTG--AGACTGAGGA------------GTTTT---TCTCCCCTAC--------TTCATGGCTTAAAT--ACTAGCTGG----------------TTCCTAATG--AACT---GGTAG---------TTACC-TTTTGGTAGTTG--------ACTC----------------TGCTTAA-AAAGTATAC----CTGCCCAGTCTATTACAGCA--------------------------AAAACC---TTTAAACCTTGATCTGAAATCAGGCGGGA-TTACCCGCTGAACTTAA----------------------------------------------------------------------------------------------------------------------------------------------------------------------------------------------------------------------------------------------------------------------------------------------------------------------------------------------------------------------------------------------------------------------------------------------------------------------------------------------------------------------------------------------------------------------------------------------------------------------------------------------------------------------------------------------------------------------------------------------------------------------------------------------------------------------------------------------------------------------------------------------------------------------------------------------------------------------------------------------------------------------------------------------------------------------------------CCCTCAGT-AACGGCGA-GTG-AACAGGG-AAAAGCTCAAAGTT-GGAACCTCCTGG-CCTTAGGCCCGGCGGA-TTGTAAACTAAAGCTTT-CGAGTAGTTT-GGCTGGCCCAGTATTCAAG--TTCTCTGGAAAGGGACGACAAAGAGGGTG-AAATCCCCGTTTTTGGCTGGAG-CA-TAGTCTTGCGTTTG-CTTGGAAGTGAAGAGTCAGGTTGTTTGGTATTGCAGCCTAAAGTTGGAGGTAAATCTCTCCTAAAGCTAAATATTGACGAAAGACCGATAGCGAACAAGTACCGTGAGGGAAAGATGAAAAGCACCTTGAAAAGGGGGTC-AAAAAGTACGTGAAATTGCTGAAAGG-GAACCGTATGAAATCAGCTTGTCTCTTTGGTAATCAACCTGGGCTTTGGCCTGGGTGCAC---TTGCCAGTGAGTACAGCCTACGACAATTTGATT-TGGAGGAAAAAATTGAAGGGAATGTGGCCTTGAC-TTCG-GTGAAGGTGTTATAGCCCTTTGAAAAATACTCTGGATTGGATTGAGGACTGCAGCGGG--CC-ATT-T----GGGAT-GAACTGTGGGTGCTTGG--CCGTGGCTAGGAAGAAATCTCTATC-TCTGGTAGTGTCTTTCTAGTCATAGTCAACTCGCCTACTTTT-TCTTTTTCTCGCTTAGGTCGTAGGCATAATGATTT-TATATGAC--------------------------------------------------------------------------------------------------------------------------------------------------------------------------------------------------------------------------------------------------------------------------------------------------------------------------------------------------------------------------------------------------------------------------------------------------------------------------------------------------------------------------------------------------------------------------------------------------------------------------------------------------------------------------------------------------------------------------------------------------------------------------------------------------------------------------------------------------------------------------------------------------------------------------------------------------------------------------------------------------------------------------------------------------------------------------------------------------------------------------------------------------------------------------------------------------------------------------------------------------------------------------------------------------------------------------------------------------------------------------------------------------------------------------------------------------------------------------------------------------------------------------------------------------------------------------------------------------------------------------------------------------------------------------------------------------------------------------------------------------------------------------------------------------------------------------------------------------------------------------------------------------------------------------------------------------------------------------------------------------------
>Absidia_sichuanensis_CGMCC_3_16258
--TTTTTCCCGGT-------------------------------TCAAAATTTTATCTTGTGCACTG-------TTGATGTTG-------------GCAAGGGTTGTCGGTTCTTTTAGAACAGGCAAC------------------------------TCTACCTGTC--------------------------------CCTG-----------------GG---------------------CTTTGGTCCTTTTCCTTCGG------------GAAGAGA-----------------TAACCGGCTCAGT--------------------------------GGAAACCATATA----------AC--TATT-------CTGACTGAACC-----AAAAGAAAT-------------TTTGTTT--AAC----ATA-AACAACTTTCAGCAATGGATCTCTCGGCTTTCGTATCGATGAAGAACGCAGCAAATCGCGATATGTAGTGTGATCTGCCTATAGTGAATCATCAAATTTTTGAACGCATCTTGCACCCCTGGGTATTCCTGGGGGTACGCCTGTTTCAGTATCA-TT--TTATCTTC----CCTTATTC------------ATTTATTTGGATG------------GGAAAAA---TCACAATTGGCCCTTG--AGACCTGAAAAGTCTTTACCGACTTTT--------TCAGC--------TTCACGGCTTGAAT-ATTTGGCTT-----------------TTTTTTTTAGCGA-------------------ATACC-CTTTGGTAGAAT-------TTTTC----------------TGCTTTA-AAGCTG----------------------------------------------------------------------TTGCTAATAAAATGGTCGG---TTTGCCTTCCTCCATAA---------------------------------------------------------------------------------------------------------------------------------------------------------------------------------------------------------------------------------------------------------------------------------------------------------------------------------------------------------------------------------------------------------------------------------------------------------------------------------------------------------------------------------------------------------------------------------------------------------------------------------------------------------------------------------------------------------------------------------------------------------------------------------------------------------------------------------------------------------------------------------------------------------------------------------------------------------------------------------------------------------------------------------------------------------------------------------------------------------------------------------------------------------------------------------------------------------------------------------------------------------------------------------------------GTGAAGAGTCAGGTTGTTTGGTATTGCAGCCTAAAGTTGGAGGTAAATCTCTCCTAAAGCTAAATATTGACGAAAGACCGATAGCGAACAAGTACCGTGAGGGAAAGATGAAAAGCACTTTGAAAAGAGGGTC-AAAAAGTACGTGAAATTGCTGAAAGG-GAACCGTATGAAATCAGCTTGTCTTTTTGGTAATCAACCTGGACTTCGGTCTGGGTGCAC---TTGCCAGTGAGA-CAGCCTGCGACAATTCGATT-TGGAGGAAAAAATTATTGGGAATGTGGCCTCTGCCTTTG-GTTGAGGTGTTATAGCCCTTTAAAAAATACTCTGGGTTGGATTGAGGACTGCAGCGAGCTCC-CTC---GGGGGCAT-GGGTTATGGGCGCTTTG--CTTCGGTAAAAGGGAAATCTCTACT-TCGGGTAGTGTCTTTTTTATCGAGGTAAACTCGCCTATATTC-CCTTTTTCTCGCTTAGGTCGTAGGCATAATGATTT-TATATGACC-------------------------------------------------------------------------------------------------------------------------------------------------------------------------------------------------------------------------------------------------------------------------------------------------------------------------------------------------------------------------------------------------------------------------------------------------------------------------------------------------------------------------------------------------------------------------------------------------------------------------------------------------------------------------------------------------------------------------------------------------------------------------------------------------------------------------------------------------------------------------------------------------------------------------------------------------------------------------------------------------------------------------------------------------------------------------------------------------------------------------------------------------------------------------------------------------------------------------------------------------------------------------------------------------------------------------------------------------------------------------------------------------------------------------------------------------------------------------------------------------------------------------------------------------------------------------------------------------------------------------------------------------------------------------------------------------------------------------------------------------------------------------------------------------------------------------------------------------------------------------------------------------------------------------------------------------------------------------------------------------------
>Absidia_soli___MFLU_20_0414_
--------------------------------------------ATGAAATTTTGTTTCAAGCGCCG--------------------------------------------------------------------------------------------TCGGCTGCC---------------------------------CCTG-----------------GG-------------------TGGAGATGATTTTTT-TTTCGA------------AAAGGAT----------------TGTTCTCGCCCAG-----------------------------------AAACTATTAT----------AC--TAT-----TAAACGACTGAACC-----AACAAGAAA-------------ATTGTTA--ACA----ATA-AACAACTTTCAGCAATGGATCTCTCGGCTTTCGTATCGATGAAGAACGCAGCAAATCGCGATATGTAGTGTGATCTGCCTATAGTGAATCATCAAATCTTTGAACGCATCTTGCACCTTTGGGTATTCCTGAAGGTACGCCTGTTTCAGTATCA-TT--TTATCTTC----TCT---CTCC-----------TTCATTGGGGTT------------GGAAAAA---TAACGACTGG-CCTTG--AGCATTGGAGCTTGCTCC-----TTCC---------------------TTCTAGGCTTAAAT---TCGACTAGT---------------TTTTGGAATGAAACT---GGTAG---------TTACC-TTTTGGTAGTGT--------ATTC----------------TGCTAA--AGTACTATTGTCTCCTTCTTGACTAAAAAATT------------------------------------TATCAACCTTGATCTGAAATCAGGCGGGA-TTACCCGCTGAACTTAA---TTTTTACAGCGAAACTGCGAATGGCTCATTAAATCAGTTATGATCTACATGACAAATACTTTACTACTGGATAACCGTGGTAATTCTAGAGCTAATACATGCAGAAAAGGCCTGACTTCGGAAGGGCTGCACTTATTAGATCAAAACCTTCCTGGGTAAAACCAGTTCTTTGGTGATTCATAATAATTTAGCTGATCGCATGGCCTTGCGCCGGCGACGGTACATTCGATTTTCTGCCCTATCAGGCTGTTGATTGTAAGATAGAGGCTTACAATGGCTACCACGGGTAACGGGGAATTAGGGTTCGATTCCGGAGAGGGAGCCTGAGAAACGGCTACCACATCCAAGGAAGGCAGCAGGCGCGCAAATTACCCAATCCCAATTCGGGGAGGTAGTGACAATAAATAACAATGCTGGGCCTTTTGGCCTAGCAATTGGAATGAGTACAATTTAAATCCCTTAACGAGGATCAATTGGAGGGCAAGTCTGGTGCCAGCAGCCGCGGTAATTCCAGCTCCAAAAGCGTATATTAAAGTTGTTGCAGTTAAAACGTCCGTAGTCGAATTTACACCTTTTGTGTTTG--CCGCCGGTCCTTCATTGGGCTGGATGGGT---AGACGCTGGGTGATAAAGTCTGGTTAATAGAGTGGTTGGCTTCGGNTGGCTGCTTTTCCTTACCAGGCGTATTACCATGAGCAAATCAGAATGCTCAAAGTAGGCCTACGCGCCTGAATGTGTTAGCATGGAATAATAAAATAGGACTCGAGTCTTGTTTTGTTGGTTTACTTGACATTGAGAAATGATGAATAGGAACGGTTGGGGGCATTTGTATTTGGCCGCTAGAGGTGAAATTCTTGGATTGGCCGAAGACAAACTACTGCGAAAGCATTTGACCCAGGACGTTTTCATTGATCAGGGACTAAAGTTGAGGGATCGAAGACGATTAGATACCGTCGTAGTCTTAACCACAAACTATGCCGACTAGCGATTGGGCCTTGACCTTTGGTCAGGTTCAGCAGCTTAGCGAAAGTA-AAGT---------------------------------------------GGAACCTCCTAG-CCCTAGGCTCGGCGGA-TTGTAAACTAAAGCTTT-CGAGTAGTTT-GGCTGGCCCAGTAAATAAG--TTCTCTGGAAAGGGACGACAAAGAGGGTG-AAATCCCCGTTTTTGGCTGGAG-CA-TAGTCTTGCGTTTG-CTTGGAAGTGAAGAGTCAGGTTGTTTGGTATTGCAGCCTAAAGTTGGAGGTAAATCTCTCCTAAAGCTAAATATTGACGAAAGACCGATAGCGAACAAGTACCGTGAGGGAAAGATGAAAAGCACCTTGAAAAGGGGGTC-AAAAAGTACGTGAAATTGCTGAAAGG-GAACCGTATGAAATCAGCCTGTCTTTTTGGTAATCAACCTGAGCCTCGGCTTGGGTGCAC---TTGCCAGTAAGTACAGCCTACGACAATTTGATT-TGAGGGAAAAAATCAGGGGGAATGTGGCCTCAGC-TTCG-GTTGAGGTGTTATAGCCCTTTGAAAAATACCTTGGATTGGATTGAGGACTGCAGCGGG--CC-ATT-T----GGGAT-GAACTATGGGTGCTTGG--CTGTGACTAGGAAAAAATCTCTGCT-TCGGGTGGTGTTTTTCTAGTCGCGGTTAACTCGCCTATTTTT-TCTTTTTCTCGCTTAGGTCGTAGGCATAATGATTT-TATATGACC-CGTCTTGAAACACGGACCAAGGAGTCCACCATAGTTGCGAGTCTTTGGGTGTAGAAACCCATGGGCGTAAGGAAACTGACCAAGATATGAAGGC-TGT-ATGGCTGGCAATATCCTCCAGCGAGGACG-TTTTATACTGAATTGACTGAGAGAAAGCAATTATGATGGGACCCGAAAGATGGTGAACT-ATACTTG-AATAGGGTGAAG-CCAGAGGAAACTCTGGTGG-AAGCTCGTAGCGATTCTGACGTGCAAAT-CGATCGTC-AAATTTGAGTATAGGG---GCGAAAGACTAAT------------------------------------------------------------------------------------------------------------------------------------------------------------------------------------------------------------------------------------------------------------------------------------------------------------------------------------------------------------------------------------------------------------------------------------------------------------------------------------------------------------------------------------------------------------------------------------------------------------------------------------------------------------------------------------------------------------------------------------------------------------------------------------------------------------------------------------------------------------------------------------------------------------------------------------------------------------------------------------------------------------------------------------------------------------------------------------------------------------------------------------------------------------------------------------------------------------------------------------------------------------------------------------------------------------------------------------------------------------------------------------------------------------------------------------------------------------------------------------------------------------------------------------------------------------------------------------------------------------------------------------------------------------------------------------------
>Absidia_soli_MFLU_20_0413__
------------------------------------------------------------------------------------------------------------------------------------------------------------------------------------------------------------------------------------------------------------------------------------------------------------------------------------------------------------------------------------TAAA--------CGACTGAACC-----AACAAGAAA-------------ATTGTTA--ACA----ATA-AACAACTTTCAGCAATGGATCTCTCGGCTTTCGTATCGATGAAGAACGCAGCAAATCGCGATATGTAGTGTGATCTGCCTATAGTGAATCATCAAATCTTTGAACGCATCTTGCACCTTTGGGTATTCCTGAAGGTACGCCTGTTTCAGTATCA-TT--TTATCTTC----TCT---CTCC-----------TTCATTGGGGTT------------GGAAAAA---TAACGACTGG-CCTTG--AGCATTGGAGCTTGCTCC-TTCC-------------------------TTCTAGGCTTAAAT---TCGACTAGT---------------TTTTGGAATGAAACT---GGTAG---------TTACC-TTTTGGTAGTGT--------ATTC----------------TGCTAA--AGTACTATTGTCTCCTTCTTGACTAAACAATT------------------------------------TATCAACCTTGATCTGAAATCAGGCGGGA-TTACCCGCTGAACTTAA---TTTTTACAGCGAAACTGCGAATGGCTCATTAAATCAGTTATGATCTACATGACAAATACTTTACTACTGGATAACCGTGGTAATTCTAGAGCTAATACATGCAGAAAAGGCCTGACTTCGGAAGGGCTGCACTTATTAGATCAAAACCTTCCTGGGTAAAACCAGTTCTTTGGTGATTCATAATAATTTAGCTGATCGCATGGCCTTGCGCCGGCGACGGTACATTCGATTTTCTGCCCTATCAGGCTGTTGATTGTAAGATAGAGGCTTACAATGGCTACCACGGGTAACGGGGAATTAGGGTTCGATTCCGGAGAGGGAGCCTGAGAAACGGCTACCACATCCAAGGAAGGCAGCAGGCGCGCAAATTACCCAATCCCAATTCGGGGAGGTAGTGACAATAAATAACAATGCTGGGCCTTTTGGCCTAGCAATTGGAATGAGTACAATTTAAATCCCTTAACGAGGATCAATTGGAGGGCAAGTCTGGTGCCAGCAGCCGCGGTAATTCCAGCTCCAAAAGCGTATATTAAAGTTGTTGCAGTTAAAACGTCCGTAGTCGAATTTACACCTTTTGTGTTTG--CCGCCGGTCCTTCATTGGGCTGGATGGGT---AGACGCTGGGTGATAAAGTCTGGTTAATAGAGTGGTTGGCTTCGGNTGGCTGCTTTTCCTTACCAGGCGTATTACCATGAGCAAATCAGAATGCTCAAAGTAGGCCTACGCGCCTGAATGTGTTAGCATGGAATAATAAAATAGGACTCGAGTCTTGTTTTGTTGGTTTACTTGACATTGAGAAATGATGAATAGGAACGGTTGGGGGCATTTGTATTTGGCCGCTAGAGGTGAAATTCTTGGATTGGCCGAAGACAAACTACTGCGAAAGCATTTGACCCAGGACGTTTTCATTGATCAGGGACTAAAGTTGAGGGATCGAAGACGATTAGATACCGTCGTAGTCTTAACCACAAACTATGCCGACTAGCGATTGGGCCTTGACCTTTGGTCAGGTTCAGCAGCTTAGCGAAAGTA-AAGTCCCTCAGT-AACGGCGA-GTG-AACAGGG-AAAAGCTCAAAGTT-GGAACCTCCTAG-CCCTAGGCTCGGCGGA-TTGTAAACTAAAGCTTT-CGAGTAGTTT-GGCTGGCCCAGTAAATAAG--TTCTCTGGAAAGGGACGACAAAGAGGGTG-AAATCCCCGTTTTTGGCTGGAG-CA-TAGTCTTGCGTTTG-CTTGGAAGTGAAGAGTCAGGTTGTTTGGTATTGCAGCCTAAAGTTGGAGGTAAATCTCTCCTAAAGCTAAATATTGACGAAAGACCGATAGCGAACAAGTACCGTGAGGGAAAGATGAAAAGCACCTTGAAAAGGGGGTC-AAAAAGTACGTGAAATTGCTGAAAGG-GAACCGTATGAAATCAGCCTGTCTTTTTGGTAATCAACCTGAGCCTCGGCTTGGGTGCAC---TTGCCAGTAAGTACAGCCTACGACAATTTGATT-TGAGGGAAAAAATCAGGGGGAATGTGGCCTCAGC-TTCG-GTTGAGGTGTTATAGCCCTTTGAAAAATACCTTGGATTGGATTGAGGACTGCAGCGGG--CC-ATT-T----GGGAT-GAACTATGGGTGCTTGG--CTGTGACTAGGAAAAAATCTCTGCT-TCGGGTGGTGTTTTTCTAGTCGCGGTTAACTCGCCTATTTTT-TCTTTTTCTCGCTTAGGTCGTAGGCATAATGATTT-TATATGACC-CGTCTTGAAACACGGACCAAGGAGTCCACCATAGTTGCGAGTCTTTGGGTGTAGAAACCCATGGGCGTAAGGAAACTGACCAAGATATGAAGGC-TGT-ATGGCTGGCAATATCCTCCAGCGAGGACG-TTTTATACTGAATTGACTGAGAGAAAGCAATTATGATGGGACCCGAAAGATGGTGAACT-ATACTTG-AATAGGGTGAAG-CCAGAGGAAACTCTGGTGG-AAGCTCGTAGCGATTCTGACGTGCAAAT-CGATCGTC-AAATTTGAGTATAGGG---GCGAAAGACT---------------------------------------------------------------------------------------------------------------------------------------------------------------------------------------------------------------------------------------------------------------------------------------------------------------------------------------------------------------------------------------------------------------------------------------------------------------------------------------------------------------------------------------------------------------------------------------------------------------------------------------------------------------------------------------------------------------------------------------------------------------------------------------------------------------------------------------------------------------------------------------------------------------------------------------------------------------------------------------------------------------------------------------------------------------------------------------------------------------------------------------------------------------------------------------------------------------------------------------------------------------------------------------------------------------------------------------------------------------------------------------------------------------------------------------------------------------------------------------------------------------------------------------------------------------------------------------------------------------------------------------------------------------------------------------------
>Absidia_spinosa__FSU551
GGTTTGCTATAT----------------GGTAATCC--------GATTTTTTTTATTCTGTGCACTG-------TCTACGTTG-------------TGCGTGTTTAAAATTAT----------------------------------------------TTTTTTACACGCCTGC--------------------------CCTG-----------------GG----------------CGT---GGTCGATTTTTTCCCTCGG------------GATTTT-----------------TGAGGCCCCCCAG------------------------------------ATATTTTAT----------AC--TATT--C-----TGACTGATCATAATTACATGAAAA-------------ATGTTTA--ACAA---ATA-AACAACTTTCAGCAATGGATCTCTCGGCTTTCGTATCGATGAAGAACGCAGCAAATCGCGATATGTAGTGTGATCTGCCTATAGTGAATCATCAAATTTTTGAACGCATCTTGCACCCTTGGGTATTCCTGAGGGTACGTCTGTTTCAGTATCA-TT--TAAACCTC----TCC---TC-G------ATCAATTTTTTTGATTG---------ATGGGAAATA---TTACTACTGG-CTGCA--AGTCC-----------------ATTTT---------GGGC--------TTTACGGCTTAAAA-AT--TGCTCGGTT-------------TTTCATTTTTTGACT---GACTA---------TTACC-CTTTGGTAGAAA---------CTC----------------TACTATA-AGCATACCTAGTCACATCATCTAGTCTAACCCA--------------------------CCACTT---TTTTACACTTGATCTGAAATCAGATGGGA-TTACCCGCTGAACTTAAAAATTTTTACAGCGAAACTGCGAATGGCTCATTAAATCAGTTATGATCTACATGACAAATACTTTACTACTGGATAACCGTGGTAATTCTAGAGCTAATACATGCAGAAAAGACCTGACTTCGGAAGGGTTGCACTTATTAGATCAAAACCTCCCTGGGTAAAACCAGTTCTTTGGTGATTCATAATAATTTAGCTGATCGCATGGCCTTGCGCCGGCGACGGTACATTCGATTTTCTGCCCTATCAGGCTGTTGATTGTAAGATAGAGGCTTACAATGGCTACCACGGGTAACGGGGAATTAGGGTTCGATTCCGGAGAGGGAGCCTGAGAAACGGCTACCACATCCAAGGAAGGCAGCAGGCGCGCAAATTACCCAATCCCAATTCGGGGAGGTAGTGACAATAAATAACAATGCTGGGCCTTTTGGCCTAGCAATTGGAATGAGTACAATTTAAATCCCTTAACGAGGATCAATTGGAGGGCAAGTCTGGTGCCAGCAGCCGCGGTAATTCCAGCTCCAAAAGCGTATATTAAAGTTGTTGCAGTTAAAACGTCCGTAGTCGAATTTACACCTGGTGCTTGAG--CCGCTGGTTCTTCATTGAGCCGGATT-GTGCTTCAAGCCCGGTGATAAAGTTTGGTTTATAGTGTGGTTGGCTTCGGTCGGCTGCATTTCCTAGCCAAGCGTATTACCATGAGCAAATCAGAATGCTCAAAGTAGGCCTTCGCGCCTGAATGTGTTAGCATGGAATAATAAAATAGGACTCGAGTCTTGTTTTGTTGGTTTACTTGACATTGAGAAATGATGAATAGGAACGGTTGGGGGCATTTGTATTTGGCCGCTAGAGGTGAAATTCTTGGATTGGCCGAAGACAAACTACTGCGAAAGCATTTGACCCAGGACGTTTTCATTGATCAGGGACTAAAGTTGAGGGATCGAAGACGATTAGATACCGTCGTAGTCTTAACCACAAACTATGCCGACTAGCGATTGGGTCTTGACCTTTGGTCAGATTCAGCAGCTTAGCGAAAGTA-AAGTCCCCCAGT-AACGGCGA-GTG-AACAGGG-AAAAGCTCAAAGTT-GGAATCTCCAAG-TCCTAGATTTGGCGAA-TTGTAAACTAAAGTTCT-CGAGTAGTTT-GGCTAGCCTGGTAAAAAAG--TTCTCTGGAAAGGGACGACAAAGAGGGTG-AAATCCCCGTTTTTGGCCGGAG-CA-TAGTCTTACGTTTG-CTTGGAAACGAAGAGTCAGGTTGTTTGGTATTGCAGCCTAAAGTTGGAGGTAAATCTCTCCTAAAGCTAAATATTGACGAAAGACCGATAGCGAACAAGTACCGTGAGGGAAAGATGAAAAGCACCTTGAAAAGGGGGTC-AAAAAGTACGTGAAATTGCTGAAAGG-GAACCGTATAAAATCAGCTTGTCTCTTTGATAATCAGCCTGGACTTTGGTCTGGGTGCAC---TTGTCAGTGAGTACGGCCTGTGACAATTTGACT-TGAGGGAAAAAATCAATGGGAATGTGGCCTTGAC-TTCG-GTGGAGGTGTTATAGCCCTTTGAAAAATACCTTGGGTTGGATTGAGGACTGCAGTGAGCCCC-CTTCTGGGGGGGAT-GAACTGTGGGCGCCTGG--TCATCATTAAAAAAGAATCTCTGCT-TCGGGTGGTGCTTTTTTAATGGAGGTCAACTCGCCTACTTTT-TCTTTTTCTCACTTAGGTTGCAGGCATAATGATTT-TATATGACC-CGTCTTGAAACACGGACCAA----------------------------------------------------------------------------------------------------------------------------------------------------------------------------------------------------------------------------------------------------------------------------------------TCCGTGTGGCTCCTGAAGAACACCCTGTCTTGTTGACCGAAGCTCCCTTGAACCCCAAGTCC-AATCGTGAAAAGATGACTCAAATCATGTTTGAAACCTTCAATGCTCCTGCCTTCTATGTTGCCATCCAAGCTGTCTTGTCGCT-TTATGCTTCTGGTCGTACTACCGGTATTGTGCTCGATT-CTGGTGATGGTGTTACCCATACTGTTCCT-ATCTATGAAGGTTATGCTC--TCCCCCATGCTATC-TTGCG-TTTGGATATGG--CTGGTCGTGACTTGACTGATTACTTGATGCGCATCTTGGCTGAACGTGGTCACTCCTTCACTACCACTGCTGAACGTGAAATTGTCCGTGATATCAAGGAAAAGCTCTGTTATACCGCTCTCGACTTTGAACAAGAAATGC-AAACCGCTGCCCAATCCTCTGCTCTCGAAAAGTCCTATGAATTGCCC-GATGGTCAAGTCATCACTGTTGGT-AATGAACG-TTTCCGTG-CCCCT--GAAG-CCCTC-TTCCAACCTTC-CTTCCT-TGGT-C--TCGAATCT-GCT-GGTAT-TCACG-AAA--CTAC-CTACAAC-TCTATCA-TG-AAGTGTGATGTCGA-TATTCG---TAAGGAC-TTGTACTCCAACA--TTGTCATGGGGCTGGTATCTCCAAGGATGGTCAAACCCGTGAA----CACGCTTTGTTGGCCTTCACTCTC--------------------GGTG--------TCCGTCAATTGATTGT---------CGCTATCAACAAGATGGATTCTACCAAGTGGTCTGAACAACGTTTCAACGAAA---------TCATCAAGGAAGTCTCTGGTTTCATCAAGAAGATCGGTTTCAACCCCAAGTCTGTCCCCT--------TCGTCCCCATCTCTGGCTGGCA-------------------------------------CGGTGACAAC--------ATGTTGGAC----GAATCTACCAACATGCCCTGGTACAA------------GGGATGGAACAA--GGAAACCAAGGCCGGAGCCA--AGTC-TGGTAAGACCCTTTTGGATGCC----ATTGATGCCATTG--------ACCCCCCTACCCGTCCTTCCG------ACAAGCCTCTCCG---TCTCCCTCTTCAAGATGTGT---------------------------ACAAGATTGGTGGTATTGGT------ACGGCCCCCGTTGGTCGTGTCG--------AAACTGGTGTGATCAAGGCTGGTATGGTTGTCACTTTTGCTCCCGCTAACGTCACCACTGAAG-------------TCAAGTC---------------------CGTCGAAATGCATCACGAACA--ATTGGTTGAAGGTCTCCCC--------------GGTGACAATGTCGGTTTCAACG---------------------------TCAAGAACGTCTCT----GTCAAGGATATCCGTCGTGG-----------------TAACGTCTGTTCCGACTCCAAGAACGATCCCGCCAAGGAATCTGGCTCCTTCACTGCTCAAGTCATTGTCCTCAACCACCCT-GGTCAAATC
>Absidia_stercoraria__EML_DG8_1_
--------------------------------------------ATTGATTTTCGATCCCCG--CCG--------------------------------------------------------------------------------------------------------------------------------------CCCG-----------------GG----------------TGGCATGAATCAGTTCCCTCACGGG------------GGCCGAG-----------------GAGTGCGCCCAA--------------------------------------TTATTTG----------AC--TATT-------CTGACTGATCA-----AACAATGAA-------------ATTGTTA--ACAT---ATA-AACAACTTTCAGCAATGGATCTCTCGGCTTTCGTATCGATGAAGAACGCAGCAAATCGCGATATGTAGTGTGATCTGCCTATAGTGAATCATCAAATTTTTGAACGCATCTTGCACCCCTGGGTATTCCTGGGGGTACGCCTGTTTCAGTATCA-TT--ATTACCTC----TCTTCAACCA----------ACTTGTTGGTAGA----------TGGGAAACA---TAACTACTGG-CCCTG--AGTCG----------------CCTTTT------AGGGGGC--------TTCACGGCTAAAAT-GCTCGGTTAT----------------TCTTGGCTGATGACA-------------------ACC-TTTTGGTAAGAT------TTATCCTACTAAAAAGACCCAGTAAACCAAGAAATGGACCTCCCCATATTTTATAGAGACCC------------------------------------CACCAACCTTGATCTGAAATCAGGCGGGA-TTACCCGCTGAACTTAAAAATTTTTACAGCGAAACTGCGAATGGCTCATTAAATCAGTTATGATCTACATGACAAATACTTTACTACTGGATAACCGTGGTAATTCTAGAGCTAATACATGCAGAAAAGGCCTGACTTCGGAAGGGCTGCACTTATTAGATCAAAACCTTCCTGGGTAAAACCAGTTCTTTGGTGATTCATAATAATTTAGCTGATCGCATGGCCTTGCGCCGGCGACGGTACATTCGATTTTCTGCCCTATCAGGCTGTTGATTGTAAGATAGAGGCTTACAATGGCTACCACGGGTAACGGGGAATTAGGGTTCGATTCCGGAGAGGGAGCCTGAGAAACGGCTACCACATCCAAGGAAGGCAGCAGGCGCGCAAATTACCCAATCCCAATTCGGGGAGGTAGTGACAATAAATAACAATGCTGGGCCTTTTGGCCTAGCAATTGGAATGAGTACAATTTAAATCCCTTAACGAGGATCAATTGGAGGGCAAGTCTGGTGCCAGCAGCCGCGGTAATTCCAGCTCCAAAAGCGTATATTAAAGTTGTTGCAGTTAAAACGTCCGTAGTCGAATTTCCACCTTTTGCGCTGG--CCGCCGGTTCTTCATTGAGCTGGATTGGT--TCAGTGCTGGGTGATAAAGTCTGGCTGATAGGGTGGTTGGCTTCGGTTGGCTGCCTTTCCTCGCCAGGCGTATTACCATGAGCAAATCAGAATGCTCAAAGTAGGCCTTCGCGCCTGAATGTGTTAGCATGGAATAATAAAATAGGACTCGAGTCTTGTTTTGTTGGTTTACTTGACATTGAGAAATGATGAATAGGAACGGTTGGGGGCATTTGTATTTGGCCGCTAGAGGTGAAATTCTTGGATTGGCCGAAGACAAACTACTGCGAAAGCATTTGACCCAGGACGTTTTCATTGATCAGGGACTAAAGTTGAGGGATCGAAGACGATTAGATACCGTCGTAGTCTTAACCACAAACTATGCCGACTAGCGATTGGGCCTTGACCTTTGGTCAGGTTCAGCAGCTTAGCGAAAGTATAAGT--------------------------------ACTCTCGCTGCC-GGATGATCTTAG-TCTAACATCAGGCCAT-TTGCAAACTGATGCTCT-CGAGTAGTTC-GGCTAGCCTGGTAAATAAG--TTCTCTGGAAAGGGACGACTAAGAGGGTG-AAATCCCCGTTTTTGGCCGGAG-CA-TAGTCTTGCGTTTG-CTCGGAAGCGAAGAGTCAGGTTGTTTGGTATTGCAGCCTAAAGTTGGAGGTAAATCTCTCCTAAAGCTAAATATTGACGAAAGACCGATAGCGAACAAGTACCGTGAGGGAAAGATGAAAAGCACCTTGAAAAGGGGGTC-AAAAAGTACGTGAAATTGCTGAAAGG-GAACCGTATGAAATCAGCCTGTGTCTTTAGTAATCAATCTGGGCCTCGGCCTGGATGCAC---TTGCTAGTGACT-CAGCTTGCGACAGTTTGATT-TGGAGGAAAAAATCAAGGAGAATGTGGCCTCGAC-TTCG-GTGGAGGTGTTATAGCTCTTTGAAAAATACTCTGGATTGGACTGAGGACTGCAGCGAG--CC-TTT------GGGAT-GGACTGTGGGCGCTTGT--CTTTTAATAGGAAAGAATCTCTGCT-TCGGGTGGTGCTTTTTTATTAAAAGGCAACTCGCCTACTTTT-CCTTTTTCTCGC-TAGGTCGCAAGCATAATGATTT-TATATGAC-------------------------------------------------------------------------------------------------------------------------------------------------------------------------------------------------------------------------------------------------------------------------------------------------------------------------------GAACACCCTGTCTTGTTGACCGAAGCTCCCTTGAACCCCAAGTCC-AACCGTGAAAAGATGACTCAAATCATGTTTGAAACCTTCAACGCCCCTGCCTTTTATGTTGCCATCCAAGCTGTCTTGTCGCT-TTATGCTTCTGGTCGTACCACTGGTATTGTGCTTGATT-CTGGTGATGGTGTATCCCATACTGTGCCC-ATCTATGAAGGTTATGCTC--TCCCCCATGCTATC-TTGCG-TTTGGATATGG--CCGGTCGTGACTTGACGGATTACTTGATGCGTATCTTGGCTGAACGTGGTCACTCTTTCACCACCACCGCTGAACGTGAAATTGTCCGTGACATCAAGGAAAAACTGTGTTATGTTGCTCTCGACTTTGAACAAGAAATGC-AAACCGCTGCTCAATCCTCGGCTCTCGAAAAATCCTATGAATTACCT-GATGGTCAAGTCATCACTGTTGGT-AATGAACG-GTTCCGTG-CCCCT--GAAG-CCCTC-TTCCAACCCAA-CCTCCT-CGGC-A--GCGAATCT-GAT-GGTAT-TCACA-GAA--CGAC-CTACAAC-TCTATCA-TG-AAGTGTGATGTAGA-TATTCG---TAAAGAT-TTGTACTCCAATA--TTGTCATGG-------------------------------------------------------------------------------------------------------------------------------------------------------------------------------------------------------------------------------------------------------------------------------------------------------------------------------------------------------------------CCTGGTACAA------------GGGATGGAACAA--GGAAACCAAGGCCGGTGCCA--AGTC-TGGTAAGACTCTCTTGGATGCC----ATTGATGCCATTG--------ACCCCCCTACCCGTCCTTCCG------ACAAGCCCCTCCG---TCTCCCTCTTCAAGATGTGT---------------------------ACAAGATCGGTGGTATTGGT------ACTGTCCCCGTTGGTCGTGTCG--------AAACTGGTGTTATCAAGGCTGGTATGGTTGTTACCTTCGCTCCCGCTAACGTCACCACTGAAG-------------TCAAGTC---------------------CGTCGAAATGCATCACGAACA--ATTGGTTGAAGGTCTCCCC--------------GGTGACAACGTCGGTTTCAACG---------------------------TCAAGAACGTCTCT----GTCAAGGATATCCGTCGTGG-----------------TAACGTCTGTTCCGACTCCAAGAACGACCCCGCCCAGGAATCTGGCTCCTTCACTGCTCAAGTCATTGTCCTCAACCACCCT-GGTCAAATT
>Absidia_sympodialis__CGMCC_3_16063
GGTTCGCCCTTCCTCC----------------------------CAAAATCTCTATTCTGTGCACCG------TTTTGTGTGTTGGGCCAACCTTTAGGGGG---------------------------------------------------------TTTTGGCTCAGCACGTGGCGGAGT------------------CTTG-----------------GA-------------TCTTGCATGAATCGGATTTCC--CCTGGATTTCCCCT---GCATAAT----------------TTTGACAGCTCCGCC------------------------------------GAATCTT----------AC--TACT-AAG--ACTGACTGACCATGA--AAAAAGTAA----------------------A------ACATAACAACTTTTAGCAATGGATCTCTCGGCTTTCGTATCGATGAAGAACGCAGCGAATCGCGATATGTAGTGTGATCTGCCTCTAGTGAATCATCAAATCTTTGAACGCATCTTGCACCCTTTGGTATTCCAAAGGGTACGCCTGTTTCAGTATCA-TT--ATAACCTC----TCT---CC-C------CATGGCTTTTTTGGTCAA---AGGGGGGAAAGAGCA---TAACCGGTGG-CCCAGCGCTCCT-----------------CTTTT---TGGGGGAGTC--------GTCTCGGCTGGAAA-----AACTGT----------------CGCAAGGGTAGGCCAACAGGTCT---------TTCGC-ACTTGATAAATC--TAA---TTTGTT-------------ATAGTGTG-GGGATTGGT----CTGCCCATGTTTGTGGC-----------------------------CAACTC---TTTACCTTTTGATCTGAAATCAGGCGGGA-TTACCCGCTGAACTTAA----------------------------------------------------------------------------------------------------------------------------------------------------------------------------------------------------------------------------------------------------------------------------------------------------------------------------------------------------------------------------------------------------------------------------------------------------------------------------------------------------------------------------------------------------------------------------------------------------------------------------------------------------------------------------------------------------------------------------------------------------------------------------------------------------------------------------------------------------------------------------------------------------------------------------------------------------------------------------------------------------------------------------------------------------------------------------------CCCCCAGT-AACGGCGA-GTG-AACAGGG-AAAAGCTCAAAGTT-GGAAGCTCCTGG-CCCTAGGCTAGGCGCA-TTGTAAACTAAAGCTGT-AAAGTAGTAC-GGTTGGCCTGGTAAAAAAG--TTCCCTGGAATGGGGCGACATGGAGGGTG-AAATCCCCGTCTTTGGCCAGAG-CT-CAGCTGTGCGTTTG-CTTTGCTGCGAAGAGTCAGGTTGTTTGGGAATGCAGCCTAAAATGGGAGGTAGACTTCTCCTAAAGCTAAATATTGACGAAAGACCGATAGCGAACAAGTACCGTGAGGGAAAGATGAAAAGCACTTTGAAAAGAGGGTC-AAAAAGTACGTGAAATTGCTAAAAGG-GAACCGTATGAAATCAGCCTGATGTGTGGGTAATCAGCCTGGGCTTTGGCCTGGGTGCAC---TTGCCCATGTAT-TAGCCTGCGACAGTTTGACT-TGGGGGAAAAAAGATGGGGGAATGTGGCCTCGGC-TTCG-GTTGAGGTGTTATAGCCCCTGTCAAAATACCTTGGGTTGGACTGAGGACTGCAGCGAG--CCGTAA------GGCAT-GGGTCTCGGGCGCTCTG--TCTCGGCGAAAAGTGAATCTCTGCC-TCGGGTGGTGCGCTTTTCGTCAGGGCAGACCCGTCTGTTTCT-TCTTTCTCTCGCTTAGGTCGTAGGCATAATGATTT-TATATGACC-CGTCTTGAAACACGGACCAAGGAGTCCACCATAGTTGCGAGTCTTTGAGTGTAAAAACCCATGGGCGTAAGGAAACTGACCAAGATATGAAGGCT----TTGGCTGGCAATATCCTCCGGCGAGGACG--TTTTAACTGAATTGACCGAGAGAAAGCACCTATGATGGGACCCGAAAGATGGTGAACT-ATACTTG-AATAGGGTGAAG-CCAGAGGAAACTCTGGTGG-AAGCTCGTAGCGATTCTGACGTGCAAAT-CGATCGTC-AAATTTGAGTATAGGG---GCGAAAGACTAAT------------------------------------------------------------------------------------------------------------------------------------------------------------------------------------------------------------------------------------------------------------------------------------------------------------------------------------------------------------------------------------------------------------------------------------------------------------------------------------------------------------------------------------------------------------------------------------------------------------------------------------------------------------------------------------------------------------------------------------------------------------------------------------------------------------------------------------------------------------------------------------------------------------------------------------------------------------------------------------------------------------------------------------------------------------------------------------------------------------------------------------------------------------------------------------------------------------------------------------------------------------------------------------------------------------------------------------------------------------------------------------------------------------------------------------------------------------------------------------------------------------------------------------------------------------------------------------------------------------------------------------------------------------------------------------------
>Absidia_sympodialis_CGMCC_3_16064__
GGTTCGTCCTTCCTCC----------------------------CAAAATCTCTATTCTGTGCACCG------TTTTGTGTGTTGGGCCAACCTTTAGGGGG---------------------------------------------------------TTTTGGCTCAGCACGTGGCGGAGT------------------CTTG-----------------GA--------------TCTTGCATGAATCGGATTTCCCCTGGATTTCCCCT----GCATAAT----------------TTTGACAGCTCCGCC------------------------------------GAATCTT----------AC--TACT---AAGACTGACTGACCATGAA-AAAAGTAAA-----------------------------ACATAACAACTTTTAGCAATGGATCTCTCGGCTTTCGTATCGATGAAGAACGCAGCGAATCGCGATATGTAGTGTGATCTGCCTCTAGTGAATCATCAAATCTTTGAACGCATCTTGCACCCTTTGGTATTCCAAAGGGTACGCCTGTTTCAGTATCA-TT--ATAACCTC----TCT---CCCC-------ATGGCTTTTTTGGTCA-----AAGGGGGGGAAAGAGCATAACCGGTGG-CCCAG--------------------CGCTCCTCTTTTTGGGGGAGTC--------GTCTCGGCTGGAAA-----AACTGT----------------CGCAAGGGTAGGCCAACAGGTCT---------TTCGC-ACTTGATAAATC-------TAATT----------------TGTTATAGTGTGGGGATTGGTCTGCCCATGTTTGTGGCCAACTC--------------------------------TTTACCTTTTGATCTGAAATCAGGCGGGA-TTACCCGCTGAACTTAA----------------------------------------------------------------------------------------------------------------------------------------------------------------------------------------------------------------------------------------------------------------------------------------------------------------------------------------------------------------------------------------------------------------------------------------------------------------------------------------------------------------------------------------------------------------------------------------------------------------------------------------------------------------------------------------------------------------------------------------------------------------------------------------------------------------------------------------------------------------------------------------------------------------------------------------------------------------------------------------------------------------------------------------------------------------------------------CCCCCAGT-AACGGCGA-GTG-AACAGGG-AAAAGCTCAAAGTT-GGAAGCTCCTGG-CCCTAGGCTAGGCGCA-TTGTAAACTAAAGCTGT-AAAGTAGTAC-GGTTGGCCTGGTAAAAAAG--TTCCCTGGAATGGGGCGACATGGAGGGTG-AAATCCCCGTCTTTGGCCAGAG-CT-CAGCTGTGCGTTTG-CTTTGCTGCGAAGAGTCAGGTTGTTTGGGAATGCAGCCTAAAATGGGAGGTAGACTTCTCCTAAAGCTAAATATTGACGAAAGACCGATAGCGAACAAGTACCGTGAGGGAAAGATGAAAAGCACTTTGAAAAGAGGGTC-AAAAAGTACGTGAAATTGCTAAAAGG-GAACCGTATGAAATCAGCCTGATGTGTGGGTAATCAGCCTGGGCTTTGGCCTGGGTGCAC---TTGCCCATGTAT-TAGCCTGCGACAGTTTGACT-TGGGGGAAAAAAGATGGGGGAATGTGGCCTCGAC-TTCG-GTTGAGGTGTTATAGCCCCTGTCAAAATACCTTGGGTTGGACTGAGGACTGCAGCGAG--CCGTAA------GGCAT-GGGTCTCGGGCGCTCTG--TCTCGGCGAAAAGTGAATCTCTGCC-TCGGGTGGTGCGCTTTTCGTCAGGGCAGACCCGTCTGTTTCT-TCTTTCTCTCGCTTAGGTCGTAGGCATAATGATTT-TATATGACC-CGTCTTGAAACACGGACCAAGGAGTCCACCATAGTTGCGAGTCTTTGAGTGTAAAAACCCATGGGCGTAAGGAAACTGACCAAGATATGAAGGCT----TCGGCTGGCAATATCCTCCGGCGAGGACG--TTTTAACTGAATTGACCGAGAGAAAGCACCTATGATGGGACCCGAAAGATGGTGAACT-ATACTTG-AATAGGGTGAAG-CCAGAGGAAACTCTGGTGG-AAGCTCGTAGCGATTCTGACGTGCAAAT-CGATCGTC-AAATTTGAGTATAGGG---GCGAAAGACTAAT-----------------------------------------------------------------------------------------------------------------------------------------------------------------------------------------------------------------------------------------------------------------------------------------------------------------------------------------------------------------------------------------------------------------------------------------------------------------------------------------------------------------------------------------------------------------------------------------------------------------------------------------------------------------------------------GGCTGGTATCTCCAAGGATGGTCAAACCCGTGAA----CACGCTTTGTTGGCTTTCACCCTC--------------------GGTG--------TCCGTCAATTGATCGT---------CGCCATTAACAAGATGGATTCTACCAAGTGGTCCGAACAACGCTTCAACGAAA---------TCATCAAGGAAGTTTCTGGCTTCATCAAGAAGATCGGTTTCAACCCCAAGTCTGTCCCCT--------TCGTCCCCATCTCTGGCTGGCA-------------------------------------CGGTGACAAC--------ATGTTGGAA----GAATCTACCAACATGCCCTGGTACAA------------GGGATGGAACAA--GGAAACCAAGGCTGGTGCCA--AGTC-TGGTAAGACTCTCTTGGATGCC----ATCGATGCCATTG--------ATCCTCCTCAACGTCCTTCCG------ACAAGCCCCTCCG---TCTCCCTCTTCAAGATGTGT---------------------------ACAAGATCGGTGGTATTGGT------ACTGTCCCCGTCGGTCGTGTCG--------AAACTGGTGTCATCAAGGCCGGTATGGTCGTCACCTTCGCTCCCGCTAACGTCACCACTGAAG-------------TCAAGTC---------------------CGTCGAAATGCATCACGAACA--ATTGGTTGAAGGTCTCCCC--------------GGTGACAACGTCGGTTTCAACG---------------------------TCAAGAACGTCTCC----GTCAAGGATATCCGTCGTGG-----------------TAACGTCTGCTCTGACTCCAAGAACGACCCCCCCAAGGAAGCCGGTTCCTTCACTGCCCAAGTCATTGTCCTCAACCACCCT-GGTCAAATC
>Absidia_terrestris_FMR_14989
TGCTGCTGCCTGTATAGGTGGTGG--------------------TCAACTTTTTATCTTGTGCACCG-------TTTTTTTGGGTGGGCTTCCTTTGGGAGG---------------------------------------------------------TTCATCCGC---------------------------------CCTG-----------------GG-------------------CGTGGCTACTTTTTC-CTTTGG------------GAGAAAA----------------CCGGCCTGCCCAGTGCTCTTCTG-----------------------AGCAAACATTTA----------AC--TATT-------CTGACTGAACCTA---ACAAAGAAA-------------ATTGTTA--ATC----ATA-AACAACTTTCAGCAATGGATCTCTCGGCTTTCGTATCGATGAAGAACGCAGCAAATCGCGATATGTAGTGTGACTTGCCTATAGTGAATCATCAAATCTTTGAACGCATCTTGCACCCCTGGGTATTCCTGGGGGTACGCCTGTTTCAGTATCA-TT--TAAACTTC----TCT---CCCC-------------AATTCGGGTG---------CTGGGAAAAA---TCACTACTGGCCCGCG--AGAAT---------------TTATTCT---------------------CTGACGGCTTAAATGCTCTGGC-------------------TTTTTACTTTTGACT--AGCTTA---------TTACC-CTTTGGTAGTTT--------ACTC----------------TATTAAA-GCTCCAAGC----TCCTCTCTAGAATGGCCCCC--------------------------GCAACCCCCCTAAACACTTGATCTGAAATCAGGCGGGA-TTACCCGCTGAACTTAA----------------------------------------------------------------------------------------------------------------------------------------------------------------------------------------------------------------------------------------------------------------------------------------------------------------------------------------------------------------------------------------------------------------------------------------------------------------------------------------------------------------------------------------------------------------------------------------------------------------------------------------------------------------------------------------------------------------------------------------------------------------------------------------------------------------------------------------------------------------------------------------------------------------------------------------------------------------------------------------------------------------------------------------------------------------------------------CCCCTAGT-AACGGCGA-GTG-AACAGGG-AAAAGCTCAAAGTT-GGAACCTCCTGG-CCCTAGGTCTGGCGGA-TTGTAAACTAAAGCTCT-CGAGTAGTTC-GGCTAGCCTGGTAAAAAAG--TTCTCTGGAAAGGGACGACATGGAGGGTG-AAATCCCCGTCTTTGGCCAGAG-CA-TAGTCCAACGTTTG-CTTGGAAGTGAAGAGTCAGGTTGTTTGGTATTGCAGCCTAAAGCTGGAGGTAAATCTCTCCTAAAGCTAAATATTGACGAAAGACCGATAGCGAACAAGTACCGTGAGGGAAAGATGAAAAGCACTTTGAAAAGAGGGTC-AAAAAGTACGTGAAATTGCTGAAAGG-GAACCGTATGAAATCAGCCTGTCTCTTTGGTAATCAACCTGGAATTCGTTCTGGGTGCAC---TTGCCAGTGAGT-CAGCCTGCGACAATTTGGTT-TGGGGGAAAAAATCAGGGGGAATGTGGCATCCGC-TTCG-GTCGTTGGGTTATAGCCCTTTGAAAAATACCCTGGACTGGATTGAGGAATGCAACAAA--GC-CTT-----TGGGAT-TAACTGTGGGGCCCTTGGCTTTTCCCTTGGAAAAAATCCTTGCTAGCCGTTGTTGTCTTTTACGGCCGGGTCAACTCCCCCACGTTT-TCATTTTTCGTCCT--------------------------------------------------------------------------------------------------------------------------------------------------------------------------------------------------------------------------------------------------------------------------------------------------------------------------------------------------------------------------------------------------------------------------------------------------------------------------------------------------------------------------------------------------------------------------------------------------------------------------------------------------------------------------------------------------------------------------------------------------------------------------------------------------------------------------------------------------------------------------------------------------------------------------------------------------------------------------------------------------------------------------------------------------------------------------------------------------------------------------------------------------------------------------------------------------------------------------------------------------------------------------------------------------------------------------------------------------------------------------------------------------------------------------------------------------------------------------------------------------------------------------------------------------------------------------------------------------------------------------------------------------------------------------------------------------------------------------------------------------------------------------------------------------------------------------------------------------------------------------------------------------------------------------------------------------------------------------------------------------------------------------------------
>Absidia_turgida_CGMCC_3_16032
GGTTTCGGCCGGCCGAGCATTT----------------------TTCTTTTTTTATTCTGTGCACTG-------TTTTATTTTATGATGGTTTACCGAGGGGGATACTGGCAATATCACCCTATGGGGAGTTATTGAGCAGGCAATATCTCCCTTTT--TTATACCGTCAC------------------------------CCTG-----------------GG-------------------TATGGTCTCCTTTTC-CTTCGG------------GAGAAAC-----------------GAGTCTGCCCGG-----------------------------GAAAAAATTCTATTAT----------AC--TAAT------GTTGACTGAACC-----GAAAGG----------------ATTGTTAAAATAC---ATA-AACAACTTTCAGCAATGGATCTCTCGGCTTTCGTATCGATGAAGAACGCAGCAAATCGCGATATGTAGTGTGATCTGCCCATAGTGAATCATCAAATCTTTGAACGCATCTTGCACCTCTGGGTATTCCTGGAGGTACGCCTGTTTCAGTATCA-TT--TTACCTTC----TTT---TCCC----------TGTAATGGGGGGG----------AAGAAGATA---TCACAATTGGCCCTAG--AGACT-----------GG-CCTGGCTTCGGCTCGGTCAAC--------TTCACGGCTTAAATATACTGGGTCCCACCATCACTT-----CTTTCTGTTACGGCTGA---------------ATACC-CTTTGGTAGTTT-------TTTTC----------------TACTATA-AGCTATATCACCGGCATTAAGAGGGGCCCCCT---------------------------ATAAAAACTCATACCCTTTGATCTGAAATCAGGCGGGA-TTACCCGCTGAACTTAA----------------------------------------------------------------------------------------------------------------------------------------------------------------------------------------------------------------------------------------------------------------------------------------------------------------------------------------------------------------------------------------------------------------------------------------------------------------------------------------------------------------------------------------------------------------------------------------------------------------------------------------------------------------------------------------------------------------------------------------------------------------------------------------------------------------------------------------------------------------------------------------------------------------------------------------------------------------------------------------------------------------------------------------------------------------------------------CCCCTAGT-AACGGCGA-GTG-AACAGGG-AAAAGCTC-AAGTT-GGAACCTCCTTG-CCCTAGGCATGGCGGA-TTGTAAACTAAAGCTCT-CGAGTAGTTC-GGCTAGCCTGGTAAATAAG--TTCTCTGGAAAGGGACAACATGGAGGGTG-AAATTCCCGTCTTTGGCCAGAG-CA-TAGTCCTACGTTTG-CTTGGGAGTGAAGAGTCAGGTTGTTTGGTATTGCAGCCTAAAGCTGGAGGTAAATCTCTCCTAAAGCTAAATATTGACGAAAGACCGATAGCGAACAAGTACCGTGAGGGAAAGATGAAAAGCACCTTGAAAAGGGGGTC-AAAAAGTACGTGAAATTGCTGAAAGG-GAACCGTATGAAATCAGCTTGTCCTCTTGGTAATCAACCTGAGCTTCGGTTTGGGTGCAC---TTGCCATTGGGT-CAGCCTGCGACAATTTGATT-TGGGGGAAAAAATCATTGGGAATGTGGCCTCGGC-TTCG-GTCTAGGTGTTATAGCCCTTTGAAAAATACCCTGGGTTGGATTGAGGACTGCAGCAAG--CCCTGT-AATGGGGTAA-AGACTGTGGGTGCTTGG--TTTTGGCTGGGAGAAAATCTCTACT-TTGGGTAGTGTTCTTTCGGTTGAGGCCAACTCGCCTACTTTTCTTTTCTTCTTGCTTAGGTCGTAGGCATAATGATTT-TATATGACC-CGTCTTGAAACACGGACCAAGGAGTCCACCATGATTGCGAGTCTTTGGGTGTAAAAACTCATAGGCGAAAGGAAACTGACCAAGATATGAAGGCTTTT-ACGGCCGGCAATATCCTCCAGCGAGGACGTTTTTATACTGAATTGACTGAGAGAAAGCAATTATGATGGGACCCGAAAGATGGTGAACT-ATACTTG-AATAGGGTGAAG-CCAGAGGAAACTCTGGTGG-AAGCTCGTAGCGATTCTGACGTGCAAAT-CGATCGTC-AAATTTGAGTATAGGG---GCGAAAGACTAATTCCGTGTGGCTCCTGA-GACAGCCTATTCTTGTTGACCGAAGCTCCTTTGAACCCCGAATCC-AACCGGGAAAAGATGACTCAAATCATGTTTGAAACCTTCAATGCTCCTGCTTTTTATGTTGCCATTCAAGCTGTCTTGTCACT-TTATGCTTCTGGTCGTACTACTGGTATTGTCCTTGATT-CTGGTGATGGTGTTACCCACACTGTTCCT-ATTTATGAAGGTTATGCTC--TTCCTCATACTATC-TTGCA-TTTGGATATGG--CTGGTGGTGATGTAACTAATTGCTTGATGTCTCTCTTGGCTGAACGTGGTTATTCCTTCCATACTACTGCTGAACGTGAAATGGCTCGTGATATCAAGGAAAAGCTCTGTTATACCGCTTTTGACTTTGATGAAGAAATGC-AAACTGATGCTCAATCCTCTGGTCTCCAAAAATCTTATGAATTGCCT-GATGGTCAAGTTATTACTGTTGGT-AATGAACG-TTTCCGTG-CTCCT--GAAT-CTCTC-TTCCAACCTTC-CTTCCT-CGGT-C--TTGAATCT-CCT-GGTAT-TCATC-AAC--CTGC-TTACAAC-TCTATCA-TG-AAGTGTGATGCGAA-TATTCG---TCATGAT-TT----------------------GGCTGGTATCTCCAAGGATGGTCAAACCCGTGAA----CACGCTTTGTTGGCTTTCACTCTC--------------------GGTG--------TCCGTCAATTGATCGT---------TGCTATCAACAAGATGGATTCTACCAAGTGGTCCGAACAACGTTTCAACGAAA---------TCATCAAGGAAGTCTCTGGTTTCATCAAGAAGATCGGTTTCAACCCCAAGTCTGTCCCCT--------TCGTCCCCATCTCTGGCTGGCA-------------------------------------CGGTGACAAC--------ATGTTGGAA----GAATCCAGCAACATGCCCTGGTACAA------------GGGATGGAACAA--GGAAACCAAGGCCGGTGCCA--AGTC-TGGTAAGACTCTCTTGGATGCC----ATTGATGCTATTG--------ATCCTCCTCAACGTCCTTCCG------ACAAGCCCCTCCG---TCTCCCTCTTCAAGATGTGT---------------------------ACAAGATCGGTGGTATTGGT------ACTGTTCCCGTTGGTCGTGTCG--------AAACTGGTGTCATCAAGGCTGGTATGGTCGTCACCTTTGCTCCCGCTAACGTCACCACTGAAG-------------TCAAGTC---------------------CGTCGAAATGCATCACGAACA--ATTGGTTGAAGGTCTCCCC--------------GGTGACAATGTTGGTTTCAACG---------------------------TCAAGAACGTGTCT----GTCAAGGATATCCGTCGTGG-----------------TAACGTCTGTTCCGACTCCAAGAACGACCCCGCCAAGGAATCTGGTTCTTTCACTGCTCAAGTCATTGTCCTCAACCACCCT-GGTCAAATT
>Absidia_varians__CGMCC_3_16065
GGTTTTGGCTTGAAAAAGTTTTCAACCT----------------AGAAAATCTCATTCTGTGAACTG-------TTTTTGTGTGATTGCCCC----GAGGAAACTTGGTTGGTGGTCATAATGAGGGAGTTTGAGCAAGAAAATAGACGTTTTACCGTGTAAATCCTCTTT------------------------------TCAG-----------------GG---------GGGTTGCCATGGCAACGGCTTTTTTGCCTCGGCTCCCGGCGATTGTTTCTTAGTAAAGTTAGTACTATTAGGTCCTCAGG----------------GATCTGGTAGGAAACCGGTGAGTTCTTTTGCCTATTTTTAC--TATG-----AACTGACTGACCATGA--TAAAAAAAA----------------GTTA---------ATATAACAACTTTCAGCAATGGATCTCTCGGCTTTCGTATCGATGAAGAACGCAGCGAATCGCGATATGTAGTGTGATCTGCCTCTAGTGAATCATCAAATCTTTGAACGCATCTTGCACCCTTTGGTATTCCATGGGGTACGCCTGTTTCAGTATCA-TT--ATAACCTC----TTTGTTTCCC-----------TTTAGGGGGAGA--------AACAGCGAGGAATTTAACTGATGG-CCCTG------------------------CATTTTCCTTGAGAGAGT--------GTCTCGGCTTTATTCTTTTGTCTAGGCG-------------GTTTTAATACCGGCTTCACTTGATAA------TTATTTGTCTAGTGCAGT-GAGGTACTTTC----------------TACTAAA-AGAC-------------------------------------------------------CCTAGCTTCTAATAAACTTGATCTGAAATCAGGCGGGA-CTACCCGCTGAACTTAA----------------------------------------------------------------------------------------------------------------------------------------------------------------------------------------------------------------------------------------------------------------------------------------------------------------------------------------------------------------------------------------------------------------------------------------------------------------------------------------------------------------------------------------------------------------------------------------------------------------------------------------------------------------------------------------------------------------------------------------------------------------------------------------------------------------------------------------------------------------------------------------------------------------------------------------------------------------------------------------------------------------------------------------------------------------------------------CCCCTAGT-AACGGCGA-GTG-AACAGGG-AAAAGCTCAAAGTT-GGAACCTCCTGTGCCCTAGGTCAGGCGGA-TTGTAAACTAAAGCTGT-GAAGTAGTAC-GGTTGGCCTGGTAAAAAAG--TTCCCTGGAAAGGGGCGACATAGAGGGTG-AAATCCCCGTCTTTGGCCAGAG-CT-CAGTCATACGTTTG-CTTCGCTGCGAAGAGTCAGGTTGTTTGGGAATGCAGCCTAAAATGGGAGGTAGACTTCTCCTAAAGCTAAATATTGACGAAAGACCGATAGCGAACAAGTACCGTGAGGGAAAGATGAAAAGCACTTTGAAAAGAGGGTC-AAAAAGTACGTGAAATTGCTGAAAGG-GAACCGTATGAAATCAGTCTGATGTATGGGTAATCAGCCTGGGCTTTGGCCTGGGTGCAC---TTGCCCATGTAT-TAGCCTGCGACAGTTTGATT-TGGGGGAAAAAAGAGGGGGGAATGTGGCCTCGGC-TTCG-GTCGTGGTGTTATAGCCCCTTTCAAAATACCCTGGATTGGACTGAGGACTGCAGCGAG--CC------GTAAGGCATAAGGTCTCGGGTGCTTTG--TCTGGGCAAAAAGTAAATCTCTGCT-TCGGGTGGTGTGCTTTTTGTTCGGGCAAACTCGCCTG-TTTC-TCTTAATCTCGCTTAGGTCGTAGGCATAATGATTT-TATATGACC-CGTCTTGAAACACGGACCAAGGAGTCCACCACAGTTGCGAGTCTTTGGGTGTAAAAACTCATGGGCGTAAGGAAACTGACCAAGATATGAAGGCCTT--ATGGCTGGCAATATCCTCCGGCGAGGACG-TTTTATACTGAATTGACCGAGAGAAAGCACCTGTGATGGGACCCGAAAGATGGTGAACT-ATACTTG-AATAGGGTGAAG-CCAGAGGAAACTCTGGTGG-AAGCTCGTAGCGATTCTGACGTGCAAAT-CGATCGTC-AAATTTGAGTATAGGG---GCGAAAGACTAAT----------------------------------------ATCTCCCTTGAACCCCAAATCC-AACCGTGAAAAGATGACCCAAATCATGTTTGAAACCTTCAACGCTCCCGCCTTCTATGTGTCTATTCAAGCTGTGTTGTCTCT-TTATGCCTCCGGTCGTACCACTGGTATTGTCTTGGATT-CTGGTGATGGTGTCACCCACACTGTGCCC-ATCTACGAAGGTTATGCTC--TCCCTCACGCCATC-TTGCG-TTTGGATATGG--CTGGTCGTGACTTGACTGACTACTTGATGCGCATCATGGCTGAACGTGGCCACTCCTTCACCACCACTGCTGAACGTGAAATCGTTCGTGATATCAAGGAAAAGTTGTGTTATACCGCCCTCGACTTTGAACAAGAAATGC-AAACTGCTGCTCAATCCTCTGCTTTGGAAAAGTCTTATGAATTGCCC-GATGGTCAAGTCATCACCATTGGT-AACGAACG-TTTCCGTG-CCCCT--GAAG-CTCTC-TTCCAACCTTC-CTTCCT-TGGT-C--TTGAATCT-TCT-GGTAT-CCACG-AAA--CTAC-TTACAAC-TCTATCA-TG-AAGTGTGATGTGGA-TATTCG---TAAGGATCTTGTACTCTAACA--TTGTCATGGGGCTGGTATCTCCAAGGATGGTCAAACCCGTGAA----CACGCTTTGTTGGCTTTCACCCTC--------------------GGTG--------TCCGTCAATTGATCGT---------TGCCATTAACAAGATGGATTCCACCAAGTGGTCCGAACAACGCTTCAACGAAA---------TCATCAAGGAAGTGTCTGGCTTCATCAAGAAGATCGGTTTCAACCCCAAGTCTGTCCCCT--------TCGTCCCCATCTCTGGCTGGCA-------------------------------------CGGTGACAAC--------ATGTTGGAA----GAATCTACCAACATGCCCTGGTACAA------------GGGATGGAACAA--GGAAACCAAGGCTGGTGCCA--AGTC-TGGTAAGACTCTCTTGGATGCC----ATCGATGCCATTG--------ATCCTCCTCAACGTCCTTCCG------ACAAGCCCCTCCG---TCTCCCTCTTCAAGATGTGT---------------------------ACAAGATCGGTGGTATTGGT------ACTGTCCCCGTTGGTCGTGTCG--------AAACTGGTATCATCAAGGCCGGTATGGTTGTCACCTTCGCTCCCGCTAACGTCACCACTGAAG-------------TCAAGTC---------------------CGTTGAAATGCATCACGAACA--ATTGGTTGAAGGTCTCCCC--------------GGTGACAACGTCGGTTTCAACG---------------------------TCAAGAACGTGTCT----GTCAAGGATATCCGTCGTGG-----------------TAACGTCTGCTCTGACTCCAAGAACGACCCCGCCAAGGAAGCCGGTTCCTTCACTGCCCAAGTCATTGTCCTCAACCATCCT-GGTCAAATC
>Absidia_virescens_CGMCC_3_16066__
GGTTCGCCCTTCCTCC----------------------------CAAAATCTCTATTCTGTGCACCG-------TTTATGTGT-------------GCTGGGCCAGCT---------------------------------------------------TTAACCGGCTGGG-----------------------------CCAGCGC--------------GGGGCGGAGTTAGAATCTTGCATGAATCGGATCTCC--CCTGGATTTCCCCT---GAATGCT----------------TTTGACAGCTCCGCC------------------------------------GAATCTT----------AC--TACT-AAG--ACTGACTGACCATGA--AAAAAGTAA-----------------------------ACATAACAACTTTTAGCAATGGATCTCTCGGCTTTCGTATCGATGAAGAACGCAGCGAATCGCGATATGTAGTGTGATCTGCCTCTAGTGAATCATCAAATCTTTGAACGCATCTTGCACCCTTTGGTATTCCAAAGGGTACGCCTGTTTCAGTATCA-TT--ATAACCTC----TCT---CCCCAAGGCTTTTTGGCCATAGGGGGG-----------AAAGAGCA---TAACTGGTGG-CCCAG-------------------C-GCTCCTCT---TGTGGGAGTT--------GTCTCGGCTGGAAT-----AATTGT----------------CGCAAGGGTAGGCCAAAAGGTCT---------TTCGC-ACTTGATAAATC--TGA---TTTGTT-------------ATAGTGTG-GGGATTGGT----TTGACCAAGTTTGCGG------------------------------CTACCC---CTTTACCTTTGATCTGAAATCAGGCGGGA-TTACCCGCTGAACTTAA----------------------------------------------------------------------------------------------------------------------------------------------------------------------------------------------------------------------------------------------------------------------------------------------------------------------------------------------------------------------------------------------------------------------------------------------------------------------------------------------------------------------------------------------------------------------------------------------------------------------------------------------------------------------------------------------------------------------------------------------------------------------------------------------------------------------------------------------------------------------------------------------------------------------------------------------------------------------------------------------------------------------------------------------------------------------------------CCCCCAGT-AACGGCGA-GTG-AACAGGG-AAAAGCTCAAAGTT-GGAAGCTCCTGG-CCCTAGGCTAGGCGCA-TTGTAAACTAAAGCTGT-AAAGTAGTTC-GGTTGGCCTGGTAAAAAAG--TTCCCTGGAATGGGGCGACATGGAGGGTG-AAATCCCCGTCTTTGGCCAGAG-CT-CAGCTGTGCGTTTG-CTTTGCTGCGAAGAGTCAGGTTGTTTGGGAATGCAGCCTAAAATGGGAGGTAGACTTCTCCTAAAGCTAAATATTGACGAAAGACCGATAGCGAACAAGTACCGTGAGGGAAAGATGAAAAGCACTTTGAAAAGAGGGTC-AAAAAGTACGTGAAATTGCTAAAAGG-GAACCGTATGAAATCAGCCTGATGTGTGGGTAATCAGCCTGGGCTTCGGCCTGGGTGCAC---TTGCCCATGTAT-TAGCCTGCGACAGTTTGACC-TGGGGGAAAAAAGATGGGGGAATGTGGCCTCGGC-TTCG-GTCGTGGTGTTATAGCCCCTGTCAAAATACCTTGGGTTGGACTGAGGACTGCAGCGAG--CCGTAA------GGCAT-GGGTCTCGGGCGCTCTG--TCTCGGCGAAAAGTGAATCTCTGCC-TCGGGTGGTGCGCTTTTCGTCAGGGCAGACCCGTCTGTTTCT-TCTTTCTCTCGCTTAGGTCGTAGGCATAATGATTT-TATATGACC-CGTCTTGAAACACGGACCAAGGAGTCCACCATAGTTGCGAGTCTTTGAGTGTAAAAACCCATGGGCGTAAGGAAACTGACCAAGATATGAAGGCT----TCGGCTGGCAATATCCTCCGGCGAGGACG--TTTTAACTGAATTGACCGAGAGAAAGCACCTATGATGGGACCCGAAAGATGGTGAACT-ATACTTG-AATAGGGTGAAG-CCAGAGGAAACTCTGGTGG-AAGCTCGTAGCGATTCTGACGTGCAAAT-CGATCGTC-AAATTTGAGTATAGGG---GCGAAAGACTAATTCCGTGTGGCTCCCGAAGA-CACCCTGTCTTGTTGACCGAAGCTCCTTTGAACCCCAAGTCC-AACCGTGAAAAGATGACTCAAATCATGTTTGAAACTTTCAACGCTCCCGCTTTCTATGTGTCCATTCAAGCTGTGCTCTCTCT-TTATGCTTCCGGTCGTACCACTGGTATTGTCTTGGATT-CTGGTGATGGTGTCACCCACACTGTCCCC-ATCTATGAAGGTTACTCTC--TCCCTCACGCCATC-TTGCG-TTTGGACATGG--CTGGCCGTGACTTGACTGATTACTTGATGCGCATCTTGGCTGAACGTGGTCACTCTTTCACCACCACTGCTGAACGTGAAATCGTCCGTGATATCAAGGAAAAGTTATGTTATACCGCTCTCGACTTTGAACAAGAAATGC-AAACTGCTGCTCAATCCTCTGCCTTGGAAAAGTCTTATGAATTGCCT-GATGGTCAAGTCATCACTGTTGGT-AACGAACG-TTTCCGTG-CCCCT--GAAG-CTCTC-TTCCAACCTTC-TTTCCT-CGGT-C--TTGAATCT-GCT-GGTAT-CCATG-AAA--CTAC-TTACAAC-TCTATCA-TG-AAGTGTGATGTGGA-TATTCG---TAAGGAC-TTGTACTCTAACA--TCGTCATGGGGCTGGTATCTCCAAGGATGGTCAAACCCGTGAA----CACGCTTTGTTGGCTTTCACCCTC--------------------GGTG--------TCCGTCAATTGATCGT---------CGCCATTAACAAGATGGATTCTACCAAGTGGTCCGAACAACGCTTCAACGAAA---------TCATCAAGGAAGTGTCTGGCTTCATCAAGAAGATCGGTTTCAACCCCAAGTCTGTCCCCT--------TCGTCCCCATCTCTGGCTGGCA-------------------------------------CGGTGACAAC--------ATGTTGGAA----GAATCTAACAACATGCCCTGGTACAA------------GGGATGGAACAA--GGAAACCAAGGCTGGTGCCA--AGGC-TGGTAAGACTCTCTTGGATGCC----ATCGATGCCATTG--------ATCCTCCTCAACGTCCTTCCG------ACAAGCCCCTCCG---TCTCCCTCTTCAAGATGTGT---------------------------ACAAGATCGGTGGTATTGGT------ACTGTCCCCGTCGGTCGTGTCG--------AAACTGGTGTCATCAAGGCCGGTATGGTCGTCACCTTCGCTCCCGCTAACGTCACCACTGAAG-------------TCAAGTC---------------------CGTCGAAATGCATCACGAACA--ATTGGTTGAAGGTCTCCCC--------------GGTGACAACGTCGGTTTCAACG---------------------------TCAAGAACGTCTCC----GTCAAGGATATCCGTCGTGG-----------------TAACGTCTGCTCTGACTCCAAGAACGACCCCGCCAAGGAAGCCGGTTCCTTCACTGCCCAAGTCATTGTCCTTAACCATCCT-GGTCAAATC
>Absidia_virescens__CGMCC_3_16067
CGCCCTTCCTCC--------------------------------CAAAATCTCTATTCTGTGCACCG-------TTTATGTGT-------------GCTGGGCCAGCT---------------------------------------------------TTAACCGGCTGGG-----------------------------CCAGCGC--------------GGGGCGGAGTTAGAATCTTGCATGAATCGGATCTCC--CCTGGATTTCCCCT---GAATGCT----------------TTTGACAGCTCCGCC------------------------------------GAATCTT----------AC--TACT-AAG--ACTGACTGACC------ATGAAAAAA----------------GTAA---------ACATAACAACTTTTAGCAATGGATCTCTCGGCTTTCGTATCGATGAAGAACGCAGCGAATCGCGATATGTAGTGTGATCTGCCTCTAGTGAATCATCAAATCTTTGAACGCATCTTGCACCCTTTGGTATTCCAAAGGGTACGCCTGTTTCAGTATCA-TT--ATAACCTC----TCT---CCCCAAGGCTTTTTGGCCATAGGGGGG-----------AAAGAGCA---TAACTGGTGG-CCCAG-------------------C-GCTCCTCT---TGTGGGAGTT--------GTCTCGGCTGGAAT-----AATTGT----------------CGCAAGGGTAGGCCAAAAGGTCT---------TTCGC-ACTTGATAAATC--TGA---TTTG----------------TTATAGT-GTGGGGATTGGTTTGACCAAGTTTGCGG-------------------------------CTACCC---CTTTACCTTTGATCTGAAATCAGGCGGGA-TTACCCGCTGAACTTAA----------------------------------------------------------------------------------------------------------------------------------------------------------------------------------------------------------------------------------------------------------------------------------------------------------------------------------------------------------------------------------------------------------------------------------------------------------------------------------------------------------------------------------------------------------------------------------------------------------------------------------------------------------------------------------------------------------------------------------------------------------------------------------------------------------------------------------------------------------------------------------------------------------------------------------------------------------------------------------------------------------------------------------------------------------------------------------CCCCCAGT-AACGGCGA-GTG-AACAGGG-AAAAGCTCAAAGTT-GGAAGCTCCTGG-CCCTAGGCTAGGCGCA-TTGTAAACTAAAGCTGT-AAAGTAGTTC-GGTTGGCCTGGTAAAAAAG--TTCCCTGGAATGGGGCGACATGGAGGGTG-AAATCCCCGTCTTTGGCCAGAG-CT-CAGCTGTGCGTTTG-CTTTGCTGCGAAGAGTCAGGTTGTTTGGGAATGCAGCCTAAAATGGGAGGTAGACTTCTCCTAAAGCTAAATATTGACGAAAGACCGATAGCGAACAAGTACCGTGAGGGAAAGATGAAAAGCACTTTGAAAAGAGGGTC-AAAAAGTACGTGAAATTGCTAAAAGG-GAACCGTATGAAATCAGCCTGATGTATGGGTAATCAGCCTGGGCTTCGGCCTGGGTGCAC---TTGCCCATGTAT-TAGCCTGCGACAGTTTGACC-TGGGGGAAAAAAGATGGGGGAATGTGGCCTCGGC-TTCG-GTCGTGGTGTTATAGCCCCTGTCAAAATACCTTGGGTTGGACTGAGGACTGCAGCGAG--CCGTAA------GGCAT-GGGTCTCGGGCGCTCTG--TCTCGGCGAAAAGTGAATCTCTGCC-TCGGGTGGTGCGCTTTTCGTCAGGGCAGACCCGTCTGTTTCT-TCTTTCTCTCGCTTAGGTCGTAGGCATAATGATTT-TATATGACC-CGTCTTGAAACACGGACCAAGGAGTCCACCATAGTTGCGAGTCTTTGAGTGTAAAAACCCATGGGCGTAAGGAAACTGACCAAGATATGAAGGCT----TCGGCTGGCAATATCCTCCGGCGAGGACG--TTTTAACTGAATTGACCGAGAGAAAGCACCTATGATGGGACCCGAAAGATGGTGAACT-ATACTTG-AATAGGGTGAAG-CCAGAGGAAACTCTGGTGG-AAGCTCGTAGCGATTCTGACGTGCAAAT-CGATCGTC-AAATTTGAGTATAGGG---GCGAAAGACTAATTCCGTGTGGCTCCCGAAGAACACCCTGTCTTGTTGACCGAAGCTCCCTTGAACCCCAAGTCC-AACCGTGAAAAGATGACTCAAATCATGTTTGAAACTTTCAATGCTCCCGCTTTCTATGTGTCCATTCAAGCTGTGCTCTCTCT-TTATGCTTCCGGTCGTACCACTGGTATTGTCTTGGATT-CTGGTGATGGTGTCACCCACACTGTCCCC-ATCTATGAAGGTTACTCTC--TCCCCCACGCCATC-TTGCG-TTTGGACATGG--CTGGCCGTGACTTGACTGATTACTTGATGCGCATCTTGGCTGAACGTGGTCACTCCTTCACCACCACTGCTGAACGTGAAATCGTCCGTGATATCAAGGAAAAGTTATGTTATACCGCTCTCGACTTTGAACAAGAAATGC-AAACTGCTGCTCAATCCTCTGCCTTGGAAAAGTCTTATGAATTGCCT-GATGGTCAAGTCATCACTGTTGGT-AACGAACG-TTTCCGTG-CCCCT--GAAG-CTCTC-TTCCAACCTTC-TTTCCT-CGGT-C--TTGAATCT-GCT-GGTAT-CCATG-AAA--CTAC-TTACAAC-TCTATCA-TG-AAGTGTGATGTGGA-TATTCG---TAAGGAC-TTGTACTCTAACA--TTGTCATGGGGCTGGTATCTCCAAGGATGGTCAAACCCGTGAA----CACGCTTTGTTGGCTTTCACCCTC--------------------GGTG--------TCCGTCAATTGATCGT---------CGCCATTAACAAGATGGATTCTACCAAGTGGTCCGAACAACGCTTCAACGAAA---------TCATCAAGGAAGTGTCTGGCTTCATCAAGAAGATCGGTTTCAACCCCAAGTCTGTCCCCT--------TCGTCCCCATCTCTGGCTGGCA-------------------------------------CGGTGACAAC--------ATGTTGGAA----GAATCTAACAACATGCCCTGGTACAA------------GGGATGGAACAA--GGAAACCAAGGCTGGTGCCA--AGGC-TGGTAAGACTCTCTTGGATGCC----ATCGATGCCATTG--------ATCCTCCTCAACGTCCTTCCG------ACAAGCCCCTCCG---TCTCCCTCTTCAAGATGTGT---------------------------ACAAGATCGGTGGTATTGGT------ACTGTCCCCGTCGGTCGTGTCG--------AAACTGGTGTCATCAAGGCCGGTATGGTCGTCACCTTCGCTCCCGCTAACGTCACCACTGAAG-------------TCAAGTC---------------------CGTCGAAATGCATCACGAACA--ATTGGTTGAAGGTCTCCCC--------------GGTGACAACGTCGGTTTCAACG---------------------------TCAAGAACGTCTCC----GTCAAGGATATCCGTCGTGG-----------------TAACGTCTGCTCTGACTCCAAGAACGACCCCGCCAAGGAAGCCGGTTCCTTCACTGCCCAAGTCATTGTCCTTAACCATCCT-GGTCAAATC
>Absidia_xinjiangensis_CGMCC_3_16107__
------------------------------------------------------------TGCCCTG-----------------------------------------------------------------------------------------------------------------------------------------------------------GG-------------------TTAACCCGCCACTTC-CTTTGG------------GATGAGG---------------TTATGGTTGCCCAG------------------------------------AGTTTTTAT----------AC--TATT-------TTGACTGA--------AAAACGAAA-------------ATTGTTA--ATTTTA-ATA-AACAACTTTCAGCAATGGATCTCTCGGCTTTCGTATCGATGAAGAACGCAGCAAATCGCGATATGTAGTGTGACTTGCCTATAGTGAATCATCAAATCTTTGAACGCATCTTGCACCTTTGGGTATTCCTGAAGGTACGCCTGTTTCAGTATCA-TT--TTATCTTC----TCT----CTCAAAAAATTTGTTTTTTTTGGCAGT----------GAAAAA-----TCACCATTGGCCCTTG--AGACCCGAGATAGAATTT-ATTCTCCT---------CGGC--------TTCACGGCTTAAAT-TCTCGGTTTA----------------TATTT------GACT---GACAC---------TTACC-TTTTGGTAAAAT---------TTC----------------TGCTTTA-AAAGATGTG----TTGCCATATTATGGAACCTGGCCTCGGC------------------CCAAAT---TTTAAATCTTGATCTGAAATCA----------------------------------------------------------------------------------------------------------------------------------------------------------------------------------------------------------------------------------------------------------------------------------------------------------------------------------------------------------------------------------------------------------------------------------------------------------------------------------------------------------------------------------------------------------------------------------------------------------------------------------------------------------------------------------------------------------------------------------------------------------------------------------------------------------------------------------------------------------------------------------------------------------------------------------------------------------------------------------------------------------------------------------------------------------------------------------------------------------------------------------------------------------------------------------------------------------------------------------------------------------------------------------------------------------------------------------------------------------------------------------------------------------------------------------------------------------------------------------------------------------------------------------------------------------------------------------------------------------------------------------------------------------------------------------------------------------------------------------------------------------------------------------------------------------------------------------------------------------------------------------------------------------------------------------------------------------------------------------------------------------------------------------------------------------------------------------------------------------------------------------------------------------------------------------------------------------------------------------------------------------------------------------------------------------------------------------------------------------------------------------------------------------------------------------------------------------------------------------------------------------------------------------------------------------------------------------------------------------------------------------------------------------------------------------------------------------------------------------------------------------------------------------------------------------------------------------------------------------------------------------------------------------------------------------------------------------------------------------------------------------------------------------------------------------------------------------------------------------------------------------------------------------------------------------------------------------------------------------------------------------------------------------------------------------------------------------------------------------------------------------------------------------------------------------------------------------------------------------------------------------------------------------------------------------------------------------------------------------------------------------------------------------------------------------------------------------------------------------------------------------------------------------------------------------------------------------------------------------
>Absidia_yunnanensis_XY09528__
GGCTATTTTCTTTGGAAGATAGT---------------------TCTCCTATTTTTTCTGTGCACTG-------TTTTTTT---------------GGCTGTAAAATTTATT-----------------------------------------------TTTTATGGCCGC------------------------------TCTG-----------------GG-------------------CATGATCTTTTTTTC-CCTCGG------------GAAAAAA----------------TAGGATTGCCCGGT-------------------------------------TTATTAT----------AC--TATT-------TCGACTGAACCA----AACAAGAAA-------------TTTGTTA--ATT----AGA-AACAACTTTCAGCAATGGATCTCTCGGCTTTCGTATCGATGAAGAACGCAGCAAATCGCGATATGTAGTGTGATCTGCCCATAGTGAATCATCAAATTTTTGAACGCATCTTGCACCCTTGGGTATTCCTGAGGGTACGCCTGTTTCAGTATCA-TT--CTAACTTC----TTT---TCCT----------CATAATTGGGGGT-----------AGGAAAAA---TCACCATTGG--CCTGATAGAAT----------------GCGTTT---TTGACGCGTT--------TATTTGGCTTGAAT---ATGACTCGG---------------TTTT-------GACT--GAGTAG---------TTACC-TTTTGGTAGTGA--------ATTC----------------TGCAAAA-AAGTAAACT--------CTTATGAAAAAACTCGGGCTTTATGCC---------------CAAAAC---TCATACACTTGATCTGAAATCAG---------------------------------------------------------------------------------------------------------------------------------------------------------------------------------------------------------------------------------------------------------------------------------------------------------------------------------------------------------------------------------------------------------------------------------------------------------------------------------------------------------------------------------------------------------------------------------------------------------------------------------------------------------------------------------------------------------------------------------------------------------------------------------------------------------------------------------------------------------------------------------------------------------------------------------------------------------------------------------------------------------------------------------------------------------------------------------------------------------------------------------------------------------------------------------------------------------------------------------------------------------------------------------------------------------------------------------------------------------TTGGAGGTAAATCTCTCCTAAAGCTAAATATTGACGAAAGACCGATAGCGAACAAGTACCGTGAGGGAAAGATGAAAAGCACCTTGAAAAGGGGGTC-AAAAAGTACGTGAAATTGCTGAAAGG-GAACCGTATGAAATCAGCTTGGCCGTTTGGTAATCAGCCTAGACTTTGGTTTGGGTGCAC---TTGCCATTTGGTACAGCCTGCGACAATTTGATT-TGGAGGAAAAAATGAGAGAGAATGTGGCCTTGTC-TTCG-GGGGAGGTGTTATAGCTCTTTTAAAAATACTCTGGATTGGATTGAGGATCGCAGCGAG--CC-TTT-A----GGGAT-GAACTGTGGGCGCTTGG--CGGTTGTTAGGGAGAAATTTCTAT--TTAGGTAGTGTCTTCTTCATAACTGTCAACTCGCTTACTTTT-TCTTTTTCTCGCTTAGGTCGCAGGCATAATGATTT-TATATGACC-------------------------------------------------------------------------------------------------------------------------------------------------------------------------------------------------------------------------------------------------------------------------------------------------------------------------------------------------------------------------------------------------------------------------------------------------------------------------------------------------------------------------------------------------------------------------------------------------------------------------------------------------------------------------------------------------------------------------------------------------------------------------------------------------------------------------------------------------------------------------------------------------------------------------------------------------------------------------------------------------------------------------------------------------------------------------------------------------------------------------------------------------------------------------------------------------------------------------------------------------------------------------------------------------------------------------------------------------------------------------------------------------------------------------------------------------------------------------------------------------------------------------------------------------------------------------------------------------------------------------------------------------------------------------------------------------------------------------------------------------------------------------------------------------------------------------------------------------------------------------------------------------------------------------------------------------------------------------------------------------------
>Absidia_yunnanensis_CGMCC_3_16259__
GGCTATTTTTCTTTTGGGAAGATAGT------------------TCTCCTATTTTTTCTGTGCACTG-------TTTTTTTTT-------------GGCTGTAAAAAATTTATTT--------------------------------------------TTTTACGGCCGC------------------------------TCTG-----------------GG-------------------CATGATCTTTTTTTC-CCTCGG------------GAAAAAA----------------TAGGATTGCCCGGT-------------------------------------TTATTAT----------AC--TATT-------TCGACTGAACCA----AACAAGAAA-------------TTTGTTA--ATT----AGA-AACAACTTTCAGCAATGGATCTCTCGGCTTTCGTATCGATGAAGAACGCAGCAAATCGCGATATGTAGTGTGATCTGCCCATAGTGAATCATCAAATTTTTGAACGCATCTTGCACCCTTGGGTATTCCTGAGGGTACGCCTGTTTCAGTATCA-TT--CTAACTTC----TTT---TCCT----------CATCATTGGGGGT-----------AGGAAAAA---TCACCATTGG--CCTGATAGAAT----------------GCGTTT---TTGACGCGTT--------TATTTGGCTTGAAT---ATGACTCGG---------------TTTT-------GACT--GAGTAG---------TTACC-TTTTGGTAGTGA--------ATTC----------------TGCAAAA-AAGTAAACTCT---------------------------------------------------------------------TATGAAAAAACTCGGGCTTTATGCCCAAAACTCAT----------------------------------------------------------------------------------------------------------------------------------------------------------------------------------------------------------------------------------------------------------------------------------------------------------------------------------------------------------------------------------------------------------------------------------------------------------------------------------------------------------------------------------------------------------------------------------------------------------------------------------------------------------------------------------------------------------------------------------------------------------------------------------------------------------------------------------------------------------------------------------------------------------------------------------------------------------------------------------------------------------------------------------------------------------------------------------CCCCTAGT-AACGGCGA-GTG-AACAGGG-AAAAGCTCAAAGTT-GGAACCTCCTAG-CCTTAGGTTAGGCGGA-TTGTAAACTAAAGTTCT-TGAGTAGTTT-GGCTGGCTCGGTAAATAAG--TTCTCTGGAAAGGGACGACAAAGAGGGTG-AAATCCCCGTTTTTGGCCGAAG-CT-TAGTCTTGCGTTTG-CTTGGGAATGAAGAGTCAGGTTGTTTGGTATTGCAGCCTAAAGTTGGAGGTAAATCTCTCCTAAAGCTAAATATTGACGAAAGACCGATAGCGAACAAGTACCGTGAGGGAAAGATGAAAAGCACCTTGAAAAGGGGGTC-AAAAAGTACGTGAAATTGCTGAAAGG-GAACCGTATGAAATCAGCTTGGCCGTTTGGTAATCAGCCTAGACTTTGGTTTGGGTGCAC---TTGCCATTTGGTACAGCCTGCGACAATTTGATT-TGGAGGAAAAAATGAGAGAGAATGTGGCCTTGTC-TTCG-GGGGAGGTGTTATAGCTCTTTTAAAAATACTCTGGATTGGATTGAGGATCGCAGCGAG--CC-TTT-A----GGGAT-GAACTGTGGGCGCTTGG--TGGTTGTTAGGGAGAAATTTCTAT--TTAGGTAGTGTCTTCTTCACAACTATCAACTCGCTTACTTTT-TCTTTTTCTCGCTTAGGTCGCAGGCATAATGATTT-TATATGACC-------------------------------------------------------------------------------------------------------------------------------------------------------------------------------------------------------------------------------------------------------------------------------------------------------------------------------------------------------------------------------------------------------------------------------------------------------------------------------------------------------------------------------------------------------------------------------------------------------------------------------------------------------------------------------------------------------------------------------------------------------------------------------------------------------------------------------------------------------------------------------------------------------------------------------------------------------------------------------------------------------------------------------------------------------------------------------------------------------------------------------------------------------------------------------------------------------------------------------------------------------------------------------------------------------------------------------------------------------------------------------------------------------------------------------------------------------------------------------------------------------------------------------------------------------------------------------------------------------------------------------------------------------------------------------------------------------------------------------------------------------------------------------------------------------------------------------------------------------------------------------------------------------------------------------------------------------------------------------------------------------
>Absidia_zonata_CGMCC_3_16033__
GGCTCACTCTTTTGGGAGTC------------------------TCAACTTTTTATTCTGTGCACCG---------TTAATTT-------------GGGGGAAACCCCGC-------------------------------------------------------------------------------------------CCTG-----------------GG----------------TTG---GTTCGCTTTTTC-CTTTGG------------GAGATTG----------------TTCGGCCGCCCAG---------------------------------ATCAATTATTAT----------AC--TATT--A-----TGACTGAACC-----ATAACAGAA-------------ATTGTTA--ACAT---ATA-AACAACTTTCAGCAATGGATCTCTCGGCTTTCGTATCGATGAAGAACGCAGCAAATCGCGATATGTAGTGTGATCTGCCTATAGTGAATCATCAAATCTTTGAACGCATCTTGCACCTCTGGGTATTCCTGGAGGTACGCCTGTTTCAGTATCA-TT--ATAACTTC----TTC---CCAT----------ACTATTTGGGT-------------GGAAAA-A---TTACTACTGGCCCTTG--AGGAA--------AGGGT-GGATTTCA---TCCGCCCGCC--------TTCACGGCTTAAAT-AT--GATCTGGT--------------TCTTTTTAACCGGCT------AG---------TTACC-TTTTGGTAGATT-------------C-------------ATCTTTCA-AAAAAAACC----TAGTCAGCTAAAAAAACCC---------------------------CCCATCATTCAAAAAACTTGATCTGAAATCAGGCGGGA-TTACCCGCTGAACTTAA----------------------------------------------------------------------------------------------------------------------------------------------------------------------------------------------------------------------------------------------------------------------------------------------------------------------------------------------------------------------------------------------------------------------------------------------------------------------------------------------------------------------------------------------------------------------------------------------------------------------------------------------------------------------------------------------------------------------------------------------------------------------------------------------------------------------------------------------------------------------------------------------------------------------------------------------------------------------------------------------------------------------------------------------------------------------------------CCCCTAGT-AACGGCGA-GTG-AACAGGG-AAAAGCTCAAAGTT-GGAACCTCCTGG-CCCTAGGCCTGGCGGA-TTGTAAACTAAAGCTTT-CGAGTAGCTC-GGCTAGCCCAGTAAATAAG--TTCTCTGGAAAGGGACGACAAAGAGGGTG-AAATCCCCGTTTTTGGCTGGAG-CA-TAGTCCTGCGTTTG-CTTGGAAGTGAAGAGTCAGGTTGTTTGGTATTGCAGCCTAAAGCTGGAGGTAAATCTCTCCTAAAGCTAAATATTGACGAAAGACCGATAGCGAACAAGTACCGTGAGGGAAAGATGAAAAGCACCTTGAAAAGGGGGTC-AAAAAGTACGTGAAATTGCTGAAAGG-GAACCGTATGAAATCAGCCTGTCTCTTTGGTAATCAGCCTGGACTTTGGTCTGGGTGCAC---TTGCCAGTGAGT-CAGCCTACGACAATTTGACC-TGGGGGAAAAAATCAGGGGGAATGTGGCCTCGGC-TTCG-GTTGAGGTGTTATAGCCCCTTGAAAAATACTCTGGGTTGGATTGAGGACTGCAGCGAG--CC-TTC-T----GGGAT-GAACTGTGGGTGCTTGG--TCGTAGCTAGGAAGAAATCTCTATC-TCTGGTAGTGTCTTTTTAGCTGTGGTCAACTCGCCTACTTTT-TCTTTTTCTCGCTTAGGTCGTAGGCATAATGATTT-TATATGACC-CGTCTTGAAACACGGACCAAGGAGTCCACCATGGTTGCGAGTCTTTGGGTGTAAAAACTCATGGGCGGAAGGAAACTGACCAAGATATGAAGGC-CGC-AAGGCTGGCAATATCCTCCAGCGAGGACG-TTTTATACTGAATTGACTGAGAGAAAGCAATCATGATGGGACCCGAAAGATGGTGAACT-ATACTTG-AATAGGGTGAAG-CCAGAGGAAACTCTGGTGG-AAGCTCGTAGCGATTCTGACGTGCAAAT-CGATCGTC-AAATTTGAGTATAGGG---GCGAAAGACTAATTCCGTGTGGCTCCTGAAGAACAYCCTGTSTTGTTGACCGAAGCTCCCTTGAACCCCAAGTCC-AACCGTGAAAAGATGACCCAAATCATGTTTGAAACCTTCAACRCTCCTGCTTTCTATGTCCAAATCCAAGCTGTCCTTTCKCT-TTATGCYTCTGGTCGTACTACTGGTATTGTGCTCGACT-CTGGTGATGGTGTTACCCATACTGTACCT-ATCTATGAAGGCTATGCCC--TCCCYCACGCTATC-TTGCG-TTTGGATATGG--CKGGTCGTGACTTGACTGACTACTTGATGCGCATCWTGGCTGAACGTGGTCACTCTTTCACCACCACTGCTGAACGTGAAATTGTCCGTGATATCAAAGAAAAGCTCTGTTATACCGCCCTCGACTTTGAACAAGAAATGC-AAACTGCTGCTCAATCTTCTGCTCTCGAAAAGTCTTAYGAGTTGCCC-GATGGTCAAGTCATCACTGTTGGT-AACGAACG-GTTCCGTG-CYCCT--GAAG-CWCTC-TTCCGTCCTTC-TYTCCT-TGGC-A--GYGAATCT-TCT-GGTAT-TCAYG-AAA--CTAC-TTACAAC-TCTATCA-TG-AAGTGCGATGTGGA-TATTCG---TAAGGAC-TTGTACTCTAACA--TTRTCATGGGGCTGGTATCTCCAAGGATGGTCAAACCCGTGAA----CACGCTTTGTTGGCTTTCACCCTC--------------------GGTG--------TCCGTCAATTGATTGT---------CGCTATCAACAAGATGGATTCCACCAAGTGGTCCGAACAACGTTTCAACGAAA---------TCATCAAGGAAGTCTCTGGTTTCATCAAGAAGATCGGTTTCAACCCCAAGTCTGTCCCCT--------TCGTCCCCATCTCTGGCTGGCA-------------------------------------CGGTGACAAC--------ATGTTGGAC----GAATCCACCAACATGCCCTGGTACAA------------GGGATGGAACAA--GGAAACCAAGGCTGGTGCCA--AGTC-TGGTAAGACTCTCTTGGATGCC----ATTGATGCCATTG--------ATCCCCCTACCCGTCCTTCCG------ACAAGCCCCTCCG---TCTCCCTCTCCAAGATGTTT---------------------------ACAAGATCGGTGGTATTGGT------ACTGTCCCCGTTGGTCGTGTCG--------AAACTGGTGTCATCAAGGCCGGTATGGTCGTCACCTTCGCTCCTGCTAACGTCACCACTGAAG-------------TCAAGTC---------------------CGTCGAAATGCATCACGAACA--ATTGGTTGAAGGTCTCCCC--------------GGTGACAACGTCGGTTTCAACG---------------------------TCAAGAACGTCTCC----GTCAAGGATATCCGTCGTGG-----------------TAACGTCTGTTCCGACTCCAAGAACGACCCCGCCAAGGAATCTGGCTCCTTCACTGCCCAAGTCATTGTCCTCAACCACCCT-GGTCAAATC
>Absidia_zygospora_RSPG_214__
GAAATTATTTTTTGGGCCTC------------------------AAACTTTTTTATTCTGTGCACTG-------TTTTTTTTA-------------AGGGGCT--------------------------------------------------------TTTTGCCCCTGA------------------------------CCTG-----------------GG--------------------ATGTTCAGCTTTTGCCTTTGG------------GGAAAAT----------------GTCAGAGTCCCAGTC-----------------------------------ATTATTTT----------AC--TATT-------TCGACTGAACCAA---AACAAGAAA-------------ATTGTTA--ACA----GTA-AACAACTTTCAGCAATGGATCTCTCGGCTTTCGTATCGATGAAGAACGCAGCAAATCGCGATATGTAGTGTGATCTGCCTATAGTGAATCATCAAATTTTTGAACGCATCTTGCACCTCTGGGTATTCCTGGAGGTACGCCTGTTTCAGTATCA-TT--TTTACTTC----GCT---TCCC-----------CTCATGGGGGGA---------TGTGAAAAAA---TCACCATTGA-CCTTG--------------GTCTTG-GGGCACTTTATTGGGCCTCAT--------TTCTCGGTTGAAAT---CTGGCTAG----------------TTTTTTCTTTGAACT---GGTAAA--------TTACC-TTTTGGTAGATT---------CTC----------------TACAAAA-AAGTT--------TTGCCCGAGGAAAAAAGTTAGGCGAGCGTCAAAGC-----------TCCACTCTCTCAAACTCTTGATCTGAAATCAGGCGGGA-TTACCCGCTGAACTTAA---------------------------------------------------------------------------------------------------------------------------------------------------------------------------------------------------------------------------------------------------------------------------------------------------------------------------------------------------------------------------------------------------------------------------------------------------------------------------------------------------------------------------------------------------------------------------------------------------------------------------------------------------------------------------------------------------------------------------------------------------------------------------------------------------------------------------------------------------------------------------------------------------------------------------------------------------------------------------------------------------------------------------------------------------------------------------------------------------------------------------------------------------------------------------------------------------------------------------------------------------------------------------------------------------------------------------------------------------------------------------------------------------------------------------------------------------------------------------------------------------------------------------------------------------------------------------------------------------------------------------------------------------------------------------------------------------------------------------------------------------------------------------------------------------------------------------------------------------------------------------------------------------------------------------------------------------------------------------------------------------------------------------------------------------------------------------------------------------------------------------------------------------------------------------------------------------------------------------------------------------------------------------------------------------------------------------------------------------------------------------------------------------------------------------------------------------------------------------------------------------------------------------------------------------------------------------------------------------------------------------------------------------------------------------------------------------------------------------------------------------------------------------------------------------------------------------------------------------------------------------------------------------------------------------------------------------------------------------------------------------------------------------------------------------------------------------------------------------------------------------------------------------------------------------------------------------------------------------------------------------------------------------------------------------------------------------------------------------------------------------------------------------------------------------------------------------------------------------------------------------------------------------------------------------------------------------------------------------------------------------------------------------------------------------------------------------------------------------------------------------------------------------------------------------------------------------------
>Absidia_zygospora__ANG28__
AATTTTTTTTTGGGCCTC--------------------------AAACTTTTTTATTCTGTGCACTG-------TTTTTTTTA-------------GGGG-----------------------------------------------------------CCTTGCCCCTGA------------------------------CCTG-----------------GG--------------------ATGTTCAGCTTTTGCCTTTGG------------GGAAAAT----------------GTCAGAGTCCCAGT------------------------------------ATTATTTT----------AC--TATT-------TCGACTGAACCA----AACAAGAAA-------------ATTGTTA--ACA----GTA-AACAACTTTCAGCAATGGATCTCTCGGCTTTCGTATCGATGAAGAACGCAGCAAATCGCGATATGTAGTGTGATCTGCCTATAGTGAATCATCAAATTTTTGAACGCATCTTGCACCTCTGGGTATTCCTGGAGGTACGCCTGTTTCAGTATCA-TT--TTTACTTC----GCT---TCCC------------TCTTTGGGGGG------GGATGTGAAAAAA---TCACCATTGA-CCTTG--GTCTTGGGGCACTTTTTTGGGCCTCAT---------------------TTCTCGGTTGAAAT---CTGGCTAG----------------TTTTTTCTT--AACT---GGTAA---------TTACC-TTTTGGTAGACT---------CTC----------------TACAAAA-AAGTTTTGCCCAAGGAAAAGTTAGGCGAGCGTCAGC-----------------------TCCACTTTTTTTAAACCTTGATCTGAAATCAGGCGGGA-TTACCCGCTGAACTTAA---------------------------------------------------------------------------------------------------------------------------------------------------------------------------------------------------------------------------------------------------------------------------------------------------------------------------------------------------------------------------------------------------------------------------------------------------------------------------------------------------------------------------------------------------------------------------------------------------------------------------------------------------------------------------------------------------------------------------------------------------------------------------------------------------------------------------------------------------------------------------------------------------------------------------------------------------------------------------------------------------------------------------------------------------------------------------------------------------------------------------------------------------------------------------------------------------------------------------------------------------------------------------------------------------------------------------------------------------------------------------------------------------------------------------------------------------------------------------------------------------------------------------------------------------------------------------------------------------------------------------------------------------------------------------------------------------------------------------------------------------------------------------------------------------------------------------------------------------------------------------------------------------------------------------------------------------------------------------------------------------------------------------------------------------------------------------------------------------------------------------------------------------------------------------------------------------------------------------------------------------------------------------------------------------------------------------------------------------------------------------------------------------------------------------------------------------------------------------------------------------------------------------------------------------------------------------------------------------------------------------------------------------------------------------------------------------------------------------------------------------------------------------------------------------------------------------------------------------------------------------------------------------------------------------------------------------------------------------------------------------------------------------------------------------------------------------------------------------------------------------------------------------------------------------------------------------------------------------------------------------------------------------------------------------------------------------------------------------------------------------------------------------------------------------------------------------------------------------------------------------------------------------------------------------------------------------------------------------------------------------------------------------------------------------------------------------------------------------------------------------------------------------------------------------------------------------------
>Cunninghamella_blakesleeana_CBS_782_68
AGTCTTCTCTCTCTCTCTCAATTAAAAATCATCCACAGTGTGGGAAATGTCTTTCATTTAAACGCTTGTGCCTGGTATAGTCT-------------AGTGCTACCACTTGAG-----------------------------------------------TTTATCTTTTAGTCAATGGACT--------------------TTTA-----------------GA----------------------TAGTGCTTTTTT-CCTTGG------------AAGATAG---------------CACCTCTTGTAAAAGG---------------------GGATAAGATTTCATTTTATTAT----------ACTTTTTTTTTT--TTTAACTGAACTGATAGACCATAAAATCTATGGTTGTTTTTTATTATAAAAAAATTAAAAACAACTTTCAGCAATGGATCTCTCGGCTTTCGTATCGATGAAGAACGCAGCAAATCGCGATATGTAATGTGATCTGCCTATAGTGAATCATCAAATCTTTGAACGCATCTTGCACCTTATGGCATTCCATAAGGTACGTCTGTTTCAGTACCA-CTAATAAATCTC----CCT---CCTCCATCTTTGTTGATGATAGGATAAAA-AAAAAAAGGAGATAAA---TCATTACTGGTTCTGG--TGATTTTTGAATTTTTTT----TTATT---AAAAAAAATCAAGAATTGCTCTCAACCTAAAT-ATAAGGCTAGACTTGAAAGGTTTATTCTTTCTTGGTCGGCT-------------------------TTAATAGAAT--------TTAT----------------TCTATGA-AAGGTTTATAG--CCATTTATT-------------------------------------TTTTTT---TCAAAATCTTGGCCTGAAATCAGATGGGA-CTACCC---------------------------------------------------------------------------------------------------------------------------------------------------------------------------------------------------------------------------------------------------------------------------------------------------------------------------------------------------------------------------------------------------------------------------------------------------------------------------------------------------------------------------------------------------------------------------------------------------------------------------------------------------------------------------------------------------------------------------------------------------------------------------------------------------------------------------------------------------------------------------------------------------------------------------------------------------------------------------------------------------------------------------------------------------------------------------------------------CCCCTAGT-AACGGCGA-GTG-AAGAGGGAAAAAGCTCAAAGTTGGAACCTTGGTGGGCCATAGCTCACCCGGAATTGGAAACTAAAGTTTT-TGAGTCGTTTTAGTCAGCCAGGTAAATAAG--TCCTCTGGAAAGGGGCGACATAGAGGGTGAAAATCCCCGTCTTTGGCCTGAGTTT-TGATTAGGCGTTTGGCTTGGAAACGAAGAGTCAGGTTGTTTGGGAATGCAGCCTAAAATGGGAGGTAAATCTCTCCTAAAGCTAAATATTGACGAAAGACCGATAGCGAACAAGTACCGTGAGGGAAAGATGAAAAGCACTTTGAAAAGAGGGTC-AAAAAGTACGTGAAATTGCTGAAAGG-GAACCGTATGAAATCAGACTTACTGGTAGGTAATCAATCTTTCCCTTGGGAAGGATGCAC---TTGCCTGCTATGTACGCCAGCGACATTTTGGTTGTGGAGGAAAAAAATAGTTGGAATGTAGCCTGGGT-TTCG-GCTTAGGTGTTATAGACTACTATAAAATACTCTCGGCTAGAATGAGGAACGCAGCAAA--CCGTAA------GGCGA-AGATTTTAGGCGCTTGG--GGGGAATCATTAGAGAATTTCTGCT-TCGGGTGGTGCTTTAGTGATTTCGTTCAACTCGTTTGAATTT-CTTTTTATTTGCTTAGGTTGTTGGCTTAATGATTTATATATGACCTCGTCTTGAAACACGGACCAAGGAGTCCACCATATGCGCGAGTCTTTGGGTGTAGAAACCCATGGGCGGAAGGAAATTGACTAAGATACCAAGGCTTTA----GCTGGCAGTATCCCCCGGCATAGACG-TTTTATACTGAAATGACTGAGGGCAAGCGCTTATGATGGGACCCGAAAGATGGTGAACT-ATACTTG-AATAGGGTAAAG-CCAGAGGAAGCTCTGGTGG-AAGCTCGCAGCGATTCTGACGTGCAAAT-CGATCGTCAAATT----------------------------------------------------------------------------------------------------------------------------------------------------------------------------------------------------------------------------------------------------------------------------------------------------------------------------------------------------------------------------------------------------------------------------------------------------------------------------------------------------------------------------------------------------------------------------------------------------------------------------------------------------------------------------------------------------------------------------------------------------------------------------------------------------------------------------------------------------------------------------------------------------------------------------------------------------------------------------------------------------------------------------------------------------------------------------------------------------------------------------------------------------------------------------------------------------------------------------------------------------------------------------------------------------------------------------------------------------------------------------------------------------------------------------------------------------------------------------------------------------------------------------------------------------------------------------------------------------------------------------------------------------------------------------------------------------------------------
>Absidia_sporangiospora_CGMCC3_27807
GGTCACTCTCGAGTTG----------------------------GCTTCATTTTTTCCTGTGCTCTG-------TTTATGAAT-------------GGAGTGCCCCAAGCAA-----------------------------------------------TTTTATTATTACTCGGGGCATTCCGC----------------CCTG-----------------GG---------------------TATGATTTTCTTTCCTTTGG------------GAAAATA-----------------AAATCTACCCAGTAGGTCTTACTCCTTGACTGGGGT---------CTGATCTATTTT-------TTGAC--TATT-------TTGACTGAACTTAACT----------------------GTTGTTAAAAAC----TTA-AACAACTTTCAGCAATGGATCTCTCGGCTTTCGTATCGATGAAGAACGCAGCAAATCGCGATATGTAGTGTGACTTGCCTATAGTGAATCATCAAATCTTTGAACGCATCTTGCACCCTTGGGTATTCCTGGGGGTACGCCTGTTTCAGTATCA-TT--TTATCTTC----TTTTAGCCCT----------ACTTTTTGTGGAG---CAAAAAAGGGAAAAAA---TCATAACTGGCCTCCG-------------------------CTCTCCTTTAGTGGGAG--------CTGGCGGCTGAAATACTTTGGGT------------------CTTTTGGACTGGATC-----------------TAGCC-CTTTGGTAAGTT-------AACTC----------------TGCGC---AAAGAATTTAGGCCGGTCTCTTTAAAAGGGCCCCATAT------------------------------CAACACTCTTGATCTGAAATCAGGCGGGA-TTACCCGCTGAACTTAA-AATTTTTACAGCGAAACTGCGAATGGCTCATTAAATCAGTTATGATCTACATGACAAATACTTTACTACTGGATAACCGTGGTAATTCTAGAGCTAATACATGCAGAAAAGGCCTGACTTCGGAAGGGCTGCACTTATTAGATCAAAACCTTCCTGCAGAAATGCAGTTCTTTGGTGATTCATAATAATTTAGCTGATCGCATGGCCTTGTGCCGGCGACGGTTCATTCGATTTTCTGCCCTATCAGGCTGTTGATTGTAAGATAGAGGCTTACAATGGCTACCACGGGTAACGGGGAATTAGGGTTCGATTCCGGAGAGGGAGCCTGAGAAACGGCTACCACATCCAAGGAAGGCAGCAGGCGCGCAAATTACCCAATCCCGATTCGGGGAGGTAGTGACAATAAATAACAATGCTGGGCCTTTTGGCCTAGCAATTGGAATGAGTACAATTTAAATCCCTTAACGAGGATCAATTGGAGGGCAAGTCTGGTGCCAGCAGCCGCGGTAATTCCAGCTCCAAAAGCGTATATTAAAGTTGTTGCAGTTAAAACGTCCGTAGTCGAACTTACACCCAGTTGGTGGG--TCGCCGGTTCTTCATTGAGCTGGATGGGT---CCATCACGGGTGATAAAGTCTGGTTTATAGGATGGTTGGCTTCGGTCGGCTGTCTTTCCTAGCCAGGCGTATTACCATGAGCAAATCAGAATGCTCAAAGTAGGCCTACGCGCCTGAATGTGTTAGCATGGAATAATAAAATAGGACTCGAGTCTTGTTTTGTTGGTTTACTTGACATTGAGAAATGATGAATAGGAACGGTTGGGGGCATTTGTATTTGGCCGCTAGAGGTGAAATTCTTGGATTGGCCGAAGACAAACTACTGCGAAAGCATTTGACCCAGGACGTTTTCATTGATCAGGGACTAAAGTTGAGGGATCGAAGACGATTAGATACCGTCGTAGTCTTAACCACAAACTATGCCGACTAGCGATTGGGCCTTGACCTTTGGTCAGGTTCAGCAGCTCAGCGAAAGTA-AAGT--CCTAGT-AACGGCGA-GTG-AACAGGG-AAAAGCTCAAAGTT-GGAACCTCCTGG-CCCTAGGCCTGGCGGA-TTGTAAACTAAAGCTTT-CGAGTAGCTC-GGCTAGCCCGGTAAATAAG--TTCTCTGGAAAGGGACGACATGGAGGGTG-AAATCCCCGTCTTTGGCCGGAG-CA-TAGTCCAGCGTTTG-CTTGGAAGTGAAGAGTCAGGTTGTTTGGTATTGCAGCCTAAAGCTGGAGGTAAATCTCTCCTAAAGCTAAATATTGACGAAAGACCGATAGCGAACAAGTACCGTGAGGGAAAGATGAAAAGCACTTTGAAAAGAGGGTC-AAAAAGTACGTGAAATTGCTGAAAGG-GAACCGTATGAAATCAGCTTGACTTTTTGGTAATCAACCTGGGCCTCGGCCTGGGTGCAC---TTGCCAGTGAGT-TAGCCTGCGACAATTTGATT-TGGGGGAAAAAATTAGAGAGAATGTGGCCTTGAC-TTCGTGTGAAGGTGTTATAGCTCTTTGAAAAATACCCTGGATTGGATTGAGGACTGCAGCGAG--CC-TTT-T----GGGAT-GAACTGTGGGCGCTTGG--TTACCTATCAAAGAAAATCTCTGCT-TCGGGTGGTGTTTTTTGATAGGCGGCCAACTCGCTTACTTTT-TCTTTTTCTTGCTTAGGTCGCAGGCATAATGATTT-TATATGACC-CGTCTTGAAACACGGACCAAGGAGTCCACCATAGTTGCGAGTCTTTGGGTGTAAAAACCCATAGGCGAAAGGAAACTGACCAAGATATGAAGGCTTTT-ACGGCTGGCAATATCCTCCAGCGAGGACG-TTTTATACTGAATTGACTGAGAGAAAGCAATTATGATGGGACCCGAAAGATGGTGAACT-ATACTTG-AATAGGGTGAAG-CCAGAGGAAACTCTGGTGG-AAGCTCGTAGCGATTCTGACGTGCAAAT-CGATCGTC-AAATTTGAGTATAGGG---GCGAAAGACTAATTCCGTGTGGCTCCTGAAGAACACCCCGTCTTGTTGACCGAAGCTCCCTTGAACCCCAAGTCC-AACCGTGAAAAGATGACTCAAATCATGTTTGAAACCTTCAACGCTCCTGCTTTCTATGTTGCCATTCAAGCTGTCTTGTCTCT-TTACGCTTCCGGTCGTACTACTGGTATTGTGCTCGATT-CTGGTGACGGTGTGACCCACACTGTTCCT-ATCTATGAAGGTTACGCTC--TCCCCCATGCTATC-TTGCG-TTTGGATATGG--CTGGTCGTGATTTGACTGATTACTTGATGCGCATCTTGGCTGAACGTGGTCACTCCTTCACTACCACTGCTGAACGTGAAATTGTCCGTGATATCAAGGAAAAGCTCTGTTATACCGCTCTCGACTTTGAACAAGAAATGC-AAACTGCTGCCCAATCCTCTGCTCTCGAAAAGTCCTATGAATTGCCC-GATGGTCAAGTCATCACTGTTGGT-AACGAACG-ATTCCGTG-CTCCT--GAAG-CTCTC-TTCCAACCTTC-CTTCCT-CGGT-C--TTGAATCT-GCT-GGTAT-TCACG-AAA--CTAC-TTACAAC-TCTATCA-TG-AAGTGTGATGTGGA-TATTCG---TAAGGAT-TTGTACTCCAACA--TTGTCATGGGGCTGGTATCTCCAAGGATGGTCAAACCCGTGAA----CACGCTTTGTTGGCCTTCACCCTC--------------------GGTG--------TCCGTCAATTGATTGT---------CGCTATCAACAAGATGGATTCCACCAAGTGGTCCGAAGCCCGTTTCAACGAAA---------TCATCAAGGAAGTCTCTGGTTTCATCAAGAAGATCGGTTTCAACCCCAAGTCTGTCCCCT--------TCGTCCCCATCTCTGGCTGGCA-------------------------------------CGGTGACAAC--------ATGTTGGAC----GAATCCACCAACATGCCCTGGTACAA------------GGGATGGAACAA--GGAAACCAAGGCTGGTGCCA--AGTC-TGGTAAGACTCTTTTGGATGCC----ATTGATGCCATTG--------ATCCCCCTACCCGTCCTTCCG------ACAAGCCCCTCCG---TCTCCCTCTTCAAGATGTGT---------------------------ACA-------------------------------------------------------------------------------------------------------------------------------------------------------------------------------------------------------------------------------------------------------------------------------------------------------------------------------------------------------------------------------------------------------------------------
>Absidia_sporangiospora_XG04016_3
GGTCACTCTCGAGTTG----------------------------GCTTCATTTTTTCCTGTGCTCTG-------TTTATGAAT-------------GGAGTGCCCCAAGCAA-----------------------------------------------TTTTATTATTACTCGGGGCATTCCGC----------------CCTG-----------------GG---------------------TATGATTTTCTTTCCTTTGG------------GAAAATA-----------------AAATCTACCCAGTAGGTCTTACTCCTTGACTGGGGT---------CTGATCTATTTT-------TTGAC--TATT-------TTGACTGAACTTAACT----------------------GTTGTTAAAAAC----TTA-AACAACTTTCAGCAATGGATCTCTCGGCTTTCGTATCGATGAAGAACGCAGCAAATCGCGATATGTAGTGTGACTTGCCTATAGTGAATCATCAAATCTTTGAACGCATCTTGCACCCTTGGGTATTCCTGGGGGTACGCCTGTTTCAGTATCA-TT--TTATCTTC----TTTTAGCCCT----------ACTTTTTGTGGAG---CAAAAAAGGGAAAAAA---TCATAACTGGCCTCCG-------------------------CTCTCCTTTAGTGGGAG--------CTGGCGGCTGAAATACTTTGGGT------------------CTTTTGGACTGGATC-----------------TAGCC-CTTTGGTAAGTT-------AACTC----------------TGCGC---AAAGAATTTAGGCCGGTCTCTTTAAAAGGGCCCCATAT------------------------------CAACACTCTTGATCTGAAATCAGGCGGGA-TTACCCGCTGAACTTAA-AATTTTTACAGCGAAACTGCGAATGGCTCATTAAATCAGTTATGATCTACATGACAAATACTTTACTACTGGATAACCGTGGTAATTCTAGAGCTAATACATGCAGAAAAGGCCTGACTTCGGAAGGGCTGCACTTATTAGATCAAAACCTTCCTGCAGAAATGCAGTTCTTTGGTGATTCATAATAATTTAGCTGATCGCATGGCCTTGTGCCGGCGACGGTTCATTCGATTTTCTGCCCTATCAGGCTGTTGATTGTAAGATAGAGGCTTACAATGGCTACCACGGGTAACGGGGAATTAGGGTTCGATTCCGGAGAGGGAGCCTGAGAAACGGCTACCACATCCAAGGAAGGCAGCAGGCGCGCAAATTACCCAATCCCGATTCGGGGAGGTAGTGACAATAAATAACAATGCTGGGCCTTTTGGCCTAGCAATTGGAATGAGTACAATTTAAATCCCTTAACGAGGATCAATTGGAGGGCAAGTCTGGTGCCAGCAGCCGCGGTAATTCCAGCTCCAAAAGCGTATATTAAAGTTGTTGCAGTTAAAACGTCCGTAGTCGAACTTACACCCAGTTGGTGGG--TCGCCGGTTCTTCATTGAGCTGGATGGGT---CCATCACGGGTGATAAAGTCTGGTTTATAGGATGGTTGGCTTCGGTCGGCTGTCTTTCCTAGCCAGGCGTATTACCATGAGCAAATCAGAATGCTCAAAGTAGGCCTACGCGCCTGAATGTGTTAGCATGGAATAATAAAATAGGACTCGAGTCTTGTTTTGTTGGTTTACTTGACATTGAGAAATGATGAATAGGAACGGTTGGGGGCATTTGTATTTGGCCGCTAGAGGTGAAATTCTTGGATTGGCCGAAGACAAACTACTGCGAAAGCATTTGACCCAGGACGTTTTCATTGATCAGGGACTAAAGTTGAGGGATCGAAGACGATTAGATACCGTCGTAGTCTTAACCACAAACTATGCCGACTAGCGATTGGGCCTTGACCTTTGGTCAGGTTCAGCAGCTCAGCGAAAGTA-AAGT--CCTAGT-AACGGCGA-GTG-AACAGGG-AAAAGCTCAAAGTT-GGAACCTCCTGG-CCCTAGGCCTGGCGGA-TTGTAAACTAAAGCTTT-CGAGTAGCTC-GGCTAGCCCGGTAAATAAG--TTCTCTGGAAAGGGACGACATGGAGGGTG-AAATCCCCGTCTTTGGCCGGAG-CA-TAGTCCAGCGTTTG-CTTGGAAGTGAAGAGTCAGGTTGTTTGGTATTGCAGCCTAAAGCTGGAGGTAAATCTCTCCTAAAGCTAAATATTGACGAAAGACCGATAGCGAACAAGTACCGTGAGGGAAAGATGAAAAGCACTTTGAAAAGAGGGTC-AAAAAGTACGTGAAATTGCTGAAAGG-GAACCGTATGAAATCAGCTTGACTTTTTGGTAATCAACCTGGGCCTCGGCCTGGGTGCAC---TTGCCAGTGAGT-TAGCCTGCGACAATTTGATT-TGGGGGAAAAAATTAGAGAGAATGTGGCCTTGAC-TTCGTGTGAAGGTGTTATAGCTCTTTGAAAAATACCCTGGATTGGATTGAGGACTGCAGCGAG--CC-TTT-T----GGGAT-GAACTGTGGGCGCTTGG--TTACCTATCAAAGAAAATCTCTGCT-TCGGGTGGTGTTTTTTGATAGGCGGCCAACTCGCTTACTTTT-TCTTTTTCTTGCTTAGGTCGCAGGCATAATGATTT-TATATGACC-CGTCTTGAAACACGGACCAAGGAGTCCACCATAGTTGCGAGTCTTTGGGTGTAAAAACCCATAGGCGAAAGGAAACTGACCAAGATATGAAGGCTTTT-ACGGCTGGCAATATCCTCCAGCGAGGACG-TTTTATACTGAATTGACTGAGAGAAAGCAATTATGATGGGACCCGAAAGATGGTGAACT-ATACTTG-AATAGGGTGAAG-CCAGAGGAAACTCTGGTGG-AAGCTCGTAGCGATTCTGACGTGCAAAT-CGATCGTC-AAATTTGAGTATAGGG---GCGAAAGACTAATTCCGTGTGGCTCCTGAAGAACACCCCGTCTTGTTGACCGAAGCTCCCTTGAACCCCAAGTCC-AACCGTGAAAAGATGACTCAAATCATGTTTGAAACCTTCAACGCTCCTGCTTTCTATGTTGCCATTCAAGCTGTCTTGTCTCT-TTACGCTTCCGGTCGTACTACTGGTATTGTGCTCGATT-CTGGTGACGGTGTGACCCACACTGTTCCT-ATCTATGAAGGTTACGCTC--TCCCCCATGCTATC-TTGCG-TTTGGATATGG--CTGGTCGTGATTTGACTGATTACTTGATGCGCATCTTGGCTGAACGTGGTCACTCCTTCACTACCACTGCTGAACGTGAAATTGTCCGTGATATCAAGGAAAAGCTCTGTTATACCGCTCTCGACTTTGAACAAGAAATGC-AAACTGCTGCCCAATCCTCTGCTCTCGAAAAGTCCTATGAATTGCCC-GATGGTCAAGTCATCACTGTTGGT-AACGAACG-ATTCCGTG-CTCCT--GAAG-CTCTC-TTCCAACCTTC-CTTCCT-CGGT-C--TTGAATCT-GCT-GGTAT-TCACG-AAA--CTAC-TTACAAC-TCTATCA-TG-AAGTGTGATGTGGA-TATTCG---TAAGGAT-TTGTACTCCAACA--TTGTCATGGGGCTGGTATCTCCAAGGATGGTCAAACCCGTGAA----CACGCTTTGTTGGCCTTCACCCTC--------------------GGTG--------TCCGTCAATTGATTGT---------CGCTATCAACAAGATGGATTCCACCAAGTGGTCCGAAGCCCGTTTCAACGAAA---------TCATCAAGGAAGTCTCTGGTTTCATCAAGAAGATCGGTTTCAACCCCAAGTCTGTCCCCT--------TCGTCCCCATCTCTGGCTGGCA-------------------------------------CGGTGACAAC--------ATGTTGGAC----GAATCCACCAACATGCCCTGGTACAA------------GGGATGGAACAA--GGAAACCAAGGCTGGTGCCA--AGTC-TGGTAAGACTCTTTTGGATGCC----ATTGATGCCATTG--------ATCCCCCTACCCGTCCTTCCG------ACAAGCCCCTCCG---TCTCCCTCTTCAAGATGTGT---------------------------ACA-------------------------------------------------------------------------------------------------------------------------------------------------------------------------------------------------------------------------------------------------------------------------------------------------------------------------------------------------------------------------------------------------------------------------
>Absidia_wheeleri_CGMCC_3_27810_clone1
GGCTTTTTTC----------------------------------TACTCTTTTTATTCTGTGAACTG-------TTTTTTTTG-------------ACCGAGAACAAAATTTTTTT-------------------------------------------TTTGTTCTCGATCAGC--------------------------CCTG-----------------GG----------------TCG---AGGCAATTTTTT-TTTCGA------------GAAAAAT----------------TTGACTGACCCAGCGTCCTTTT------------------------GGACGATATTAT----------AC--TATT------ATCGACTGAACC-----AACAAGAAA-------------ATTGTTA--ACA----ATA-AACAACTTTCAGCAATGGATCTCTCGGCTTTCGTATCGATGAAGAACGCAGCAAATCGCGATATGTAGTGTGATCTGCCTCTAGTGAATCATCAAATCTTTGAACGCATCTTGCACCTCTGGGTATTCCTGGAGGTACGCCTGTTTCAGTATCA-TT--TTATCTTC----TCT---TC-C----------CTTTATTGGGATT------------GGAAAAA---TCACTACTGG-CCTTG--AGAATGGGAGCTCGCTCC------------------TAAC--------TTCATGGCTTAAAT---TCGGCTAG----------------------------------------------------T-TTTTAATAC----------------------------------------------------------------------------------------------------------------------------------------------------------AAATTTTTACAGCGAAACTGCGAATGGCTCATTAAATCAGTTATGATCTACATGACAAATACTTTACTACTGGATAACCGTGGTAATTCTAGAGCTAATACATGCAGAAAAGGCCTGACTTCGGAAGGGCTGCACTTATTAGATCAAAACCTTCCTGGGTAAAACCAGTTCTTTGGTGATTCATAATAATTTAGCTGATCGCATGGCCTTGCGCCGGCGACGGTACATTCGATTTTCTGCCCTATCAGGCTGTTGATTGTAAGATAGAGGCTTACAATGGCTACCACGGGTAACGGGGAATTAGGGTTCGATTCCGGAGAGGGAGCCTGAGAAACGGCTACCACATCCAAGGAAGGCAGCAGGCGCGCAAATTACCCAATCCCAATTCGGGGAGGTAGTGACAATAAATAACAATGCTGGGCCTTTTGGCCTAGCAATTGGAATGAGTACAATTTAAATCCCTTAACGAGGATCAATTGGAGGGCAAGTCTGGTGCCAGCAGCCGCGGTAATTCCAGCTCCAAAAGCGTATATTAAAGTTGTTGCAGTTAAAACGTCCGTAGTCGAATTTACACCTTTTGTGTTTG--CCGCCGGTCCTTCATTGGGCTGGATGGGT---AGACGCTGGGTGATAAAGTCTGGTTAATAGAGTGGTTGGCTTCGGCTGGCTGCTTTTCCTTACCAGGCGTATTACCATGAGCAAATCAGAATGCTCAAAGTAGGCCTTCGCGCCTGAATGTGTTAGCATGGAATAATAAAATAGGACTCGAGTCTTGTTTTGTTGGTTTACTTGACATTGAGAAATGATGAATAGGAACGGTTGGGGGCATTTGTATTTGGCCGCTAGAGGTGAAATTCTTGGATTGGCCGAAGACAAACTACTGCGAAAGCATTTGACCCAGGACGTTTTCATTGATCAGGGACTAAAGTTGAGGGATCGAAGACGATTAGATACCGTCGTAGTCTTAACCACAAACTATGCCGACTAGCGATTGGGCCTTGACCTTTGGTCAGGTTCAGCAGCTTAGCGAAAGTA-AAGTCCCTCAGT-AACGGCGA-GTG-AACAGGG-AAAAGCTCAAAGTT-GGAACCTCCAAG-CCCTAGGTTTGGCGGA-TTGTAAACTAAAGCTCT-CGAGTAGTTT-GGCTGGCCCAGTAAATAAG--TTCTCTGGAAAGGGACGACAAAGAGGGTG-AAATCCCCGTTTTTGGCTGGAG-CA-CAGTCTTGCGTTTG-CTTGGAAGTGAAGAGTCAGGTTGTTTGGTATTGCAGCCTAAAGTTGGAGGTAAATCTCTCCTAAAGCTAAATATTGACGAAAGACCGATAGCGAACAAGTACCGTGAGGGAAAGATGAAAAGCACCTTGAAAAGGGGGTC-AAAAAGTACGTGAAATTGCTGAAAGG-GAACCGTATGAAATCAGCTTGTTTCTTTGGTAATCAATCTGGGCTTTGGCCTGGATGCAC---TTGCCAGTGAATACAGCCTACGACAATTTGATT-TGAGGGAAAAAATCAGGGGGAATGTGGCCTCGGC-TTCG-GCTTAGGTGTTATAGCCCTTTGAAAAATACCTTGGATTGGATTGAGGACTGCAGCGGG--CC-ATT-T----GGGAT-GAACTGTGGGTGCTTGG--CGATGGCCAGGAAGAAATCTCTATC-TCTGGTAGTGTCTTTCTGGTCGTTGTCAACTCGCCTACTTTT-TCTTTTTCTCGCTTAGGTCGTAGGCATAATGATTT-TATATGACC-CGTCTTGAAACACGGACCAAGGAGTCCACCATTATTGCGAGTCTTTGGGTGTAGAAACCCATGGGCGTAAGGAAACTGACCAAGATATGAAGGC-TGT-ATGGCTGGCAATATCCTCCAGCGAGGACG-TTTTATACTGAATTGACTGAGAGAAAGCAATAATGATGGGACCCGAAAGATGGTGAACT-ATACTTG-AATAGGGTGAAG-CCAGAGGAAACTCTGGTGG-AAGCTCGTAGCGATTCTGACGTGCAAAT-CGATCGTC-AAATTTGAGTATAGGG---GCGAAAGACTAATTCCGTGTGGCTCCTGAAGAACACCCTGTTTTGTTGACCGAAGCTCCTTTGAACCCCAAGTCC-AACCGTGAAAAGATGACTCAAATCATGTTTGAAACTTTCAACGCTCCTGCTTTCTATGTTGCCATTCAAGCTGTCTTGTCTCT-TTATGCCTCTGGTCGTACTACTGGTATTGTGCTCGACT-CTGGTGATGGTGTTACCCACACTGTTCCT-ATCTATGAAGGTTATGCTC--TCCCCCACGCTATC-TTGCG-TTTGGATATGG--CTGGTCGTGACTTGACTGATTACTTGATGCGCATCTTGGCTGAACGTGGTCACTCTTTCACCACCACTGCTGAACGTGAAATTGTCCGTGATATCAAGGAAAAGCTCTGCTACACCGCTCTCGACTTTGAACAAGAAATGC-AAACTGCTACTCAATCCTCTGCTCTCGAAAAGTCCTATGAATTGCCC-GATGGTCAAGTCATCACTGTTGGT-AACGAACG-TTTCCGTG-CTCCT--GAAG-CTCTC-TTCCAACCTTC-CTTCCT-TGGT-C--TTGAATCT-TCT-GGTAT-TCACG-AAA--CTAC-TTACAAC-TCTATCA-TG-AAGTGTGATGTGGA-TATTCG---TAAGGAT-TTGTACTCCAACA--TTGTCATGGGGCTGGTATCTCCAAGGATGGTCAAACCCGTGAA----CACGCTTTGTTGGCTTTCACCCTC--------------------GGTG--------TCCGTCAATTGATCGT---------TGCTATCAACAAGATGGATTCCACCAAGTGGTCTGAACAACGTTTCAACGAAA---------TCATCAAGGAAGTCTCCGGTTTCATCAAGAAGATCGGCTTCAACCCCAAGTCTGTTCCCT--------TCGTCCCCATCTCTGGCTGGCA-------------------------------------CGGTGACAAC--------ATGTTGGAC----GAATCTACCAACATGCCCTGGTACAA------------GGGATGGAACAA--GGAAACCAAGGCTGGTGCCA--AGTC-TGGTAAGACTCTCTTGGATGCC----ATTGATGCTATTG--------ATCCTCCTACCCGTCCTTCCG------ACAAGCCCCTCCG---TCTCCCTCTTCAAGATGTGT---------------------------ACAAGATCGGTGGTATTGGT------ACTGTCCCCGTTGGTCGTGTCG--------AAACTGGTGTCATCAAGGCTGGTATGGTCGTCACCTTCGCTCCCGCTAACGTCACCACTGAAG-------------TCAAGTC---------------------CGTCGAAATGCATCACGAACA--ATTGGTTGAAGGTCTTCCC--------------GGTGACAACGTCGGTTTCAACG---------------------------TCAAGAACGTTTCC----GTCAAGGATATCCGTCGTGG-----------------TAACGTCTGTTCCGACTCCAAGAACGACCCCGCCAAGGAATCTGGCTCCTTCACTGCCCAAGTCATTGTCCTCAACCACCCT-GGTCAAATT
>Absidia_wheeleri_XG04088_4_clone1
GGCTTTTTTC----------------------------------TACTCTTTTTATTCTGTGAACTG-------TTTTTTTTG-------------ACCGAGAACAAAATTTTTTT-------------------------------------------TTTGTTCTCGATCAGC--------------------------CCTG-----------------GG-------------------TCGAGGCAATTTTTT-TTTCGA------------GAAAAAT----------------TTGACTGACCCAGCGTCCTTTT------------------------GGACGATATTAT----------AC--TATT------ATCGACTGAACC-----AACAAGAAA-------------ATTGTTA--ACA----ATA-AACAACTTTCAGCAATGGATCTCTCGGCTTTCGTATCGATGAAGAACGCAGCAAATCGCGATATGTAGTGTGATCTGCCTCTAGTGAATCATCAAATCTTTGAACGCATCTTGCACCTCTGGGTATTCCTGGAGGTACGCCTGTTTCAGTATCA-TT--TTATCTTC----TCT---TCCC-----------TTTATTGGGATT------------GGAAAAA---TCACTACTGG-CCTTG--AGAATGGGAGCTCGCTCCTAAC--------------------------TTCATGGCTTAAAT---TCGGCTAGT-----------------------------------------------------TTTTAATAC----------------------------------------------------------------------------------------------------------------------------------------------------------AAATTTTTACAGCGAAACTGCGAATGGCTCATTAAATCAGTTATGATCTACATGACAAATACTTTACTACTGGATAACCGTGGTAATTCTAGAGCTAATACATGCAGAAAAGGCCTGACTTCGGAAGGGCTGCACTTATTAGATCAAAACCTTCCTGGGTAAAACCAGTTCTTTGGTGATTCATAATAATTTAGCTGATCGCATGGCCTTGCGCCGGCGACGGTACATTCGATTTTCTGCCCTATCAGGCTGTTGATTGTAAGATAGAGGCTTACAATGGCTACCACGGGTAACGGGGAATTAGGGTTCGATTCCGGAGAGGGAGCCTGAGAAACGGCTACCACATCCAAGGAAGGCAGCAGGCGCGCAAATTACCCAATCCCAATTCGGGGAGGTAGTGACAATAAATAACAATGCTGGGCCTTTTGGCCTAGCAATTGGAATGAGTACAATTTAAATCCCTTAACGAGGATCAATTGGAGGGCAAGTCTGGTGCCAGCAGCCGCGGTAATTCCAGCTCCAAAAGCGTATATTAAAGTTGTTGCAGTTAAAACGTCCGTAGTCGAATTTACACCTTTTGTGTTTG--CCGCCGGTCCTTCATTGGGCTGGATGGGT---AGACGCTGGGTGATAAAGTCTGGTTAATAGAGTGGTTGGCTTCGGCTGGCTGCTTTTCCTTACCAGGCGTATTACCATGAGCAAATCAGAATGCTCAAAGTAGGCCTTCGCGCCTGAATGTGTTAGCATGGAATAATAAAATAGGACTCGAGTCTTGTTTTGTTGGTTTACTTGACATTGAGAAATGATGAATAGGAACGGTTGGGGGCATTTGTATTTGGCCGCTAGAGGTGAAATTCTTGGATTGGCCGAAGACAAACTACTGCGAAAGCATTTGACCCAGGACGTTTTCATTGATCAGGGACTAAAGTTGAGGGATCGAAGACGATTAGATACCGTCGTAGTCTTAACCACAAACTATGCCGACTAGCGATTGGGCCTTGACCTTTGGTCAGGTTCAGCAGCTTAGCGAAAGTA-AAGTCCCTCAGT-AACGGCGA-GTG-AACAGGG-AAAAGCTCAAAGTT-GGAACCTCCAAG-CCCTAGGTTTGGCGGA-TTGTAAACTAAAGCTCT-CGAGTAGTTT-GGCTGGCCCAGTAAATAAG--TTCTCTGGAAAGGGACGACAAAGAGGGTG-AAATCCCCGTTTTTGGCTGGAG-CA-CAGTCTTGCGTTTG-CTTGGAAGTGAAGAGTCAGGTTGTTTGGTATTGCAGCCTAAAGTTGGAGGTAAATCTCTCCTAAAGCTAAATATTGACGAAAGACCGATAGCGAACAAGTACCGTGAGGGAAAGATGAAAAGCACCTTGAAAAGGGGGTC-AAAAAGTACGTGAAATTGCTGAAAGG-GAACCGTATGAAATCAGCTTGTTTCTTTGGTAATCAATCTGGGCTTTGGCCTGGATGCAC---TTGCCAGTGAATACAGCCTACGACAATTTGATT-TGAGGGAAAAAATCAGGGGGAATGTGGCCTCGGC-TTCG-GCTTAGGTGTTATAGCCCTTTGAAAAATACCTTGGATTGGATTGAGGACTGCAGCGGG--CC-ATT-T----GGGAT-GAACTGTGGGTGCTTGG--CGATGGCCAGGAAGAAATCTCTATC-TCTGGTAGTGTCTTTCTGGTCGTTGTCAACTCGCCTACTTTT-TCTTTTTCTCGCTTAGGTCGTAGGCATAATGATTT-TATATGACC-CGTCTTGAAACACGGACCAAGGAGTCCACCATTATTGCGAGTCTTTGGGTGTAGAAACCCATGGGCGTAAGGAAACTGACCAAGATATGAAGGC-TGT-ATGGCTGGCAATATCCTCCAGCGAGGACG-TTTTATACTGAATTGACTGAGAGAAAGCAATAATGATGGGACCCGAAAGATGGTGAACT-ATACTTG-AATAGGGTGAAG-CCAGAGGAAACTCTGGTGG-AAGCTCGTAGCGATTCTGACGTGCAAAT-CGATCGTC-AAATTTGAGTATAGGG---GCGAAAGACTAATTCCGTGTGGCTCCTGAAGAACACCCTGTTTTGTTGACCGAAGCTCCTTTGAACCCCAAGTCC-AACCGTGAAAAGATGACTCAAATCATGTTTGAAACTTTCAACGCTCCTGCTTTCTATGTTGCCATTCAAGCTGTCTTGTCTCT-TTATGCCTCTGGTCGTACTACTGGTATTGTGCTCGACT-CTGGTGATGGTGTTACCCACACTGTTCCT-ATCTATGAAGGTTATGCTC--TCCCCCACGCTATC-TTGCG-TTTGGATATGG--CTGGTCGTGACTTGACTGATTACTTGATGCGCATCTTGGCTGAACGTGGTCACTCTTTCACCACCACTGCTGAACGTGAAATTGTCCGTGATATCAAGGAAAAGCTCTGCTACACCGCTCTCGACTTTGAACAAGAAATGC-AAACTGCTACTCAATCCTCTGCTCTCGAAAAGTCCTATGAATTGCCC-GATGGTCAAGTCATCACTGTTGGT-AACGAACG-TTTCCGTG-CTCCT--GAAG-CTCTC-TTCCAACCTTC-CTTCCT-TGGT-C--TTGAATCT-TCT-GGTAT-TCACG-AAA--CTAC-TTACAAC-TCTATCA-TG-AAGTGTGATGTGGA-TATTCG---TAAGGAT-TTGTACTCCAACA--TTGTCATGGGGCTGGTATCTCCAAGGATGGTCAAACCCGTGAA----CACGCTTTGTTGGCTTTCACCCTC--------------------GGTG--------TCCGTCAATTGATCGT---------TGCTATCAACAAGATGGATTCCACCAAGTGGTCTGAACAACGTTTCAACGAAA---------TCATCAAGGAAGTCTCCGGTTTCATCAAGAAGATCGGCTTCAACCCCAAGTCTGTTCCCT--------TCGTCCCCATCTCTGGCTGGCA-------------------------------------CGGTGACAAC--------ATGTTGGAC----GAATCTACCAACATGCCCTGGTACAA------------GGGATGGAACAA--GGAAACCAAGGCTGGTGCCA--AGTC-TGGTAAGACTCTCTTGGATGCC----ATTGATGCTATTG--------ATCCTCCTACCCGTCCTTCCG------ACAAGCCCCTCCG---TCTCCCTCTTCAAGATGTGT---------------------------ACAAGATCGGTGGTATTGGT------ACTGTCCCCGTTGGTCGTGTCG--------AAACTGGTGTCATCAAGGCTGGTATGGTCGTCACCTTCGCTCCCGCTAACGTCACCACTGAAG-------------TCAAGTC---------------------CGTCGAAATGCATCACGAACA--ATTGGTTGAAGGTCTTCCC--------------GGTGACAACGTCGGTTTCAACG---------------------------TCAAGAACGTTTCC----GTCAAGGATATCCGTCGTGG-----------------TAACGTCTGTTCCGACTCCAAGAACGACCCCGCCAAGGAATCTGGCTCCTTCACTGCCCAAGTCATTGTCCTCAACCACCCT-GGTCAAATT
>Absidia_wheeleri_CGMCC_3_27810_clone2
GGCTTTTTTC----------------------------------TACTCTTTTTATTCTGTGAACTG-------TTTTTTTTG-------------ACCGAGAACAAAATTTTTTT-------------------------------------------TTTGTTCTCGATCAGC--------------------------CCTG-----------------GG-------------------TCGAGGCAATTTTTT-TTTCGA------------GAAAAAT----------------TTGACTGACCCAGCGTCCTTTT------------------------GGACGATATTAT----------AC--TATT------ATCGACTGAACC-----AACAAGAAA-------------ATTGTTA--ACA----ATA-AACAACTTTCAGCAATGGATCTCTCGGCTTTCGTATCGATGAAGAACGCAGCAAATCGCGATATGTAGTGTGATCTGCCTCTAGTGAATCATCAAATCTTTGAACGCATCTTGCACCTCTGGGTATTCCTGGAGGTACGCCTGTTTCAGTATCA-TT--TTATCTTC----TCT---TCCC-----------TTTATTGGGATT------------GGAAAAA---TCACTACTGG-CCTTG--AGAATGGGAGCTCGCTCCTAAC--------------------------TTCATGGCTTAAAT---TCGGCTAGT-----------------------------------------------------TTTTAATAC----------------------------------------------------------------------------------------------------------------------------------------------------------AAATTTTTACAGCGAAACTGCGAATGGCTCATTAAATCAGTTATGATCTACATGACAAATACTTTACTACTGGATAACCGTGGTAATTCTAGAGCTAATACATGCAGAAAAGGCCTGACTTCGGAAGGGCTGCACTTATTAGATCAAAACCTTCCTGGGTAAAACCAGTTCTTTGGTGATTCATAATAATTTAGCTGATCGCATGGCCTTGCGCCGGCGACGGTACATTCGATTTTCTGCCCTATCAGGCTGTTGATTGTAAGATAGAGGCTTACAATGGCTACCACGGGTAACGGGGAATTAGGGTTCGATTCCGGAGAGGGAGCCTGAGAAACGGCTACCACATCCAAGGAAGGCAGCAGGCGCGCAAATTACCCAATCCCAATTCGGGGAGGTAGTGACAATAAATAACAATGCTGGGCCTTTTGGCCTAGCAATTGGAATGAGTACAATTTAAATCCCTTAACGAGGATCAATTGGAGGGCAAGTCTGGTGCCAGCAGCCGCGGTAATTCCAGCTCCAAAAGCGTATATTAAAGTTGTTGCAGTTAAAACGTCCGTAGTCGAATTTACACCTTTTGTGTTTG--CCGCCGGTCCTTCATTGGGCTGGATGGGT---AGACGCTGGGTGATAAAGTCTGGTTAATAGAGTGGTTGGCTTCGGCTGGCTGCTTTTCCTTACCAGGCGTATTACCATGAGCAAATCAGAATGCTCAAAGTAGGCCTTCGCGCCTGAATGTGTTAGCATGGAATAATAAAATAGGACTCGAGTCTTGTTTTGTTGGTTTACTTGACATTGAGAAATGATGAATAGGAACGGTTGGGGGCATTTGTATTTGGCCGCTAGAGGTGAAATTCTTGGATTGGCCGAAGACAAACTACTGCGAAAGCATTTGACCCAGGACGTTTTCATTGATCAGGGACTAAAGTTGAGGGATCGAAGACGATTAGATACCGTCGTAGTCTTAACCACAAACTATGCCGACTAGCGATTGGGCCTTGACCTTTGGTCAGGTTCAGCAGCTTAGCGAAAGTA-AAGTCCCTCAGT-AACGGCGA-GTG-AACAGGG-AAAAGCTCAAAGTT-GGAACCTCCAAG-CCCTAGGTTTGGCGGA-TTGTAAACTAAAGCTCT-CGAGTAGTTT-GGCTGGCCCAGTAAATAAG--TTCTCTGGAAAGGGACGACAAAGAGGGTG-AAATCCCCGTTTTTGGCTGGAG-CA-CAGTCTTGCGTTTG-CTTGGAAGTGAAGAGTCAGGTTGTTTGGTATTGCAGCCTAAAGTTGGAGGTAAATCTCTCCTAAAGCTAAATATTGACGAAAGACCGATAGCGAACAAGTACCGTGAGGGAAAGATGAAAAGCACCTTGAAAAGGGGGTC-AAAAAGTACGTGAAATTGCTGAAAGG-GAACCGTATGAAATCAGCTTGTTTCTTTGGTAATCAATCTGGGCTTTGGCCTGGATGCAC---TTGCCAGTGAATACAGCCTACGACAATTTGATT-TGAGGGAAAAAATCAGGGGGAATGTGGCCTCGGC-TTCG-GCTTAGGTGTTATAGCCCTTTGAAAAATACCTTGGATTGGATTGAGGACTGCAGCGGG--CC-ATT-T----GGGAT-GAACTGTGGGTGCTTGG--CGATGGCCAGGAAGAAATCTCTATC-TCTGGTAGTGTCTTTCTGGTCGTTGTCAACTCGCCTACTTTT-TCTTTTTCTCGCTTAGGTCGTAGGCATAATGATTT-TATATGACC-CGTCTTGAAACACGGACCAAGGAGTCCACCATTATTGCGAGTCTTTGGGTGTAGAAACCCATGGGCGTAAGGAAACTGACCAAGATATGAAGGC-TGT-ATGGCTGGCAATATCCTCCAGCGAGGACG-TTTTATACTGAATTGACTGAGAGAAAGCAATAATGATGGGACCCGAAAGATGGTGAACT-ATACTTG-AATAGGGTGAAG-CCAGAGGAAACTCTGGTGG-AAGCTCGTAGCGATTCTGACGTGCAAAT-CGATCGTC-AAATTTGAGTATAGGG---GCGAAAGACTAATTCCGTGTCGCTCCTGAAGAACACCCTGTTTTGTTGACCGAAGCTCCCTTGAACCCCAAGTCC-AACCGTGAAAAGATGACTCAAATCATGTTTGAAACCTTCAACGCTCCTGCTTTCTATGTTGCCATTCAAGCCGTCTTGTCTTT-GTATGCTTCTGGTCGTACTACTGGTATTGTCCTCGATT-CTGGTGATGGTGTCACCCACACTGTCCCC-ATCTATGAAGGTTATGCCC--TTCCCCACGCTATC-TTGCG-TTTGGATATGG--CCGGTCGTGACTTGACTGATTACCTGATGCGCATTTTGGCTGAACGTGGTCACTCTTTCACCACCACTGCTGAACGTGAAATTGTCCGTGATATCAAGGAAAAGCTCTGTTATACCGCTCTTGACTTTGAACAAGAAATGC-AAACTGCTGCCCAATCCTCTGCTCTTGAAAAGTCCTATGAATTACCC-GATGGTCAAGTCATCACCGTTGGT-AACGAACG-ATTCCGTG-CCCCT--GAAG-CCCTC-TTCCGTCCTTC-TCTCCT-CGGT-A--GCGAATCT-TCT-GGTAT-TCACG-AAA--CTAC-ATACAAC-TCTATCA-TG-AAGTGTGATGTGGA-TATTCG---TAAGGAC-TTGTACTCCAACA--TTGTCATGGGGCTGGTATCTCCAAGGATGGTCAAACCCGTGAA----CACGCTTTGTTGGCTTTCACCCTC--------------------GGTG--------TCCGTCAATTGATCGT---------TGCTATCAACAAGATGGATTCCACCAAGTGGTCTGAACAACGTTTCAACGAAA---------TCATCAAGGAAGTCTCCGGTTTCATCAAGAAGATCGGCTTCAACCCCAAGTCTGTTCCCT--------TCGTCCCCATCTCTGGCTGGCA-------------------------------------CGGTGACAAC--------ATGTTGGAC----GAATCTACCAACATGCCCTGGTACAA------------GGGATGGAACAA--GGAAACCAAGGCTGGTGCCA--AGTC-TGGTAAGACTCTCTTGGATGCC----ATTGATGCTATTG--------ATCCTCCTACCCGTCCTTCCG------ACAAGCCCCTCCG---TCTCCCTCTTCAAGATGTGT---------------------------ACAAGATCGGTGGTATTGGT------ACTGTCCCCGTTGGTCGTGTCG--------AAACTGGTGTCATCAAGGCTGGTATGGTCGTCACCTTCGCTCCCGCTAACGTCACCACTGAAG-------------TCAAGTC---------------------CGTCGAAATGCATCACGAACA--ATTGGTTGAAGGTCTTCCC--------------GGTGACAACGTCGGTTTCAACG---------------------------TCAAGAACGTTTCC----GTCAAGGATATCCGTCGTGG-----------------TAACGTCTGTTCCGACTCCAAGAACGACCCCGCCAAGGAATCTGGCTCCTTCACTGCCCAAGTCATTGTCCTCAACCACCCT-GGTCAAATT
>Absidia_wheeleri_XG04088_4_clone2
GGCTTTTTTC----------------------------------TACTCTTTTTATTCTGTGAACTG-------TTTTTTTTG-------------ACCGAGAACAAAATTTTTTT-------------------------------------------TTTGTTCTCGATCAGC--------------------------CCTG-----------------GG-------------------TCGAGGCAATTTTTT-TTTCGA------------GAAAAAT----------------TTGACTGACCCAGCGTCCTTTT------------------------GGACGATATTAT----------AC--TATT------ATCGACTGAACC-----AACAAGAAA-------------ATTGTTA--ACA----ATA-AACAACTTTCAGCAATGGATCTCTCGGCTTTCGTATCGATGAAGAACGCAGCAAATCGCGATATGTAGTGTGATCTGCCTCTAGTGAATCATCAAATCTTTGAACGCATCTTGCACCTCTGGGTATTCCTGGAGGTACGCCTGTTTCAGTATCA-TT--TTATCTTC----TCT---TCCC-----------TTTATTGGGATT------------GGAAAAA---TCACTACTGG-CCTTG--AGAATGGGAGCTCGCTCCTAAC--------------------------TTCATGGCTTAAAT---TCGGCTAGT-----------------------------------------------------TTTTAATAC----------------------------------------------------------------------------------------------------------------------------------------------------------AAATTTTTACAGCGAAACTGCGAATGGCTCATTAAATCAGTTATGATCTACATGACAAATACTTTACTACTGGATAACCGTGGTAATTCTAGAGCTAATACATGCAGAAAAGGCCTGACTTCGGAAGGGCTGCACTTATTAGATCAAAACCTTCCTGGGTAAAACCAGTTCTTTGGTGATTCATAATAATTTAGCTGATCGCATGGCCTTGCGCCGGCGACGGTACATTCGATTTTCTGCCCTATCAGGCTGTTGATTGTAAGATAGAGGCTTACAATGGCTACCACGGGTAACGGGGAATTAGGGTTCGATTCCGGAGAGGGAGCCTGAGAAACGGCTACCACATCCAAGGAAGGCAGCAGGCGCGCAAATTACCCAATCCCAATTCGGGGAGGTAGTGACAATAAATAACAATGCTGGGCCTTTTGGCCTAGCAATTGGAATGAGTACAATTTAAATCCCTTAACGAGGATCAATTGGAGGGCAAGTCTGGTGCCAGCAGCCGCGGTAATTCCAGCTCCAAAAGCGTATATTAAAGTTGTTGCAGTTAAAACGTCCGTAGTCGAATTTACACCTTTTGTGTTTG--CCGCCGGTCCTTCATTGGGCTGGATGGGT---AGACGCTGGGTGATAAAGTCTGGTTAATAGAGTGGTTGGCTTCGGCTGGCTGCTTTTCCTTACCAGGCGTATTACCATGAGCAAATCAGAATGCTCAAAGTAGGCCTTCGCGCCTGAATGTGTTAGCATGGAATAATAAAATAGGACTCGAGTCTTGTTTTGTTGGTTTACTTGACATTGAGAAATGATGAATAGGAACGGTTGGGGGCATTTGTATTTGGCCGCTAGAGGTGAAATTCTTGGATTGGCCGAAGACAAACTACTGCGAAAGCATTTGACCCAGGACGTTTTCATTGATCAGGGACTAAAGTTGAGGGATCGAAGACGATTAGATACCGTCGTAGTCTTAACCACAAACTATGCCGACTAGCGATTGGGCCTTGACCTTTGGTCAGGTTCAGCAGCTTAGCGAAAGTA-AAGTCCCTCAGT-AACGGCGA-GTG-AACAGGG-AAAAGCTCAAAGTT-GGAACCTCCAAG-CCCTAGGTTTGGCGGA-TTGTAAACTAAAGCTCT-CGAGTAGTTT-GGCTGGCCCAGTAAATAAG--TTCTCTGGAAAGGGACGACAAAGAGGGTG-AAATCCCCGTTTTTGGCTGGAG-CA-CAGTCTTGCGTTTG-CTTGGAAGTGAAGAGTCAGGTTGTTTGGTATTGCAGCCTAAAGTTGGAGGTAAATCTCTCCTAAAGCTAAATATTGACGAAAGACCGATAGCGAACAAGTACCGTGAGGGAAAGATGAAAAGCACCTTGAAAAGGGGGTC-AAAAAGTACGTGAAATTGCTGAAAGG-GAACCGTATGAAATCAGCTTGTTTCTTTGGTAATCAATCTGGGCTTTGGCCTGGATGCAC---TTGCCAGTGAATACAGCCTACGACAATTTGATT-TGAGGGAAAAAATCAGGGGGAATGTGGCCTCGGC-TTCG-GCTTAGGTGTTATAGCCCTTTGAAAAATACCTTGGATTGGATTGAGGACTGCAGCGGG--CC-ATT-T----GGGAT-GAACTGTGGGTGCTTGG--CGATGGCCAGGAAGAAATCTCTATC-TCTGGTAGTGTCTTTCTGGTCGTTGTCAACTCGCCTACTTTT-TCTTTTTCTCGCTTAGGTCGTAGGCATAATGATTT-TATATGACC-CGTCTTGAAACACGGACCAAGGAGTCCACCATTATTGCGAGTCTTTGGGTGTAGAAACCCATGGGCGTAAGGAAACTGACCAAGATATGAAGGC-TGT-ATGGCTGGCAATATCCTCCAGCGAGGACG-TTTTATACTGAATTGACTGAGAGAAAGCAATAATGATGGGACCCGAAAGATGGTGAACT-ATACTTG-AATAGGGTGAAG-CCAGAGGAAACTCTGGTGG-AAGCTCGTAGCGATTCTGACGTGCAAAT-CGATCGTC-AAATTTGAGTATAGGG---GCGAAAGACTAATTCCGTGTCGCTCCTGAAGAACACCCTGTTTTGTTGACCGAAGCTCCCTTGAACCCCAAGTCC-AACCGTGAAAAGATGACTCAAATCATGTTTGAAACCTTCAACGCTCCTGCTTTCTATGTTGCCATTCAAGCCGTCTTGTCTTT-GTATGCTTCTGGTCGTACTACTGGTATTGTCCTCGATT-CTGGTGATGGTGTCACCCACACTGTCCCC-ATCTATGAAGGTTATGCCC--TTCCCCACGCTATC-TTGCG-TTTGGATATGG--CCGGTCGTGACTTGACTGATTACCTGATGCGCATTTTGGCTGAACGTGGTCACTCTTTCACCACCACTGCTGAACGTGAAATTGTCCGTGATATCAAGGAAAAGCTCTGTTATACCGCTCTTGACTTTGAACAAGAAATGC-AAACTGCTGCCCAATCCTCTGCTCTTGAAAAGTCCTATGAATTACCC-GATGGTCAAGTCATCACCGTTGGT-AACGAACG-ATTCCGTG-CCCCT--GAAG-CCCTC-TTCCGTCCTTC-TCTCCT-CGGT-A--GCGAATCT-TCT-GGTAT-TCACG-AAA--CTAC-ATACAAC-TCTATCA-TG-AAGTGTGATGTGGA-TATTCG---TAAGGAC-TTGTACTCCAACA--TTGTCATGGGGCTGGTATCTCCAAGGATGGTCAAACCCGTGAA----CACGCTTTGTTGGCTTTCACCCTC--------------------GGTG--------TCCGTCAATTGATCGT---------TGCTATCAACAAGATGGATTCCACCAAGTGGTCTGAACAACGTTTCAACGAAA---------TCATCAAGGAAGTCTCCGGTTTCATCAAGAAGATCGGCTTCAACCCCAAGTCTGTTCCCT--------TCGTCCCCATCTCTGGCTGGCA-------------------------------------CGGTGACAAC--------ATGTTGGAC----GAATCTACCAACATGCCCTGGTACAA------------GGGATGGAACAA--GGAAACCAAGGCTGGTGCCA--AGTC-TGGTAAGACTCTCTTGGATGCC----ATTGATGCTATTG--------ATCCTCCTACCCGTCCTTCCG------ACAAGCCCCTCCG---TCTCCCTCTTCAAGATGTGT---------------------------ACAAGATCGGTGGTATTGGT------ACTGTCCCCGTTGGTCGTGTCG--------AAACTGGTGTCATCAAGGCTGGTATGGTCGTCACCTTCGCTCCCGCTAACGTCACCACTGAAG-------------TCAAGTC---------------------CGTCGAAATGCATCACGAACA--ATTGGTTGAAGGTCTTCCC--------------GGTGACAACGTCGGTTTCAACG---------------------------TCAAGAACGTTTCC----GTCAAGGATATCCGTCGTGG-----------------TAACGTCTGTTCCGACTCCAAGAACGACCCCGCCAAGGAATCTGGCTCCTTCACTGCCCAAGTCATTGTCCTCAACCACCCT-GGTCAAATT
>Absidia_oviodrospora_CGMCC3_27811_clone1
GGCTTCCTTAGGGGGGTT--------------------------CCATACTCTATTTCTGTGCACTG----TTTTTTTTTTAGGTCGACTCCCTTAGGGGGG---------------------------------------------------------TTGCCTAATGCC------------------------------CCTG-----------------GG-----------------TAGCCTTTTGTTTTTTC-CCTAGG------------GAAAAAA-----------------TGAACTACCCAG---------------------------------TCAAAATATTTT--------------TACT--TATATCTGACTGAACC-----TAACAGAAA-------------ATTGTTA--ATTA---ATA-AACAACTTTCAGCAATGGATCTCTCGGCTTTCGTATCGATGAAGAACGCAGCAAATCGCGATATGTAGTGTGATCTGCCTATAGTGAATCATCAAATTTTTGAACGCATCTTGCACCCTTGGGTATTCCTGAGGGTACGCCTGTTTCAGTATCA-TT--TTAACCTT----TTTCTCGGTC----------ATTTATTTGGCTA-----------GGAAAAAAAGATGACTATTGG-CCCTG--AGAAT---------------TATCTTC---------------------TTCACGGCTTAAAT-CCTCGGTCAG----------------TTT--------GGCT---GGTAA---------TTACC-TTTTGGTAGATT---------CTC----------------TCTTCTA-AAAGTAACCCTATCCACCTTATT------------------------------------TGACCCAACCAACCATCTTGATCTGAAATCAGGCGGGA-TTACCCGCTGAACTTAAAAATTTTTACAGCGAAACTGCGAATGGCTCATTAAATCAGTTATGATCTACATGACAAATACTTTACTACTGGATAACCGTGGTAATTCTAGAGCTAATACATGCAGAAAAGGCCTGACTTCGGAAGGGCTGCACTTATTAGATCAAAACCTTCCTGGGTAAAACCAGTTCTTTGGTGATTCATAATAATTTAGCTGATCGCATGGCCTTGCGCCGGCGACGGTACATTCGATTTTCTGCCCTATCAGGCTGTTGATTGTAAGATAGAGGCTTACAATGGCTACCACGGGTAACGGGGAATTAGGGTTCGATTCCGGAGAGGGAGCCTGAGAAACGGCTACCACATCCAAGGAAGGCAGCAGGCGCGCAAATTACCCAATCCCAATTCGGGGAGGTAGTGACAATAAATAACAATGCTGGGCCTTTTGGCCTAGCAATTGGAATGAGTACAATTTAAATCCCTTAACGAGGATCAATTGGAGGGCAAGTCTGGTGCCAGCAGCCGCGGTAATTCCAGCTCCAAAAGCGTATATTAAAGTTGTTGCAGTTAAAACGTCCGTAGTCGAATTTACGCCAGGT--ATTGGCCCCGCCGGTTCTTCATTGAGCTGGATTGGTGGTCAGTCC--GGCGATAAAGTCTGGCTGATAGGGTGGTTGGCTTCGGCCGGCTGCTTTTCCTCGCCAGGCGTATTACCATGAGCAAATCAGAATGCTCAAAGTAGGCCTACGCGCCTGAATGTGTTAGCATGGAATAATAAAATAGGACTCGAGTCTTGTTTTGTTGGTTTACTTGACATTGAGAAATGATGAATAGGAACGGTTGGGGGCATTTGTATTTGGCCGCTAGAGGTGAAATTCTTGGATTGGCCGAAGACAAACTACTGCGAAAGCATTTGACCCAGGACGTTTTCATTGATCAGGGACTAAAGTTGAGGGATCGAAGACGATTAGATACCGTCGTAGTCTTAACCACAAACTATGCCGACTAGCGATTGGGCCTTGACCTTTGGTCAGGTTCAGCAGCTTAGCGAAAGTA-AAGTCCCCCAGT-AACGGCGA-GTG-AACAGGG-AAAAGCTCAAAGTT-GGAACCTCCTGG-CCTTAGGTCTGGCGGA-TTGTAAACTAAAGCTCT-AGAGTAGTTT-GGCTGGCCCGGTAAAAAAG--TTCTCTGGAAAGGGACGACAAAGAGGGTG-AAATCCCCGTTTTTGGCCGGAG-CA-TAGTCTCACGTTTG-CTCTTTAGCGAAGAGTCAGGTTGTTTGGTATTGCAGCCTAAAGTTGGAGGTAAATCTCTCCTAAAGCTAAATATTGACGAAAGACCGATAGCGAACAAGTACCGTGAGGGAAAGATGAAAAGCACCTTGAAAAGGGGGTC-AAAAAGTACGTGAAATTGCTGAAAGG-GAACGGTATGAAATCAGACTGTCTTTTTGGTAATCAGCCTGGGCTTCGGCCTGGGTGCAC---TTGCCAGTAAGTACAGCCTACGACAATTTGAAG-CGTGGGAAAAAATCAGGGGGAATGTGGCCTCGGC-TTCG-GCGGAGGTGTTATAGCCCTTTGAAAAATACCATGCTTTGGATTGAGGACTGCAGCGAG--CC-ATT-A----GGGAT-GAACTGTAGGCGCTTAG--TTTCGGTAAGGAAGGAATCTCTGCT-TCGGGTGGTGCCTTTTTTACCGGGATTAACCCGCTTACTTTT-TCTTTTTCTCGCTTAGGTCGTAGGCATAATGATTT-TATATCACC-CGTCTTGAAACACGGACCAAGGAGTCCACCATGATTGCGAGTCTTTGGGTGTAGAAACCCATGGGCGGAAGGAAACTGACCAAGATATGAAGGC-GTA-A--GCTGGCAATATCCTCCAGCGAGGACG-TTTTATACTGAATTGACTGAGAGAAAGCAATTATGATGGGACCCGAAAGATGGTGAACT-ATACTTG-AATAGGGTGAAG-CCAGAGGAAACTCTGGTGG-AAGCTCGTAGCGATTCTGACGTGCAAAT-CGATCGTC-AAATTTGAGTATAGGG---GCGAAAGACTAATTCCGTGTGGCTCCTGAAGAACACCCTGTCTTGTTGACTGAAGCTCCCTTGAACCCCAAGTCT-AACCGTGAAAAGATGACTCAAATCATGTTTGAAACTTTCAATGCTCCCGCTTTCTATGTTGCCATTCAAGCTGTCTTGTCTCT-TTATGCTTCCGGTCGTACTACTGGTATTGTGCTCGATT-CTGGTGACGGTGTTACCCACACTGTTCCT-ATCTATGAAGGTTATGCTC--TCCCCCACGCTATC-TTGCG-TTTGGATATGG--CTGGTCGTGACTTGACTGACTACTTGATGCGTATCTTGGCTGAACGTGGTCACTCCTTCACTACCACTGCTGAACGTGAAATTGTCCGTGACATCAAGGAAAAGCTCTGTTATACCGCTCTTGACTTTGAACAAGAAATGC-AAACTGCTACTCAATCCTCTGCTCTCGAAAAGTCCTATGAATTGCCC-GATGGTCAAGTCATCACTGTTGGT-AACGAACG-TTTCCGTG-CTCCT--GAAG-CTCTC-TTCCAACCTTC-CTTCCT-TGGT-C--TTGAATCT-TCT-GGTAT-TCATG-AAA--CTAC-TTACAAC-TCTATCA-TG-AAGTGTGATGTGGA-TATTCG---TAAGGAT-TTGTACTCCAACA--TTGTCATGGGGCTGGTATCTCCAAGGATGGTCAAACCCGTGAA----CACGCTTTGTTGGCTTTCACCCTC--------------------GGTG--------TCCGTCAATTGATCGT---------TGCTATCAACAAGATGGATTCCACCAAGTGGTCCGAACAACGTTTCAACGAAA---------TCATCAAGGAAGTTTCTGGTTTCATCAAGAAGATCGGTTTCAACCCCAAGTCTGTCCCCT--------TCGTCCCCATCTCTGGCTGGCA-------------------------------------CGGTGACAAC--------ATGTTGGAA----GAATCTACCAACATGCCCTGGTACAA------------GGGATGGAACAA--GGAAACCAAGGCCGGTGCCA--AGTC-TGGTAAGACTCTCTTGGATGCC----ATTGATGCCATTG--------ACCCCCCTAGCCGTCCTTCCG------ACAAGCCCCTCCG---TCTCCCTCTTCAAGATGTTT---------------------------ACAAGATCGGTGGTATTGGT------ACTGTCCCCGTTGGTCGTGTCG--------AAACTGGTGTCATCAAGGCCGGTATGGTCGTCACCTTCG-----------------------------------------------------------------------------------------------------------------------------------------------------------------------------------------------------------------------------------------------------------------------------------------------------------------------------
>Absidia_oviodrospora_XG05673_3_clone1
GGCTTCCTTAGGGGGGTT--------------------------CCATACTCTATTTCTGTGCACTG----TTTTTTTTTTAGGTCGACTCCCTTAGGGGGG---------------------------------------------------------TTGCCTAATGCC------------------------------CCTG-----------------GG-----------------TAGCCTTTTGTTTTTTC-CCTAGG------------GAAAAAA-----------------TGAACTACCCAG---------------------------------TCAAAATATTTT--------------TACT--TATATCTGACTGAACC-----TAACAGAAA-------------ATTGTTA--ATTA---ATA-AACAACTTTCAGCAATGGATCTCTCGGCTTTCGTATCGATGAAGAACGCAGCAAATCGCGATATGTAGTGTGATCTGCCTATAGTGAATCATCAAATTTTTGAACGCATCTTGCACCCTTGGGTATTCCTGAGGGTACGCCTGTTTCAGTATCA-TT--TTAACCTT----TTTCTCGGTC----------ATTTATTTGGCTA-----------GGAAAAAAAGATGACTATTGG-CCCTG--AGAAT---------------TATCTTC---------------------TTCACGGCTTAAAT-CCTCGGTCAG----------------TTT--------GGCT---GGTAA---------TTACC-TTTTGGTAGATT---------CTC----------------TCTTCTA-AAAGTAACCCTATCCACCTTATT------------------------------------TGACCCAACCAACCATCTTGATCTGAAATCAGGCGGGA-TTACCCGCTGAACTTAAAAATTTTTACAGCGAAACTGCGAATGGCTCATTAAATCAGTTATGATCTACATGACAAATACTTTACTACTGGATAACCGTGGTAATTCTAGAGCTAATACATGCAGAAAAGGCCTGACTTCGGAAGGGCTGCACTTATTAGATCAAAACCTTCCTGGGTAAAACCAGTTCTTTGGTGATTCATAATAATTTAGCTGATCGCATGGCCTTGCGCCGGCGACGGTACATTCGATTTTCTGCCCTATCAGGCTGTTGATTGTAAGATAGAGGCTTACAATGGCTACCACGGGTAACGGGGAATTAGGGTTCGATTCCGGAGAGGGAGCCTGAGAAACGGCTACCACATCCAAGGAAGGCAGCAGGCGCGCAAATTACCCAATCCCAATTCGGGGAGGTAGTGACAATAAATAACAATGCTGGGCCTTTTGGCCTAGCAATTGGAATGAGTACAATTTAAATCCCTTAACGAGGATCAATTGGAGGGCAAGTCTGGTGCCAGCAGCCGCGGTAATTCCAGCTCCAAAAGCGTATATTAAAGTTGTTGCAGTTAAAACGTCCGTAGTCGAATTTACGCCAGGT--ATTGGCCCCGCCGGTTCTTCATTGAGCTGGATTGGTGGTCAGTCC--GGCGATAAAGTCTGGCTGATAGGGTGGTTGGCTTCGGCCGGCTGCTTTTCCTCGCCAGGCGTATTACCATGAGCAAATCAGAATGCTCAAAGTAGGCCTACGCGCCTGAATGTGTTAGCATGGAATAATAAAATAGGACTCGAGTCTTGTTTTGTTGGTTTACTTGACATTGAGAAATGATGAATAGGAACGGTTGGGGGCATTTGTATTTGGCCGCTAGAGGTGAAATTCTTGGATTGGCCGAAGACAAACTACTGCGAAAGCATTTGACCCAGGACGTTTTCATTGATCAGGGACTAAAGTTGAGGGATCGAAGACGATTAGATACCGTCGTAGTCTTAACCACAAACTATGCCGACTAGCGATTGGGCCTTGACCTTTGGTCAGGTTCAGCAGCTTAGCGAAAGTA-AAGTCCCCCAGT-AACGGCGA-GTG-AACAGGG-AAAAGCTCAAAGTT-GGAACCTCCTGG-CCTTAGGTCTGGCGGA-TTGTAAACTAAAGCTCT-AGAGTAGTTT-GGCTGGCCCGGTAAAAAAG--TTCTCTGGAAAGGGACGACAAAGAGGGTG-AAATCCCCGTTTTTGGCCGGAG-CA-TAGTCTCACGTTTG-CTCTTTAGCGAAGAGTCAGGTTGTTTGGTATTGCAGCCTAAAGTTGGAGGTAAATCTCTCCTAAAGCTAAATATTGACGAAAGACCGATAGCGAACAAGTACCGTGAGGGAAAGATGAAAAGCACCTTGAAAAGGGGGTC-AAAAAGTACGTGAAATTGCTGAAAGG-GAACGGTATGAAATCAGACTGTCTTTTTGGTAATCAGCCTGGGCTTCGGCCTGGGTGCAC---TTGCCAGTAAGTACAGCCTACGACAATTTGAAG-CGTGGGAAAAAATCAGGGGGAATGTGGCCTCGGC-TTCG-GCGGAGGTGTTATAGCCCTTTGAAAAATACCATGCTTTGGATTGAGGACTGCAGCGAG--CC-ATT-A----GGGAT-GAACTGTAGGCGCTTAG--TTTCGGTAAGGAAGGAATCTCTGCT-TCGGGTGGTGCCTTTTTTACCGGGATTAACCCGCTTACTTTT-TCTTTTTCTCGCTTAGGTCGTAGGCATAATGATTT-TATATCACC-CGTCTTGAAACACGGACCAAGGAGTCCACCATGATTGCGAGTCTTTGGGTGTAGAAACCCATGGGCGGAAGGAAACTGACCAAGATATGAAGGC-GTA-A--GCTGGCAATATCCTCCAGCGAGGACG-TTTTATACTGAATTGACTGAGAGAAAGCAATTATGATGGGACCCGAAAGATGGTGAACT-ATACTTG-AATAGGGTGAAG-CCAGAGGAAACTCTGGTGG-AAGCTCGTAGCGATTCTGACGTGCAAAT-CGATCGTC-AAATTTGAGTATAGGG---GCGAAAGACTAATTCCGTGTGGCTCCTGAAGAACACCCTGTCTTGTTGACTGAAGCTCCCTTGAACCCCAAGTCT-AACCGTGAAAAGATGACTCAAATCATGTTTGAAACTTTCAATGCTCCCGCTTTCTATGTTGCCATTCAAGCTGTCTTGTCTCT-TTATGCTTCCGGTCGTACTACTGGTATTGTGCTCGATT-CTGGTGACGGTGTTACCCACACTGTTCCT-ATCTATGAAGGTTATGCTC--TCCCCCACGCTATC-TTGCG-TTTGGATATGG--CTGGTCGTGACTTGACTGACTACTTGATGCGTATCTTGGCTGAACGTGGTCACTCCTTCACTACCACTGCTGAACGTGAAATTGTCCGTGACATCAAGGAAAAGCTCTGTTATACCGCTCTTGACTTTGAACAAGAAATGC-AAACTGCTACTCAATCCTCTGCTCTCGAAAAGTCCTATGAATTGCCC-GATGGTCAAGTCATCACTGTTGGT-AACGAACG-TTTCCGTG-CTCCT--GAAG-CTCTC-TTCCAACCTTC-CTTCCT-TGGT-C--TTGAATCT-TCT-GGTAT-TCATG-AAA--CTAC-TTACAAC-TCTATCA-TG-AAGTGTGATGTGGA-TATTCG---TAAGGAT-TTGTACTCCAACA--TTGTCATGGGGCTGGTATCTCCAAGGATGGTCAAACCCGTGAA----CACGCTTTGTTGGCTTTCACCCTC--------------------GGTG--------TCCGTCAATTGATCGT---------TGCTATCAACAAGATGGATTCCACCAAGTGGTCCGAACAACGTTTCAACGAAA---------TCATCAAGGAAGTTTCTGGTTTCATCAAGAAGATCGGTTTCAACCCCAAGTCTGTCCCCT--------TCGTCCCCATCTCTGGCTGGCA-------------------------------------CGGTGACAAC--------ATGTTGGAA----GAATCTACCAACATGCCCTGGTACAA------------GGGATGGAACAA--GGAAACCAAGGCCGGTGCCA--AGTC-TGGTAAGACTCTCTTGGATGCC----ATTGATGCCATTG--------ACCCCCCTAGCCGTCCTTCCG------ACAAGCCCCTCCG---TCTCCCTCTTCAAGATGTTT---------------------------ACAAGATCGGTGGTATTGGT------ACTGTCCCCGTTGGTCGTGTCG--------AAACTGGTGTCATCAAGGCCGGTATGGTCGTCACCTTCG-----------------------------------------------------------------------------------------------------------------------------------------------------------------------------------------------------------------------------------------------------------------------------------------------------------------------------
>Absidia_oviodrospora_CGMCC3_27811_clone2
GGCTTCCTTAGGGGGGTT--------------------------CCATACTCTATTTCTGTGCACTG----TTTTTTTTTTAGGTCGACTCCCTTAGGGGGG---------------------------------------------------------TTGCCTAATGCC------------------------------CCTG-----------------GG-----------------TAGCCTTTTGTTTTTTC-CCTAGG------------GAAAAAA-----------------TGAACTACCCAG---------------------------------TCAAAATATTTT--------------TACTTATA--TCTGACTGAACC-----TAACAGAAA-------------ATTGTTA--ATTA---ATA-AACAACTTTCAGCAATGGATCTCTCGGCTTTCGTATCGATGAAGAACGCAGCAAATCGCGATATGTAGTGTGATCTGCCTATAGTGAATCATCAAATTTTTGAACGCATCTTGCACCCTTGGGTATTCCTGAGGGTACGCCTGTTTCAGTATCA-TT--TTAACCTT----TTT---CT-C------GGTCATTTATTTGGCTA-----------GGAAAAAAAGATGACTATTGG-CCCTG--AGAAT---------------TATCTTC---------------------TTCACGGCTTAAAT-CCTCGGTCAG----------------TTT--------GGCT---GGTAA---------TTACC-TTTTGGTAGATT---------CTC----------------TCTTCTA-AAAGTAACCCTATCCACCTTATT------------------------------------TGACCCAACCAACCATCTTGATCTGAAATCAGGCGGGA-TTACCCGCTGAACTTAAAAATTTTTACAGCGAAACTGCGAATGGCTCATTAAATCAGTTATGATCTACATGACAAATACTTTACTACTGGATAACCGTGGTAATTCTAGAGCTAATACATGCAGAAAAGGCCTGACTTCGGAAGGGCTGCACTTATTAGATCAAAACCTTCCTGGGTAAAACCAGTTCTTTGGTGATTCATAATAATTTAGCTGATCGCATGGCCTTGCGCCGGCGACGGTACATTCGATTTTCTGCCCTATCAGGCTGTTGATTGTAAGATAGAGGCTTACAATGGCTACCACGGGTAACGGGGAATTAGGGTTCGATTCCGGAGAGGGAGCCTGAGAAACGGCTACCACATCCAAGGAAGGCAGCAGGCGCGCAAATTACCCAATCCCAATTCGGGGAGGTAGTGACAATAAATAACAATGCTGGGCCTTTTGGCCTAGCAATTGGAATGAGTACAATTTAAATCCCTTAACGAGGATCAATTGGAGGGCAAGTCTGGTGCCAGCAGCCGCGGTAATTCCAGCTCCAAAAGCGTATATTAAAGTTGTTGCAGTTAAAACGTCCGTAGTCGAATTTACGCCAGGT--ATTGGCCCCGCCGGTTCTTCATTGAGCTGGATTGGTGGTCAGTCC--GGCGATAAAGTCTGGCTGATAGGGTGGTTGGCTTCGGCCGGCTGCTTTTCCTCGCCAGGCGTATTACCATGAGCAAATCAGAATGCTCAAAGTAGGCCTACGCGCCTGAATGTGTTAGCATGGAATAATAAAATAGGACTCGAGTCTTGTTTTGTTGGTTTACTTGACATTGAGAAATGATGAATAGGAACGGTTGGGGGCATTTGTATTTGGCCGCTAGAGGTGAAATTCTTGGATTGGCCGAAGACAAACTACTGCGAAAGCATTTGACCCAGGACGTTTTCATTGATCAGGGACTAAAGTTGAGGGATCGAAGACGATTAGATACCGTCGTAGTCTTAACCACAAACTATGCCGACTAGCGATTGGGCCTTGACCTTTGGTCAGGTTCAGCAGCTTAGCGAAAGTA-AAGTCCCCCAGT-AACGGCGA-GTG-AACAGGG-AAAAGCTCAAAGTT-GGAACCTCCTGG-CCTTAGGTCTGGCGGA-TTGTAAACTAAAGCTCT-AGAGTAGTTT-GGCTGGCCCGGTAAAAAAG--TTCTCTGGAAAGGGACGACAAAGAGGGTG-AAATCCCCGTTTTTGGCCGGAG-CA-TAGTCTCACGTTTG-CTCTTTAGCGAAGAGTCAGGTTGTTTGGTATTGCAGCCTAAAGTTGGAGGTAAATCTCTCCTAAAGCTAAATATTGACGAAAGACCGATAGCGAACAAGTACCGTGAGGGAAAGATGAAAAGCACCTTGAAAAGGGGGTC-AAAAAGTACGTGAAATTGCTGAAAGG-GAACGGTATGAAATCAGACTGTCTTTTTGGTAATCAGCCTGGGCTTCGGCCTGGGTGCAC---TTGCCAGTAAGTACAGCCTACGACAATTTGAAG-CGTGGGAAAAAATCAGGGGGAATGTGGCCTCGGC-TTCG-GCGGAGGTGTTATAGCCCTTTGAAAAATACCATGCTTTGGATTGAGGACTGCAGCGAG--CC-ATT-A----GGGAT-GAACTGTAGGCGCTTAG--TTTCGGTAAGGAAGGAATCTCTGCT-TCGGGTGGTGCCTTTTTTACCGGGATTAACCCGCTTACTTTT-TCTTTTTCTCGCTTAGGTCGTAGGCATAATGATTT-TATATCACC-CGTCTTGAAACACGGACCAAGGAGTCCACCATGATTGCGAGTCTTTGGGTGTAGAAACCCATGGGCGGAAGGAAACTGACCAAGATATGAAGGC-GTA-A--GCTGGCAATATCCTCCAGCGAGGACG-TTTTATACTGAATTGACTGAGAGAAAGCAATTATGATGGGACCCGAAAGATGGTGAACT-ATACTTG-AATAGGGTGAAG-CCAGAGGAAACTCTGGTGG-AAGCTCGTAGCGATTCTGACGTGCAAAT-CGATCGTC-AAATTTGAGTATAGGG---GCGAAAGACTAATTCCGTGTGGCTCCTGAAGAACACCCTGTCTTGTTGACTGAAGCACCTTTGAACCCCAAGTCC-AACCGCGAAAAGATGACTCAAATCATGTTTGAAACCTTCAATGCTCCTGCTTTCTATGTTTCTATTCAAGCTGTCTTGTCTCT-TTATGCTTCTGGACGTACTACTGGTATTGTGCTCGATT-CTGGTGATGGTGTCACTCACACTGTTCCT-ATCTATGAAGGTTATTCCC--TCCCCCACGCTATT-TTACG-TTTGGATATGG--CTGGTCGTGATTTGACTGACTACCTGATGCGTATCTTGGCTGAACGTGGTCACTCCTTTACTACTACTGCTGAACGTGAAATTGTCCGTGATATCAAAGAAAAGCTCTGTTATACCGCTCTTGACTTTGAACAAGAAATGC-AAACTGCTGCTCAATCTTCTGCTCTCGAAAAGTCTTATGAATTGCCT-GATGGCCAAGTCATTACTGTTGGT-AACGAACG-TTTCCGTG-CTCCT--GAAG-CCCTC-TTCCAGCCTTC-TTTCCT-TGGT-A--GTGAATCT-TCT-GGTAT-TCACG-TAA--CTAC-TTACGAC-TCTATCA-TG-AAGTGTGATGTGGA-TATTCG---TAAGGAT-TTGTACTCCAATA--TTGTCATGGGGCTGGTATCTCCAAGGATGGTCAAACCCGTGAA----CACGCTTTGTTGGCTTTCACCCTC--------------------GGTG--------TCCGTCAATTGATCGT---------TGCTATCAACAAGATGGATTCCACCAAGTGGTCCGAACAACGTTTCAACGAAA---------TCATCAAGGAAGTTTCTGGTTTCATCAAGAAGATCGGTTTCAACCCCAAGTCTGTCCCCT--------TCGTCCCCATCTCTGGCTGGCA-------------------------------------CGGTGACAAC--------ATGTTGGAA----GAATCTACCAACATGCCCTGGTACAA------------GGGATGGAACAA--GGAAACCAAGGCCGGTGCCA--AGTC-TGGTAAGACTCTCTTGGATGCC----ATTGATGCCATTG--------ACCCCCCTAGCCGTCCTTCCG------ACAAGCCCCTCCG---TCTCCCTCTTCAAGATGTTT---------------------------ACAAGATCGGTGGTATTGGT------ACTGTCCCCGTTGGTCGTGTCG--------AAACTGGTGTCATCAAGGCCGGTATGGTCGTCACCTTCG-----------------------------------------------------------------------------------------------------------------------------------------------------------------------------------------------------------------------------------------------------------------------------------------------------------------------------
>Absidia_oviodrospora_XG05673_3_clone2
GGCTTCCTTAGGGGGGTT--------------------------CCATACTCTATTTCTGTGCACTG----TTTTTTTTTTAGGTCGACTCCCTTAGGGGGG---------------------------------------------------------TTGCCTAATGCC------------------------------CCTG-----------------GG-----------------TAGCCTTTTGTTTTTTC-CCTAGG------------GAAAAAA-----------------TGAACTACCCAG---------------------------------TCAAAATATTTT--------------TACTTATA--TCTGACTGAACC-----TAACAGAAA-------------ATTGTTA--ATTA---ATA-AACAACTTTCAGCAATGGATCTCTCGGCTTTCGTATCGATGAAGAACGCAGCAAATCGCGATATGTAGTGTGATCTGCCTATAGTGAATCATCAAATTTTTGAACGCATCTTGCACCCTTGGGTATTCCTGAGGGTACGCCTGTTTCAGTATCA-TT--TTAACCTT----TTT---CT-C------GGTCATTTATTTGGCTA-----------GGAAAAAAAGATGACTATTGG-CCCTG--AGAAT---------------TATCTTC---------------------TTCACGGCTTAAAT-CCTCGGTCAG----------------TTT--------GGCT---GGTAA---------TTACC-TTTTGGTAGATT---------CTC----------------TCTTCTA-AAAGTAACCCTATCCACCTTATT------------------------------------TGACCCAACCAACCATCTTGATCTGAAATCAGGCGGGA-TTACCCGCTGAACTTAAAAATTTTTACAGCGAAACTGCGAATGGCTCATTAAATCAGTTATGATCTACATGACAAATACTTTACTACTGGATAACCGTGGTAATTCTAGAGCTAATACATGCAGAAAAGGCCTGACTTCGGAAGGGCTGCACTTATTAGATCAAAACCTTCCTGGGTAAAACCAGTTCTTTGGTGATTCATAATAATTTAGCTGATCGCATGGCCTTGCGCCGGCGACGGTACATTCGATTTTCTGCCCTATCAGGCTGTTGATTGTAAGATAGAGGCTTACAATGGCTACCACGGGTAACGGGGAATTAGGGTTCGATTCCGGAGAGGGAGCCTGAGAAACGGCTACCACATCCAAGGAAGGCAGCAGGCGCGCAAATTACCCAATCCCAATTCGGGGAGGTAGTGACAATAAATAACAATGCTGGGCCTTTTGGCCTAGCAATTGGAATGAGTACAATTTAAATCCCTTAACGAGGATCAATTGGAGGGCAAGTCTGGTGCCAGCAGCCGCGGTAATTCCAGCTCCAAAAGCGTATATTAAAGTTGTTGCAGTTAAAACGTCCGTAGTCGAATTTACGCCAGGT--ATTGGCCCCGCCGGTTCTTCATTGAGCTGGATTGGTGGTCAGTCC--GGCGATAAAGTCTGGCTGATAGGGTGGTTGGCTTCGGCCGGCTGCTTTTCCTCGCCAGGCGTATTACCATGAGCAAATCAGAATGCTCAAAGTAGGCCTACGCGCCTGAATGTGTTAGCATGGAATAATAAAATAGGACTCGAGTCTTGTTTTGTTGGTTTACTTGACATTGAGAAATGATGAATAGGAACGGTTGGGGGCATTTGTATTTGGCCGCTAGAGGTGAAATTCTTGGATTGGCCGAAGACAAACTACTGCGAAAGCATTTGACCCAGGACGTTTTCATTGATCAGGGACTAAAGTTGAGGGATCGAAGACGATTAGATACCGTCGTAGTCTTAACCACAAACTATGCCGACTAGCGATTGGGCCTTGACCTTTGGTCAGGTTCAGCAGCTTAGCGAAAGTA-AAGTCCCCCAGT-AACGGCGA-GTG-AACAGGG-AAAAGCTCAAAGTT-GGAACCTCCTGG-CCTTAGGTCTGGCGGA-TTGTAAACTAAAGCTCT-AGAGTAGTTT-GGCTGGCCCGGTAAAAAAG--TTCTCTGGAAAGGGACGACAAAGAGGGTG-AAATCCCCGTTTTTGGCCGGAG-CA-TAGTCTCACGTTTG-CTCTTTAGCGAAGAGTCAGGTTGTTTGGTATTGCAGCCTAAAGTTGGAGGTAAATCTCTCCTAAAGCTAAATATTGACGAAAGACCGATAGCGAACAAGTACCGTGAGGGAAAGATGAAAAGCACCTTGAAAAGGGGGTC-AAAAAGTACGTGAAATTGCTGAAAGG-GAACGGTATGAAATCAGACTGTCTTTTTGGTAATCAGCCTGGGCTTCGGCCTGGGTGCAC---TTGCCAGTAAGTACAGCCTACGACAATTTGAAG-CGTGGGAAAAAATCAGGGGGAATGTGGCCTCGGC-TTCG-GCGGAGGTGTTATAGCCCTTTGAAAAATACCATGCTTTGGATTGAGGACTGCAGCGAG--CC-ATT-A----GGGAT-GAACTGTAGGCGCTTAG--TTTCGGTAAGGAAGGAATCTCTGCT-TCGGGTGGTGCCTTTTTTACCGGGATTAACCCGCTTACTTTT-TCTTTTTCTCGCTTAGGTCGTAGGCATAATGATTT-TATATCACC-CGTCTTGAAACACGGACCAAGGAGTCCACCATGATTGCGAGTCTTTGGGTGTAGAAACCCATGGGCGGAAGGAAACTGACCAAGATATGAAGGC-GTA-A--GCTGGCAATATCCTCCAGCGAGGACG-TTTTATACTGAATTGACTGAGAGAAAGCAATTATGATGGGACCCGAAAGATGGTGAACT-ATACTTG-AATAGGGTGAAG-CCAGAGGAAACTCTGGTGG-AAGCTCGTAGCGATTCTGACGTGCAAAT-CGATCGTC-AAATTTGAGTATAGGG---GCGAAAGACTAATTCCGTGTGGCTCCTGAAGAACACCCTGTCTTGTTGACTGAAGCACCTTTGAACCCCAAGTCC-AACCGCGAAAAGATGACTCAAATCATGTTTGAAACCTTCAATGCTCCTGCTTTCTATGTTTCTATTCAAGCTGTCTTGTCTCT-TTATGCTTCTGGACGTACTACTGGTATTGTGCTCGATT-CTGGTGATGGTGTCACTCACACTGTTCCT-ATCTATGAAGGTTATTCCC--TCCCCCACGCTATT-TTACG-TTTGGATATGG--CTGGTCGTGATTTGACTGACTACCTGATGCGTATCTTGGCTGAACGTGGTCACTCCTTTACTACTACTGCTGAACGTGAAATTGTCCGTGATATCAAAGAAAAGCTCTGTTATACCGCTCTTGACTTTGAACAAGAAATGC-AAACTGCTGCTCAATCTTCTGCTCTCGAAAAGTCTTATGAATTGCCT-GATGGCCAAGTCATTACTGTTGGT-AACGAACG-TTTCCGTG-CTCCT--GAAG-CCCTC-TTCCAGCCTTC-TTTCCT-TGGT-A--GTGAATCT-TCT-GGTAT-TCACG-TAA--CTAC-TTACGAC-TCTATCA-TG-AAGTGTGATGTGGA-TATTCG---TAAGGAT-TTGTACTCCAATA--TTGTCATGGGGCTGGTATCTCCAAGGATGGTCAAACCCGTGAA----CACGCTTTGTTGGCTTTCACCCTC--------------------GGTG--------TCCGTCAATTGATCGT---------TGCTATCAACAAGATGGATTCCACCAAGTGGTCCGAACAACGTTTCAACGAAA---------TCATCAAGGAAGTTTCTGGTTTCATCAAGAAGATCGGTTTCAACCCCAAGTCTGTCCCCT--------TCGTCCCCATCTCTGGCTGGCA-------------------------------------CGGTGACAAC--------ATGTTGGAA----GAATCTACCAACATGCCCTGGTACAA------------GGGATGGAACAA--GGAAACCAAGGCCGGTGCCA--AGTC-TGGTAAGACTCTCTTGGATGCC----ATTGATGCCATTG--------ACCCCCCTAGCCGTCCTTCCG------ACAAGCCCCTCCG---TCTCCCTCTTCAAGATGTTT---------------------------ACAAGATCGGTGGTATTGGT------ACTGTCCCCGTTGGTCGTGTCG--------AAACTGGTGTCATCAAGGCCGGTATGGTCGTCACCTTCG-----------------------------------------------------------------------------------------------------------------------------------------------------------------------------------------------------------------------------------------------------------------------------------------------------------------------------
>Absidia_irregulare_XG05674_8
CGGTCTCTTTTTTGAGTTGA------------------------CTTCATTTTTTC-CTGTGCTCTG-------TTTATGAATGGGGTGGCCCAAGAAAAAAAAAGATTGATTTT--------------------------------------------TTTTTTTTTTGCTCGGGTCACTCTGC----------------CCTG-----------------GG---------------------TATGATTTTCTTTCCTTTGG------------GAAAATA-----------------AAATCTGCCCAGTAGATCTTCTCCTTTACTGGGGT----------CTGATCTTTTTT--------TGAC--TATT-------TTGACTGAACTATACT----------------------GTTGTTAAAAC-----TTA-AACAACTTTCAGCAATGGATCTCTCGGCTTTCGTATCGATGAAGAACGCAGCAAATCGCGATATGTAGTGTGACTTGCCTATAGTGAATCATCAAATCTTTGAACGCATCTTGCACCCTTGGGTATTCCTGGGGGTACGCCTGTTTCAGTATCA-TT--TTATCTTC----TCTTGGCCCC----------ACTTGTGGAGCAA-------AAAGGGAAAAAA---TCATAACTGGCCTCCG------------------------CTCCC---TTGGGAG-----------CTGGCGGCTAAAATACTTTGGGT------------------CTTTTGGACTGGATC-----------------TAGCC-CTTTGGTAAGTT--------AACTCT-------------GCGCAAAG-AATTTAGGC----CGGTCTCTTTAAAAAG-------------------------------------------------GACCCCATATCA--------ACACTC-----------AAATTTTTACAGCGAAACTGCGAATGGCTCATTAAATCAGTTATGATCTACATGACAAATACTTTACTACTGGATAACCGTGGTAATTCTAGAGCTAATACATGCAGAAAAGGCCTGACTTCGGAAGGGCTGCACTTATTAGATCAAAACCTTCCTGCAGAAATGCAGTTCTTTGGTGATTCATAATAATTTAGCTGATCGCATGGCCTTGTGCCGGCGACGGTTCATTCGATTTTCTGCCCTATCAGGCTGTTGATTGTAAGATAGAGGCTTACAATGGCTACCACGGGTAACGGGGAATTAGGGTTCGATTCCGGAGAGGGAGCCTGAGAAACGGCTACCACATCCAAGGAAGGCAGCAGGCGCGCAAATTACCCAATCCCGATTCGGGGAGGTAGTGACAATAAATAACAATGCTGGGCCTTTTGGCCTAGCAATTGGAATGAGTACAATTTAAATCCCTTAACGAGGATCAATTGGAGGGCAAGTCTGGTGCCAGCAGCCGCGGTAATTCCAGCTCCAAAAGCGTATATTAAAGTTGTTGCAGTTAAAACGTCCGTAGTCGAACTTACACCTAGTTGGTGGG--TCGCCGGTTCTTCATTGAGCTGGATGAAT---CCACCACGGGTGATAAAGTCTGGTTTATAGGATGGTTGGCTTCGGCCGGCTGTCTTTCCTAGCCAGGCGTATTACCATGAGCAAATCAGAATGCTCAAAGTAGGCCTACGCGCCTGAATGTGTTAGCATGGAATAATAAAATAGGACTCGAGTCTTGTTTTGTTGGTTTACTTGACATTGAGAAATGATGAATAGGAACGGTTGGGGGCATTTGTATTTGGCCGCTAGAGGTGAAATTCTTGGATTGGCCGAAGACAAACTACTGCGAAAGCATTTGACCCAGGACGTTTTCATTGATCAGGGACTAAAGTTGAGGGATCGAAGACGATTAGATACCGTCGTAGTCTTAACCACAAACTATGCCGACTAGCGATTGGGCCTTGACCTTTGGTCAGGTTCAGCAGCTCAGCGAAAGTA-AAGTCCCCTAGT-AACGGCGA-GTG-AACAGGG-AAAAGCTCAAAGTT-GGAACCTCCTGG-CCCTAGGCCTGGCGGA-TTGTAAACTAAAGCTTT-CGAGTAGTTC-GGCTAGCCCGGTAAATAAG--TTCTCTGGAAAGGGACGACATGGAGGGTG-AAATCCCCGTCTTTGGCCGGAG-CA-TAGTCCAGCGTTTG-CTTGGAAGTGAAGAGTCAGGTTGTTTGGTATTGCAGCCTAAAGTTGGAGGTAAATCTCTCCTAAAGCTAAATATTGACGAAAGACCGATAGCGAACAAGTACCGTGAGGGAAAGATGAAAAGCACTTTGAAAAGAGGGTC-AAAAAGTACGTGAAATTGCTGAAAGG-GAACCGTATGAAATCAGCTTGACTTTTTGGTAATCAACCTGGGTCTCGACCTGGGTGCAC---TTGCCAGTGAGT-TAGCCTGCGACAATTTGATT-TGGGGGAAAAAATTAGAGAGAATGTGGCCTTGAC-TTCGTGTGGAGGTGTTATAGCTCTTTAAAAAATACCCTGGATTGGATTGAGGACTGCAGCAAG--CCTTTT------GGGAT-GAACTGTGGGCGCTTGG--TTACCTACCAAAGAAAATCTCTGCT-TCGGGTGGTGTTTTTTGATAGGTGGCCAACTCGCTTACTTTT-TCTTTTTCTTGCTTAGGTCGCAGGCATAATGATTT-TATATGACC-CGTCTTGAAACACGGACCAAGGAGTCCACCATAGTTGCGAGTCTTTGGGTGTAAAAACCCATAGGCGAAAGGAAACTGACCAAGATATGAAGGCTTT--ACGGCTGGCAATATCCTCCAGCGAAGACG-TTTTATACTGAATTGACTGAGAGAAAGCAACTATGATGGGACCCGAAAGATGGTGAACT-ATACTTG-AATAGGGTGAAG-CCAGAGGAAACTCTGGTGG-AAGCTCGTAGCGATTCTGACGTGCAAAT-CGATCGTC-AAATTTGAGTATAGGG---GCGAAAGACTAATTCCGTGTGGCTCCTGAAGAACACCCTGTCTTGTTGACCGAAGCTCCCTTGAACCCCAAGTCC-AACCGTGAAAAGATGACTCAAATCATGTTTGAAACCTTCAACGCTCCTGCTTTCTATGTTGCCATCCAAGCTGTCTTGTCTCT-TTACGCTTCCGGTCGTACTACTGGTATTGTGCTCGATT-CTGGTGATGGTGTGACCCACACTGTTCCT-ATCTACGAAGGTTATGCTC--TTCCCCACGCTATC-TTGCG-TTTGGATATGG--CTGGTCGTGACTTGACTGATTACTTGATGCGCATCTTGGCTGAACGTGGTCACTCCTTCACTACCACTGCTGAACGTGAAATTGTCCGTGATATCAAGGAAAAGCTCTGTTATACCGCTCTCGACTTTGAACAAGAAATGC-AAACTGCTGCCCAATCCTCTGCTCTCGAAAAGTCCTATGAATTGCCC-GATGGTCAAGTCATCACTGTTGGT-AACGAACG-TTTCCGTG-CTCCT--GAAG-CTCTC-TTCCAACCTTC-CTTCCT-CGGT-C--TTGAATCT-GCT-G------------------------------------------------------------------------------------------------GGCTGGTATCTCCAAGGATGGTCAAACCCGTGAA----CACGCTTTGTTGGCCTTCACCCTC--------------------GGTG--------TCCGTCAATTGATTGT---------CGCTATCAACAAGATGGATTCCACCAAGTGGTCCGAAGCCCGTTTCAACGAAA---------TCATCAAGGAAGTCTCTGGTTTCATCAAGAAGATCGGTTTCAACCCCAAGTCTGTCCCCT--------TCGTCCCCATCTCTGGCTGGCA-------------------------------------CGGTGACAAC--------ATGTTGGAA----GAATCCACCAACATGCCCTGGTACAA------------GGGATGGAACAA--GGAAACCAAGGCCGGTGCCA--AGTC-TGGTAAGACTCTTTTGGATGCC----ATTGATGCCATTG--------ACCCCCCTACCCGTCCTTCCG------ACAAGCCCCTCCG---TCTCCCTCTTCAAGATGTGT---------------------------ACA-------------------------------------------------------------------------------------------------------------------------------------------------------------------------------------------------------------------------------------------------------------------------------------------------------------------------------------------------------------------------------------------------------------------------
>Absidia_irregulare_CGMCC3_27812
CGGTCTCTTTTTTGAGTTGA------------------------CTTCATTTTTTC-CTGTGCTCTG-------TTTATGAATGGGGTGGCCCAAGAAAAAAAAAGATTGATTTT--------------------------------------------TTTTTTTTTTGCTCGGGTCACTCTGC----------------CCTG-----------------GG---------------------TATGATTTTCTTTCCTTTGG------------GAAAATA-----------------AAATCTGCCCAGTAGATCTTCTCCTTTACTGGGGT----------CTGATCTTTTTT--------TGAC--TATT-------TTGACTGAACTATACT----------------------GTTGTTAAAAC-----TTA-AACAACTTTCAGCAATGGATCTCTCGGCTTTCGTATCGATGAAGAACGCAGCAAATCGCGATATGTAGTGTGACTTGCCTATAGTGAATCATCAAATCTTTGAACGCATCTTGCACCCTTGGGTATTCCTGGGGGTACGCCTGTTTCAGTATCA-TT--TTATCTTC----TCTTGGCCCC----------ACTTGTGGAGCAA-------AAAGGGAAAAAA---TCATAACTGGCCTCCG------------------------CTCCC---TTGGGAG-----------CTGGCGGCTAAAATACTTTGGGT------------------CTTTTGGACTGGATC-----------------TAGCC-CTTTGGTAAGTT--------AACTCT-------------GCGCAAAG-AATTTAGGC----CGGTCTCTTTAAAAAG-------------------------------------------------GACCCCATATCA--------ACACTC-----------AAATTTTTACAGCGAAACTGCGAATGGCTCATTAAATCAGTTATGATCTACATGACAAATACTTTACTACTGGATAACCGTGGTAATTCTAGAGCTAATACATGCAGAAAAGGCCTGACTTCGGAAGGGCTGCACTTATTAGATCAAAACCTTCCTGCAGAAATGCAGTTCTTTGGTGATTCATAATAATTTAGCTGATCGCATGGCCTTGTGCCGGCGACGGTTCATTCGATTTTCTGCCCTATCAGGCTGTTGATTGTAAGATAGAGGCTTACAATGGCTACCACGGGTAACGGGGAATTAGGGTTCGATTCCGGAGAGGGAGCCTGAGAAACGGCTACCACATCCAAGGAAGGCAGCAGGCGCGCAAATTACCCAATCCCGATTCGGGGAGGTAGTGACAATAAATAACAATGCTGGGCCTTTTGGCCTAGCAATTGGAATGAGTACAATTTAAATCCCTTAACGAGGATCAATTGGAGGGCAAGTCTGGTGCCAGCAGCCGCGGTAATTCCAGCTCCAAAAGCGTATATTAAAGTTGTTGCAGTTAAAACGTCCGTAGTCGAACTTACACCTAGTTGGTGGG--TCGCCGGTTCTTCATTGAGCTGGATGAAT---CCACCACGGGTGATAAAGTCTGGTTTATAGGATGGTTGGCTTCGGCCGGCTGTCTTTCCTAGCCAGGCGTATTACCATGAGCAAATCAGAATGCTCAAAGTAGGCCTACGCGCCTGAATGTGTTAGCATGGAATAATAAAATAGGACTCGAGTCTTGTTTTGTTGGTTTACTTGACATTGAGAAATGATGAATAGGAACGGTTGGGGGCATTTGTATTTGGCCGCTAGAGGTGAAATTCTTGGATTGGCCGAAGACAAACTACTGCGAAAGCATTTGACCCAGGACGTTTTCATTGATCAGGGACTAAAGTTGAGGGATCGAAGACGATTAGATACCGTCGTAGTCTTAACCACAAACTATGCCGACTAGCGATTGGGCCTTGACCTTTGGTCAGGTTCAGCAGCTCAGCGAAAGTA-AAGTCCCCTAGT-AACGGCGA-GTG-AACAGGG-AAAAGCTCAAAGTT-GGAACCTCCTGG-CCCTAGGCCTGGCGGA-TTGTAAACTAAAGCTTT-CGAGTAGTTC-GGCTAGCCCGGTAAATAAG--TTCTCTGGAAAGGGACGACATGGAGGGTG-AAATCCCCGTCTTTGGCCGGAG-CA-TAGTCCAGCGTTTG-CTTGGAAGTGAAGAGTCAGGTTGTTTGGTATTGCAGCCTAAAGTTGGAGGTAAATCTCTCCTAAAGCTAAATATTGACGAAAGACCGATAGCGAACAAGTACCGTGAGGGAAAGATGAAAAGCACTTTGAAAAGAGGGTC-AAAAAGTACGTGAAATTGCTGAAAGG-GAACCGTATGAAATCAGCTTGACTTTTTGGTAATCAACCTGGGTCTCGACCTGGGTGCAC---TTGCCAGTGAGT-TAGCCTGCGACAATTTGATT-TGGGGGAAAAAATTAGAGAGAATGTGGCCTTGAC-TTCGTGTGGAGGTGTTATAGCTCTTTAAAAAATACCCTGGATTGGATTGAGGACTGCAGCAAG--CCTTTT------GGGAT-GAACTGTGGGCGCTTGG--TTACCTACCAAAGAAAATCTCTGCT-TCGGGTGGTGTTTTTTGATAGGTGGCCAACTCGCTTACTTTT-TCTTTTTCTTGCTTAGGTCGCAGGCATAATGATTT-TATATGACC-CGTCTTGAAACACGGACCAAGGAGTCCACCATAGTTGCGAGTCTTTGGGTGTAAAAACCCATAGGCGAAAGGAAACTGACCAAGATATGAAGGCTTT--ACGGCTGGCAATATCCTCCAGCGAAGACG-TTTTATACTGAATTGACTGAGAGAAAGCAACTATGATGGGACCCGAAAGATGGTGAACT-ATACTTG-AATAGGGTGAAG-CCAGAGGAAACTCTGGTGG-AAGCTCGTAGCGATTCTGACGTGCAAAT-CGATCGTC-AAATTTGAGTATAGGG---GCGAAAGACTAATTCCGTGTGGCTCCTGAAGAACACCCTGTCTTGTTGACCGAAGCTCCCTTGAACCCCAAGTCC-AACCGTGAAAAGATGACTCAAATCATGTTTGAAACCTTCAACGCTCCTGCTTTCTATGTTGCCATCCAAGCTGTCTTGTCTCT-TTACGCTTCCGGTCGTACTACTGGTATTGTGCTCGATT-CTGGTGATGGTGTGACCCACACTGTTCCT-ATCTACGAAGGTTATGCTC--TTCCCCACGCTATC-TTGCG-TTTGGATATGG--CTGGTCGTGACTTGACTGATTACTTGATGCGCATCTTGGCTGAACGTGGTCACTCCTTCACTACCACTGCTGAACGTGAAATTGTCCGTGATATCAAGGAAAAGCTCTGTTATACCGCTCTCGACTTTGAACAAGAAATGC-AAACTGCTGCCCAATCCTCTGCTCTCGAAAAGTCCTATGAATTGCCC-GATGGTCAAGTCATCACTGTTGGT-AACGAACG-TTTCCGTG-CTCCT--GAAG-CTCTC-TTCCAACCTTC-CTTCCT-CGGT-C--TTGAATCT-GCT-G------------------------------------------------------------------------------------------------GGCTGGTATCTCCAAGGATGGTCAAACCCGTGAA----CACGCTTTGTTGGCCTTCACCCTC--------------------GGTG--------TCCGTCAATTGATTGT---------CGCTATCAACAAGATGGATTCCACCAAGTGGTCCGAAGCCCGTTTCAACGAAA---------TCATCAAGGAAGTCTCTGGTTTCATCAAGAAGATCGGTTTCAACCCCAAGTCTGTCCCCT--------TCGTCCCCATCTCTGGCTGGCA-------------------------------------CGGTGACAAC--------ATGTTGGAA----GAATCCACCAACATGCCCTGGTACAA------------GGGATGGAACAA--GGAAACCAAGGCCGGTGCCA--AGTC-TGGTAAGACTCTTTTGGATGCC----ATTGATGCCATTG--------ACCCCCCTACCCGTCCTTCCG------ACAAGCCCCTCCG---TCTCCCTCTTCAAGATGTGT---------------------------ACA-------------------------------------------------------------------------------------------------------------------------------------------------------------------------------------------------------------------------------------------------------------------------------------------------------------------------------------------------------------------------------------------------------------------------
>Absidia_pacifica_CGMCC_3_27497
GGCTTTTTTC----------------------------------TACTCTTTTTATTCTGTGAACTG-------TTTTTTTTT-------------GACCGAGAACAAAATTTTTT-------------------------------------------TTTGTTCTCGATCAGC--------------------------CCTG-----------------GG-------------------TCGAGGCAATTTTTT-TTTCGA------------GAAAAAT----------------TTGACTGACCCAGCGTCCTTTT------------------------GGACGATATTAT----------AC--TATT------ATCGACTGAACC-----AACAAGAAA-------------ATTGTTA--ACA----ATA-AACAACTTTCAGCAATGGATCTCTCGGCTTTCGTATCGATGAAGAACGCAGCAAATCGCGATATGTAGTGTGATCTGCCTCTAGTGAATCATCAAATCTTTGAACGCATCTTGCACCTCTGGGTATTCCTGGAGGTACGCCTGTTTCAGTATCA-TT--TTATCTTC----TCT---TCCC-----------TTTATTGGGATT------------GGAAAAA---TCACTACTGG-CCTTG--AGAATGGGGAGCTTGCTC-CTAAC------------------------TTCATGGCTTAAAT---TCGGCTAG----------------TTTTT------AATTACTGGTAG---------TTACC-TTTTGGTAGTTC--------ATTC----------------TGCAAAA-AGTCAATTCTATTCAGCCAATTAATAC--------------------------------TAAACACCTTATAAACCTTGATCTGAAATCAGGCGGGA-TTACCCGCTGA-------------------------------------------------------ACATGACAAATACTTTACTACTGGATAACCGTGGTAATTCTAGAGCTAATACATGCAGAAAAGGCCTGACTTCGGAAGGGCTGCACTTATTAGATCAAAACCTTCCTGGGTAAAACCAGTTCTTTGGTGATTCATAATAATTTAGCTGATCGCATGGCCTTGCGCCGGCGACGGTACATTCGATTTTCTGCCCTATCAGGCTGTTGATTGTAAGATAGAGGCTTACAATGGCTACCACGGGTAACGGGGAATTAGGGTTCGATTCCGGAGAGGGAGCCTGAGAAACGGCTACCACATCCAAGGAAGGCAGCAGGCGCGCAAATTACCCAATCCCAATTCGGGGAGGTAGTGACAATAAATAACAATGCTGGGCCTTTTGGCCTAGCAATTGGAATGAGTACAATTTAAATCCCTTAACGAGGATCAATTGGAGGGCAAGTCTGGTGCCAGCAGCCGCGGTAATTCCAGCTCCAAAAGCGTATATTAAAGTTGTTGCAGTTAAAACGTCCGTAGTCGAATTTACACCTTTTGTGTTTG--CCGCCGGTCCTTCATTGGGCTGGATGGGT---AGACGCTGGGTGATAAAGTCTGGTTAATAGAGTGGTTGGCTTCGGCTGGCTGCTTTTCCTTACCAGGCGTATTACCATGAGCAAATCAGAATGCTCAAAGTAGGCCTTCGCGCCTGAATGTGTTAGCATGGAATAATAAAATAGGACTCGAGTCTTGTTTTGTTGGTTTACTTGACATTGAGAAATGATGAATAGGAACGGTTGGGGGCATTTGTATTTGGCCGCTAGAGGTGAAATTCTTGGATTGGCCGAAGACAAACTACTGCGAAAGCATTTGACCCACGACGTTTTCATTGATCAGGGACTAAAGTTGAGGGATCGAAGACGATTAGATACCGTCGTAGTCTTAACCACAAACTATGCCGACTAGCGATTGGGCCTTGACCTTTGGTCAGGTTCAGCAGCTTAGCGAAAGTA-AAGTCCCTCAGT-AACGGCGA-GTG-AACAGGG-AAAAGCTCAAAGTT-GGAACCTCCAAG-CCCTAGGTTTGGCGGA-TTGTAAACTAAAGCTCT-CGAGTAGTTT-GGCTGGCCCAGTAAATAAG--TTCTCTGGAAAGGGACGACAAAGAGGGTG-AAATCCCCGTTTTTGGCTGGAG-CA-CAGTCTTGCGTTTG-CTTGGAAGTGAAGAGTCAGGTTGTTTGGTATTGCAGCCTAAAGTTGGAGGTAAATCTCTCCTAAAGCTAAATATTGACGAAAGACCGATAGCGAACAAGTACCGTGAGGGAAAGATGAAAAGCACCTTGAAAAGGGGGTC-AAAAAGTACGTGAAATTGCTGAAAGG-GAACCGTATGAAATCAGCTTGTTTCTTTGGTAATCAATCTGGGCTTTGGCCTGGATGCAC---TTGCCAGTGAATACAGCCTACGACAATTTGATT-TGAGGGAAAAAATCAGGGGGAATGTGGCCTCGGC-TTCG-GCTTAGGTGTTATAGCCCTTTGAAAAATACCTTGGATTGGATTGAGGACTGCAGCGGG--CC-ATT-T----GGGAT-GAACTGTGGGTGCTTGG--CGGTGGCCAGGAAGAAATCTCTATC-TCTGGTAGTGTCTTTCTGGTCGTTGTCAACTCGCCTACTTTT-TCTTTTTCTCGCTTAGGTCGTAGGCATAATGATTT-TATATGACC-CGTCTTGAAACACGGACCAAGGAGTCCACCATTATTGCGAGTCTTTGGGTGTAGAAACCCATGGGCGTAAGGAAACTGACCAAGATATGAAGGC-TGT-ATGGCTGGCAATATCCTCCAGCGAGGACG-TTTTATACTGAATTGACTGAGAGAAAGCAATAATGATGGGACCCGAAAGATGGTGAACT-ATACTTG-AATAGGGTGAAG-CCAGAGGAAACTCTGGTGG-AAGCTCGTAGCGATTCTGACGTGCAAAT-CGATCGTC-AAATTTGAGTAT-------------------------------------------------TTGTTGACCGAAGCTCCCTTGAACCCCAAGTCC-AACCGTGAAAAGATGACTCAAATCATGTTTGAAACCTTCAACGCTCCTGCCTTCTATGTTGCCATTCAAGCCGTCTTGTCTTT-GTATGCTTCTGGTCGTACTACTGGTATTGTCCTCGATT-CTGGTGATGGTGTCACCCACACTGTCCCC-ATCTATGAAGGTTATGCCC--TTCCCCACGCTATC-TTGCG-TTTGGATATGG--CCGGTCGTGACTTGACTGATTACCTGATGCGCATTTTGGCTGAACGTGGTCACTCTTTCACCACCACTGCTGAACGTGAAATTGTCCGTGATATCAAGGAAAAGCTCTGTTATACCGCTCTTGACTTTGAACAAGAAATGC-AAACTGCTGCCCAATCCTCTGCTCTTGAAAAGTCCTATGAATTACCC-GATGGTCAAGTCATCACCGTTGGT-AACGAACG-ATTCCGTG-CCCCT--GAAG-CCCTC-TTCCGTCCTTC-TCTCCT-CGGT-A--GCGAATCT-TCT-GGTAT-TCACG-AAA--CTAC-ATACAAC-TCTATCA-TG-AAGTGTGATGTGGA-TATTCG---TAAGGAC-TTGTACTCCAACA--TTGTCATGG------------------------------------------------------TCACCCTC--------------------GGTG--------TCCGTCAATTGATTGT---------TGCTATCAACAAGATGGATTCCACCAAGTGGTCTGAACAACGTTTCAACGAAA---------TCATCAAGGAAGTCTCCGGTTTCATCAAGAAGATCGGTTTCAACCCCAAGTCTGTTCCCT--------TCGTCCCCATCTCTGGCTGGCA-------------------------------------CGGTGACAAC--------ATGTTGGAC----GAATCTACCAACATGCCCTGGTACAA------------GGGATGGAACAA--GGAAACCAAGGCTGGTGCCA--AGTC-TGGTAAGACTCTCTTGGATGCC----ATTGATGCTATTG--------ATCCTCCTCAACGTCCTTCCG------ACAAGCCCCTCCG---TCTCCCTCTTCAAGATGTGT---------------------------ACAAGATCGGTGGTATTGGT------ACTGTCCCCGTTGGTCGTGTCG--------AAACTGGTGTCATCAAGGCTGGTATGGTCGTCACCTTCGCTCCCGCTAACGTCACCACTGAAG-------------TCAAGTC---------------------CGTCGAAATGCATCACGAACA--ATTGGTTGAAGGTCTTCCC--------------GGTGACAACGTCGGTTTCAACG---------------------------TCAAGAACGTTTCC----GTCAAGGATATCCGTCGTGG-----------------TAACGTCTGTTCCGACTCCAAGAACGACCCCGCCAAGGAATCTGGCTCCTTCACTGCCCAAGTCATTGTCCTCAACCACCCT-GGTCAAATC
>Absidia_pacifica_SAUCC6955_15
[truncated: 23,429 more chars]
