# Supplementary material for: Unveiling Species Diversity Within Early-Diverging Fungi from China VI: Four Absidia sp. nov. (Mucorales) in Guizhou and Hainan
Source: Microorganisms. 2025 Jun 5;13(6):1315. doi: 10.3390/microorganisms13061315 (PMC12195128; doi:10.3390/microorganisms13061315)
Supplement: Supplementary file 1 [file microorganisms-13-01315-s001.zip › S2 ITS.fas]

>Absidia_abundans_CGMCC_3_16255
CTCTTTTTTTAAAGGGAGGGTTTCCATAC------TCTATT------TC------------------------TGTGCA-----------------------CTG-------TTTTTTTTTTTTTAGGTTAACCCTCCTTAGGGGGA--------------------------------------------------------GTTGCCTAATACC--------------------------------CCTG-----------------GGTAGCCTTTT---------------TGTTTTT----TCCTTT-----------------------------------GG------------------GAGAAA----------------------ATGAACTACCCAGTCAA-------------------------------------AATATTATACTA----------TT----------------TCTG-A----CTGA----AC--------CTAACAGAAAA------TTGTTA------------------------ATTAT---------ATAAACAACTTTCAGCAATGGATCTCTCGGCTTTCGTATCGATGAAGAACGCAGCAAATCGCGATATGTAGTGTGATCTGCCT--ATAGTGAATCATCAAATTTTTGAACGCATCTTGCACCCT-TGGGTATTCCTGAGGGTACGCCTGTTTCAGTATCA-TT--TTAACC-----T--------------------------TTTC--------------CTCGGTCATTTAGTTGACTA-----------GGAAAAAAAATGACTAT----------TGGCC------------------------CTGAGAAATTT----TCTTTC------------------------TTCACGG--CTTAA------------ATCC---TCGGT-CAGT---------------TT----------------------GGCT----------------------------------------------GGTAA--------------------------------TTACC----TTTTG------GTAGATTC---------------------------------------------------------TCTCYCCTAAAA------------------------GTAACCCTATCCACCTT----------------------------------------------------------ATTTGACCCAA---ATCAACCAT---------
>Absidia_abundans_XY09274
CTCTTTTTTTAAAGGGAGGGTTTCCATAC------TCTATT------TC------------------------TGTGCA-----------------------CTG-------TTTTTTTTTTTTTAGGTTAACCCTCCTTAGGGGGA--------------------------------------------------------GTTGCCTAATACC--------------------------------CCTG-----------------GGTAGCCTTTT---------------TGTTTTT----TCCTTT-----------------------------------GG------------------GAGAAA----------------------ATGAACTACCCAGTCAA-------------------------------------AATATTATACTA----------TT----------------TCTG-A----CTGA----AC--------CTAACAGAAAA------TTGTTA------------------------ATTAT---------ATAAACAACTTTCAGCAATGGATCTCTCGGCTTTCGTATCGATGAAGAACGCAGCAAATCGCGATATGTAGTGTGATCTGCCT--ATAGTGAATCATCAAATTTTTGAACGCATCTTGCACCCT-TGGGTATTCCTGAGGGTACGCCTGTTTCAGTATCA-TT--TTAACC-----T--------------------------TTTC--------------CTCGGTCATTTAGTTGACTA-----------GGAAAAAAAATGACTAT----------TGGCC------------------------CTGAGAAATTT----TCTTTC------------------------TTCACGG--CTTAA------------ATCC---TCGGT-CAGT---------------TT----------------------GGCT----------------------------------------------GGTAA--------------------------------TTACC----TTTTG------GTAGATTC---------------------------------------------------------TCTCTCCTAAAA------------------------GTAACCCTATCCACCTT----------------------------------------------------------ATTTGACCCAA---ATCACACCAT--------
>Absidia_aguabelensis_URM_8213__
------CACTCTTTTGCGAGTCTCCACTT------TTTTAT------TC------------------------TGTGCA-----------------------CCG--------TTTTAA-------------------TTTGGGGGT-------------------------------------------------CGAATTCATTTTCGGCCGCC------------------------------GCCCTG-----------------GGTTG---GTT---------------CGCTTTT----TCCTTT-----------------------------------GG------------------GAGATT--------------------GTTTCGGCCGCCCAGATCA-------------------------------------ATTATTATACTA----------TT-----------------ATG-A----CTGA----AC--------CATAACAGAAA------TTGTTA------------------------ACAT----------ATAAACAACTTTCAGCAATGGATCTCTCGGCTTTCGTATCGATGAAGAACGCAGCAAATCGCGATATGTAGTGTGATCTGCCT--ATAGTGAATCATCAAATCTTTGAACGCATCTTGCACCTC-TGGGTATTCCTGGAGGTACGCCTGTTTCAGTATCA-TT--ATAACT-----T--------------------------CTTC------CC------------ATACTATTTGGGTG---------------GAAAAATTACTAC----------TGGCC-----------------CTTGAGGAAAGGGTGGAT----TCGTTCCGCCCGCC----------------TTCACGG--CTTAA------------ATAT-----GATCTGGT---------------TTCTTTTT----------------AACC---------------------------------------------GGCTAG--------------------------------TTACC----TTTTG------GTAGATT----------------------------------------------------------CATCTTTCAAAA----AAAA-------------------AACCTAGTCAGCTAGAAAAGCCACTCACCCCAAAAA------------------------------------ACTTGATCTGA--AATCAGGCGGG---A-TTA
>Absidia_alpina_CGMCC_3_16104_
----GGTCTATTTCAGGGCAGCCTTCTTA------ATTTTT------TC------------------------TGTGCA-----------------------CTG-------TTTATTT-------------------TTTGGCTGA--------------------------------------------------------ATATTCATTTATT------------------------CGGCCTACTCTG-----------------GGCAT---GAT---------------CTCTTTT----TTCCTC-----------------------------------GG------------------GGAAAA---------------------GTAGGATTGCCCGG-----------------------------------------TTTATTATACTA----------TT-----------------TCG-A----CTGA----AC--------CAAACAAGAAA-----TTTGTTA------------------------ACAT------------AAACAACTTTCAGCAATGGATCTCTCGGCTTTCGTATCGATGAAGAACGCAGCAAATCGCGATATGTAGTGTGATCTGCCC--ATAGTGAATCATCAAATTTTTGAACGCATCTTGCACCCT-TGGGTATTCCTGAGGGTACGCCTGTTTCAGTATCA-TT--CTAACT-----T--------------------------CTTC------TC-----------CCCATGATTTGGGGG------------GTGGAAAAATCACCAT----------TGGCC---------------------TGGTTCGGCGCGTT----CTGAATGCGCT-------------------TGCTTGG--CTTGA------------ATAA-----GACTCGGT---------------TTTT--------------------GACT---------------------------------------------GGGTAG--------------------------------TTACC----TTTTG------GTAGTGA----------------------------------------------------------ATTCTGCAAAAA----------------------GTAAAAACTTCTCCATATAAAACTCGGGCGTTTCGCCCAAAACTCATAT----------------------------ACTTGATCTGA--AATCAGGCGGG---A-TTA
>Absidia_ampullacea_CGMCC_3_16054
---TGTTCTCTTCAGGGCAACCCTCCTAT------TTTTTC--------------------------------TGTGCA-----------------------CTG---------TTTTT-------------------TTTAGCTGT-------------------------------------------------------------TTATTCAG----------------------------CTGCCCTG-----------------GGCAT---GAT---------------CTTTTTT----TCTCTC-----------------------------------GG------------------GAAAAA---------------------ATAGGATTGCCCGG-----------------------------------------TTTATTTTACTA----------TT-----------------TCG-A----CTGA----AC--------CAAACAAGAAA-----TTTGTTA------------------------ATTT----------AGAAACAATTTTCAGCAATGGATCTCTCGGCTTTCGTATCGATGAAGAACGCAGCAAATCGCGATATGTAGTGTGATCTGCCC--ATAGTGAATCATCAAATTTTTGAACGCATCTTGCACCTT-TGGGTATTCCTGAAGGTACGCCTGTTTCAGTATCA-TT--CTAACT-----T--------------------------CTTT------TC-----------CCTATCATGGGGGCT--------------GGAAAAATCACCAT----------TGGCC---------------------TGGCTATAACGTCT----TTTTAGGCGTGT------------------TGCTTGG--TTTGA------------ATAAAACTCGGT--------------------TTTT--------------------GACT---------------------------------------------GGGTAG--------------------------------TTACC----TTTTG------GTAGTGA----------------------------------------------------------ATTCTGCTCTAA----AGTA------------------AAACTTTCCTATGAAAAAACAAAGGTTTCGGCCTAAATATTCATAA---------------------------ACTTGATCTGA--AATCAGGCGGG---A-TTA
>Absidia_anomala__CBS_125_68
------GTTTGCATAAACTCGGTCAAAAT------TTTTAT------TC------------------------TGTGCA-----------------------CTG-------TCTCATTA------------------TTTGACTGC----------------------------------------------AGTTAGATTTTATTTTTATTATC---------------TTTCTCGGTCAATCTACTGGG-----------------GGATT---------------------TGCTTTT----TCCTTT-----------------------------------GG------------------GAAAAA--------------------GTTTGAATTTCCCGGT----------------------------------------GTTATTATACTA----------TT-----------------CTG-A----CTGA----AC--------CAAAACAGAAA-----ATTGTTT-----------------------AACTA----------AATAACAACTTTCAGCAATGGATCTCTCGGCTTTCGTATCGATGAAGAACGCAGCAAATCGCGATATGTAGTGTGATCTGCCT--ATAGTGAATCATCAAATTTTTGAACGCATCTTGCACCCT-TGGGTATTCCTGAGGGTACGCCTGTTTCAGTATCA-TT--TTAACT-----T--------------------------CTTT------CC------------CCAGTAATGGGCCA--------------AGAAAAATCACTAC----------TGGCC------------------TTGGTATTGGATTCTTG----AATCCAT-----------------------TTCTCGG--CTGAA------------ATACAGCTAGTG--------------------TTTT--------------------GACT----------------------------------------------GGTAG--------------------------------TTACC----TTTTG------GTAGAAT----------------------------------------------------------TTCCTACGAAAA----AAGA------------------ACGCCTAGCCATCCAAACACAGCGAGTTGAAAAACTCATATCCCAATT-------------------------TCTTGATCTGA--AATCAGGCGGG---A-TTA
>Absidia_anomala__FSU5798
------GTTTGCATAAACTCGGTCAAAAT------TTTTAT------TC------------------------TGTGCA-----------------------CTGTCTCATTATTTGAC-------------------TGCAGTTAG------------------A-------------------------------------TTTTATTTTTATT--------------------------ATCTTTCTCG------GTCAATCTACTGGGGG---ATT---------------TGCTTTT----TCCTTT-----------------------------------GG------------------GAAAAA------------------GTTTGAA--TTTCCCGGT----------------------------------------GTTATTATACTA----------TT-----------------CTG-A----CTGA----AC--------CAAAACAGAAA-----ATTGTTT-----------------------AACTA----------AATAACAACTTTCAGCAATGGATCTCTCGGCTTTCGTATCGATGAAGAACGCAGCAAATCGCGATATGTAGTGTGATCTGCCT--ATAGTGAATCATCAAATTTTTGAACGCATCTTGCACCCT-TGGGTATTCCTGAGGGTACGCCTGTTTCAGTATCA-TT--TTAACT-----T--------------------------CTTT------CC------------CCAGTAATGGGCCA--------------AGAAAAATCACTAC----------TGGCC------------------TTGGTATTGGATTCTTG----AATCCAT-----------------------TTCTCGG--CTGAA------------ATAC-----AGC-TAGT---------------GTTTT-------------------GACT----------------------------------------------GGTAG--------------------------------TTACC----TTTTG------GTAGAAT----------------------------------------------------------TTCCTACGAAAA----AAGA------------------ACGCCTAGCCATCCAAACACAGCGAGTTGAAAAACTCA------------------------TATCCCAATTTCTT-GATCTGA--AATCAGGCGGG---A-TTA
>Absidia_biappendiculata_CBS_187_64
--------------GCAAGCCCTATATTT------TTCTTT------TC------------------------TGTGCA-----------------------CCG---------TTTTT-------------------ATTAGGTGG------------------A---------------------------GAATGAAAACATTCTCTGCTTG---------------------------------CCGG-----------------GGGGTATGAAT---------------TGACTCC----TTCTTAATA--------------------------------GG------------------GGGGGC-------------------CAAGGAGTGCGCCTA------------------------------------------ATTATTTGACTA----------TT-----------------CTG-A----CTGATCAAAC-----------AAATGAAA------TTGTTA-------------------------------ATATATATA-AACAACTTTCAGCAATGGATCTCTCGGCTTTCGTATCGATGAAGAACGCAGCAAATCGCGATATGTAGTGTGATCTGCCT--ATAGTGAATCATCAAATTTTTGAACGCATCTTGCACCCC-TGGGTATTCCTGGGGGTACGCCTGTTTCAGTATCA-TT--ATACTC-----T--------------------------CTCC-------------------CCAAATATTAGGTGG------------TGGGAAAAATTACTAC----------TGGCC-----------------CTGAGCCCC--------------------CCTCTTTTAGGAGGC--------TTCACGG--CTAAA------------ATAC---ATGGT--------------------TATTCTT-----------------GACT----------------------------------------------GATGA--------------------------------CAACC----TTTTG------GTAGATTT---------------------------------------------------------TTCCTACTCAAA----AGACCCCAGTAAGTCAAGATCTTAGCCTCTCGGCACCCATCATAGTACCGGACACACCCCAAACT------------------------------CTT-GATCTGA--AATCAGGCGGG---A-TTA
>Absidia_bonitoensis_URM_7889_
-GTTTCCATTGATTTGGGCCACTCTACAA------TTTTAT------TC------------------------TGTGCA-----------------------CTG--------TTTTTT-------------------TTGGGCCGA-----------------------------------------------------GACATTCATTTTTCTC-------------------------GGCCTGCCCTG-----------------GGGAG---TTT---------------TGCTTTT----TTCTTT-----------------------------------GG------------------GAAAAA------------------GATTGGG--CTCCCCAGAAA--------------------------------------ATGACTATACTA----------TT-----------------TCG-A----CTGA----AC---------CAACAAGAAA-----ATTGTTA------------------------GTCA----------TA-AACAACTTTCAGCAATGGATCTCTCGGCTTTCGTATCGATGAAGAACGCAGCAAATCGCGATATGTAGTGTGATCTGCCC--ATAGTGAATCATCAAATTTTTGAACGCATCTTGCACCTT-TGGGTATTCCTGAAGGTGCGCCTGTTTCAGTATCA-TT--TTTACT-----T--------------------------CTTT------CC------------CCAGAAATGGGGGA-------------GGAAAAAATCACTAC----------TGGCC------------------TTGGTGTTGGGCTTTCG----TGCCCAT-----------------------CTCTTGG--CTGAA------------ATAC-----GGC-TAGT---------------TTTTTT------------------TACT----------------------------------------------GGTAG--------------------------------TTACC----TTTTG------GTAGA------------------------------------------------------------TTTCTACGATAA----AAGT---ACCCCTACTTGAAAAAAGCTAGGCGAGTGTAAAAAGCTCGGCCCAAACTT--------------------------------------CTT-GATCTGA--AATCAGGCGGG---A-TTA
>Absidia_brunnea_CGMCC_3_16055_
-----------------------------------TTTTAT------TC------------------------TGTGCA-----------------------CTG---------TTTAT-------------------TTTGGCTGA---------------------------CGGGATTGAAAATAAAAATTCATGCATGAATTTTCTTTTTCG----------------AGCTCCGTCGGCTGCCCCTG-----------------GGTGT---AGA---------------TGATTTT----TTTTTC-------------------------------------------------------GAAAAT-------------------GATTTTTCTCGCCCAGAA---------------------------------------ACTATTATACTA----------TT---------------AAACG-A----CTGA----AC---------CAACAAGAAA-----ATTGTTA------------------------ACATA------------AACAACTTTCAGCAATGGATCTCTCGGCTTTCGTATCGATGAAGAACGCAGCAAATCGCGATATGTAGTGTGATCTGCCT--ATAGTGAATCATCAAATCTTTGAACGCATCTTGCACCTT-TGGGTATTCCTGAAGGTACGCCTGTTTCAGTATCA-TT--TTATCT-----T--------------------------CTCT------------------CTCCTTCATTGGGGTT--------------GGAAAAATAACGAC----------TGGCC-----------------TTGAGATGTTGGAGCTTG----CTCCTTTC----------------------TTCTAGG--CTTAA------------ATTC-----GGC-TAGT---------------TTTTTGAATGA-------------AACT----------------------------------------------GGTAG--------------------------------TTACC----TTTTG------GTAGTGT----------------------------------------------------------ATTCTGCTTAAA----GTAC------------------TATTTTCTCATTCTTGACTAAAAAATTTATCAA----------------------------------------CCTTGATCTGA--AATCAGGCGGG---A-TTA
>Absidia_caatinguensis_URM_7156
------CGGCTTTTACGGCCGTTTCCTACTAT---TTTTAC--------------------------------TGTGCA-----------------------CTGTCTATTTTTTCTCT------------------------------------------------------------------------------CTTTTTTTTTTTTTTTTTCTCTTTCGGGGGGAAAATTAAAGGGGGAAAAAGCCTG-----------------GGTGT---ATA---------------CCTTTTT----TCCTTT-----------------------------------GG------------------GAGAAT-------------------ATGGAA--TCGCCCGGGGGG-TCTTGATTCATTTCTTGGCCCA--------------ACTTTTATACTA----------TT-----------------CTG-A----CTGA----AC-------CAAAACATGAAA-----ATTGTTA------------------------ACATA---------TA-AACAACTTTCAGCAATGGATCTCTCGGCTTTCGTATCGATGAAGAACGCAGCAAATCGCGATATGTAGTGTGATCTGCCT--ATGGTGAATCATCAAATCTTTGAACGCATCTTGCACCCT-TGGGTATTCCTGAGGGTACGCCTGTTTCAGTATCA-TT--CTAACT-----T--------------------------CTCG------CC------CAAAATTTATTTTTTGGCTG---------------GAAAAATCACTAT----------TGGCC------------------TAAAGAATGGGGTTTCG----GCCCTCC-----------------------TTTTTGG--CTTAA------------ATAC---TAGGC-TAGT-------------AATTTT--------------------AACT----------------------------------------------GGTAA--------------------------------TTACC----TTTTG------GTAGAGT----------------------------------------------------------ATTCTGCAGAAA----AAGT----------------------AAAACTAATTAAAATTGGCCCAACCCTTACCA-------------------------------------ATTTGATCTGA--AATCAGGCGGG---A-CTA
>Absidia_caerulea__CBS_101_36
------------GAAGATTTAATCGACCCTTCACACTTTTT------TC------------------------TGTGCA-----------------------CTGTTCATGTTTTGATTTGA----------------ATGGGGGGA------------------------------------------------AGCGGAAGCTTCTTTCCGGCC-------------AAATTCAATGACCGCGGACCCTG-----------------GATAT--TTTT---------------AGCCCCTGAATTCATGC-----------------------------------GG------------------GCCAAA------------------------TTTTTTCCCACGGTC-CGTCTATCC---------------------------ACTCTTCTAACA----------CT-------------------G-A----CTGA----AC------CACAAACATAAAA------AGTTTA-----------------------------------------AACAACTTTCAGCAATGGATCTCTCGGCTTTCGTATCGATGAAGAACGCAGCGAATCGCGATATGTAGTGTGATCTGCCT--TTAGTGAATCATCAAATCTTTGAACGCATCTTGCACCTT-TTGGTATTCCAAAAGGTACGCCTGTTTCAGTATCA-TT--ATAACC-----T--------------------------CTTG------CC-------CAAATGTATTTTTGGAAAT-------------AGAGAATATGACAGT----------TGGCC-----------------------------------------CTGCGTCTCTGCAAAGAGTC--------GTCTCGG--CTTGA------------ATAC----------------------------TCTGTT------------------GATT-----------------------------------------------GTAACTGTTTCATCTACGG-----------------TCATC----ACTTGAGAATTATCGTG-----------------------------------------------------------TGTCTAACCAGA----AATG---AAGCGGGATCGACCGTATCAAACCCCCCTAAA--------------------------------------------------------CTT-GATCTGA--AATCAGGCGGG---A-TTA
>Absidia_californica__CBS_314_78
GGAAAAAAAGGATTTATCCTTTTTTCTTTCTTTCTTTTTAT------TC------------------------TGTGCA-----------------------CCG---------TATCT-------------------GTTTGCGGT-----------------------------------------------ATGGAGTTCTTTTTTGAATCCC-----------------------CATATCGCATATT-----------------GGTGGAGTAGG---------------GGCAATT----TCATTT-----------------------------------GTTTTGTATGAAATTCATGCGAAATG----------------------CGAAACTGCTCAGGCTCCGCCG--------------------------------AAACCTCTTCTA----------TT---------------------A----CTGA-------------CTGATCTAAAAA-----ATTATAA------------------------AAAGT---------TTAAACAACTTTCAGCAATGGATCTCTCGGCTTTCGTATCGATGAAGAACGCAGCGAATCGCGATATGTAGTGTGATCTGCCT--TTAGTGAATCATCAAATCTTTGAACGCATCTTGCACCTT-TTGGTATTCCAAAAGGTACGCCTGTTTCAGTATCA-TT--ATAACC-----T--------------------------CTTC---------------ACCATCAATTTTTGATGAT-----------GAAAAGAATATGACAGT----------TGGCC------------------------CTGCGGTCTAC----TCTTTTGTAGATT-----------------GTCTCGG--CTTGA------------ATAA--------CTAGTCGATTGTAACTGTATTCTCTACG----------------GTCT-----------------------------------------------------------------------------------TCACT----TGATA------ATATATCGTG-------------------------------------------------------TGTTAACCTAAA----AGAT----------------ATAGGATCGACCCTTTATAAACACCCCCCAA--------------------------------------------ACTTGATCTGA--AATCAGGCGGG---A-TTA
>Absidia_chinensis__CGMCC_3_16057
-----AGCTTCCTTGGAGGTTTTCCCTTTCAA---TTTTAT------CT------------------------TGTGCA-----------------------CCG---------TTTTT-------------------TTTGGCTAA------------------------------------------------------AGCTCCTTTGGGAAC-----------------------TTTGGCCGCCCTG-----------------GGCAA---ACT---------------CGAATTT----TCCTTT-----------------------------------GG------------------GAAGAA--------------------CCTCGGTTTGCCCAGAC---------------------------------------ATTATTATACTA----------TT-----------------TTG-A----CTGA-------------ACCAACAAGAAA-----ATTGTTA------------------------ATTT----------ATAAACAACTTTCAGCAATGGATCTCTCGGCTTTCGTATCGATGAAGAACGCAGCGAACCGCGATATGTAGTGTGCTTTGCTA--ATAGTGAATCATCAAATCTTTGAACGCATCTTGCACCTC-TGGGTATTCCTGGAGGTACGCCTGTTTCAGTATCA-TT--TTATCT-----T--------------------------CCCT------------------CGCATTTATTTGCTGG--------------GGAAAAATTACTAC----------TGGCC-----------------CCGAGAAAAATTAAGTTT----TTTC--------------------------TTCTCGG--CTGAA------------ATGC--GCTGGC--------------------TTTTTT------------------GGCT----------------------------------------------AGTAG--------------------------------TTACC----TTTTG------GTAGATTT---------------------------------------------------------ATTTTATTAAAA-------------------------GTACCCCTACTACCTTCAAGGCCCAAAACTCATTC---------------------------------------ACTTGATCTGA--AATCAGGCGGG---A-TTA
>Absidia_chinensis__CGMCC_3_16056
-----AGCTTCCTTGGAGGCTTTCCCTTTCAA---TTTTAT------CT------------------------TGTGCA-----------------------CCG---------TTTTT-------------------TTTGGCTAA------------------------------------------------------AGCTCCTTTGGGAAC-----------------------TTTGGCCGCCCTG-----------------GGCAA---ACT---------------CGAATTT----TCCTTT-----------------------------------GG------------------GAAGAA--------------------CCTCGGTTTGCCCAGAC---------------------------------------ATTATTATACTA----------TT-----------------TTG-A----CTGA----AC--------CAAACAAGAAA-----ATTGTTA------------------------ATTA-----------TAAACAACTTTCAGCAATGGATCTCTCGGCTTTCGTATCGATGAAGAACGCAGCGAACCGCGATATGTAGTGTGCTTTGCTA--ATAGTGAATCATCAAATCTTTGAACGCATCTTGCACCTC-TGGGTATTCCTGGAGGTACGCCTGTTTCAGTATCA-TT--TTATCT-----T--------------------------CCCT------------------CGCATTTATTTGCTGG--------------GGAAAAATTACTAC----------TGGCC------------------------CCGAGAAAAAA----CTTTCGTTTTTTC-----------------TTCTCGG--CTGAA------------ATGC--GCTGGC--------------------TTTTTT------------------GGCT----------------------------------------------AGTAG--------------------------------TTACC----TTTTG------GTAGATTT---------------------------------------------------------ATTTTATTAAAA-------------------------GTACCCCTACTACCTTCAAGGCCCAAAACTCATTT---------------------------------------ACTTGATCTGA--AATCAGGCGGG---A-TTA
>Absidia_cinerea__CGMCC_3_16062
-------------TAGGTCTTCTT-----------TTTTAA------CC------------------------TGTGCA-----------------------CTG---------TTTGT-------------------TTGGCGTGT--------------------------------------------------GATCAAGTTATTGATCGCC----------------------------GCCGCCCG-----------------GGTGGCATGAA---------------TCAGTTC----CCTTTT-----------------------------------GG------------------GGGGCG--------------------GAGGATTGCGCCTA------------------------------------------ATTATTTGACTA----------TT-----------------CTG-A----CTGATCAAAC-----------AAATGAAA-----ATTGTTA------------------------ACATA---------TA-AACAACTTTCAGCAATGGATCTCTCGGCTTTCGTATCGATGAAGAACGCAGCAAATCGCGATATGTAGTGTGATCTGCCT--ATAGTGAATCATCAAATTTTTGAACGCATCTTGCACCCC-TGGGTATTCCTGGGGGTACGCCTGTTTCAGTATCA-TT--ATTACC-----T--------------------------CTCT------TC--------AACTAGATTGTTGGTTGA------------TGGGAAACATAACTAC----------TGGCC---------------------------------CT----GAGTCGCCTTTTAGGGGGGGAC--------TTCACGG--CTAAA------------ATAC---TCGGT--------------------TATTCTT-----------------GGCT----------------------------------------------GATGA--------------------------------CAACC----TTTTG------GTAAGATTT--------------------------------------------------------ATCCTACTAAAA----AGACTCTAGTCGTCCAAGAAATGGACCTCTCCACCCAGGTGGAGACCCCAACAACAA--------------------------------------CCTTGATCTGA--AATCAGGCGGG---A-TTA
>Absidia_cornuta_URM_6100
---------GCTGTAAAGTGGCCTTCTTT------TTTAAC--------------------------------TGTGCA-----------------------CTG-------TTTAAAT-------------------TTGGGGGGC------------------G-------------------------------------GATTTTTAATCCG-------------------------CTGCCCGCCCG-----------------GGTGGCATAAA---------------TCGACTC----CCCTA------------------------------------GG------------------GGGGCT--------------------GAGAAGTGCGCCTA------------------------------------------ATTATTTGACTA----------AT-----------------CTG-A----CTGA----TC-------ATTACAATGAAA------TTGTTA------------------------ACATA---------TA-AACAACTTTCAGCAATGGATCTCTCGGCTTTCGTATCGATGAAGAACGCAGCAAATCGCGATATGTAGTGTGATCTGCCT--ATAGTGAATCATCAAATTTTTGAACGCATCTTGCACCCC-TGGGTATTCCTGGGGGTACGCCTGTTTCAGTATCA-TT--TTAACC-----T--------------------------CTCT------TC---------AACCAAGTATTTGGTAG-----------GAAGGAAAAATCACTAC----------TGGCC-----------------------------------------CCGAGTCCTCTTATGAGGGC--------TTCGCGG--CTGAA------------ATAT---ATGGT--------------------TATTCTCGCCTAAT----------GACA-----------------------------------------------------------------------------------ACACC----TTTTG------GTAGAT-----------------------------------------------------------TCTCTATACAAA----AAGT-----------CTATTATTATCCGAGGGCCCAAATCAAACAC-------------------------------------------------CTT-GATCTGA--AATCA--------------
>Absidia_cuneospora__CBS_101_59
GGGGTTTCTTTGATAAAATTTCTCTTCTT------TTCCTT------TCTTTGAGGGAATTGAAGGAATCCACTGTGAT-----------------------CTGTTTCGAGCTTTTTCAT-----------------TTTGAAAAA----------------------------------------------------------------------------------------------GCTACAACCCG-------------------------------------------TTTTTTT----TCTTTT-----------------------------------GG------------------AAAACA-------------AACGGGTGTGGGGCCTTTTTAGGTTCTCGCAA-------------------------------TTCAATATACT-----------TT-----------------ATGAAATTCTTGA---------------------------TTGATTCTTA------------------------ATTG-----AAACAAAAAACAACTTTCAACAATGGATCTCTCGGCTTACGCATCGATGAAGAACGCAGCGAATCGCGATATGTAATGTGATCTGCAT--TTAGTGAATCATCGAATCTTTGAACGCATCTTGCGCCCA-AGGGTAATCCTTTGGGCACGCCTGTTTCAGTGTTATGT--TAAACCCAAAAT--------------------------CTCT----------------------TTTTTTGGTGAT---------------GTAACGT----------------TGGGC------------------------TTGCCAATCAA----TTTTTTTTGATCG-----------------GTCTTGC--TTGGA------------ATGATATCAATTCCAGTCGGATCACCTTATTCTTCAGA---------------------------------------------------------------------------------------------------------TCAGG----CTTTG------GTAGACTACCGAAAGTCGCG---------------------------------------------TTTGAACTAAAA----AGGC-------------------------CCGAATTGATGGGATTTTTAAACATTTTCAAT----------------------------------ATTTAACCTGA--AATCAGGCGGG---A-CTA
>Absidia_cylindrospora_CBS_100_08__
-----GCTCTCTTTGGGGAGCTTTCTCTTCT----TTTTAT------CT------------------------TGTGCA-----------------------CTG---------TTTTT-------------------ATGGGTGGG--------------------------------------------------------CCTCCCTTTGGGG--------------------GGGTTCATCCGCCCTG-----------------GGCAT---GGC---------------TATTTTT----TCCCTC-----------------------------------GG------------------GAGAAT---------------------CTTGGCCTGCCCGGTGCTCTTTCCTAACGGACTGGGCA-----------------ACATTTTAACTA----------TT-----------------CTG-A----CTGA----AC--------CTAACAAGAAA-----ATTGTTA------------------------ATCA-----------TAAACAACTTTCAGCAATGGATCTCTCGGCTTTCGTATCGATGAAGAACGCAGCAAATCGCGATATGTAGTGTGATCTGCCC--ATAGTGAATCATCAAATCTTTGAACGCATCTTGCACCCC-TGGGTATTCCTGGGGGTACGCCTGTTTCAGTATCA-TT--TATACT-----T--------------------------CTCT--------------------CCCCCGAAAGGGTG---------TGCTGGGAAAAATCACTAC----------TGGCC-----------------------CCCGAGGATATT----TTCT--------------------------CTGGCGG--CTTAA------------ATGC--TCTGGCATCCC---------------TCTTTAG-----------------AGTT----------------------------------------------GCTTC--------------------------------TTACC----CTTTG------GTAGTTT----------------------------------------------------------ATTCTGCTAAAA----GCAACGAGAAACTCTATAGAGGTGCCCCTGCTAAATTATATC-----------------------------------------------------TCTGGATCTGA--AATCAGGCGGG---A-TTA
>Absidia_digitula__CGMCC_3_16058
----------------------------------------------------------------------------------------------------------------------------------------------------------------------------------------------------------------------------------------------------------------------------------------------------------------------------------------------------------------------------------------------------------------------------------------------------------------------------------------------------------------------------------------------------------------------------------------------------------------------------------------------------------------------------GATCTGCCT--ATAGTGAATCATCAAATTTTTGAACGCATCTTGCACCTC-TGGGTATTCCTGGAGGTACGCCTGTTTCAGTATCA-TT--TTAACT-----T--------------------------CTTT------TC-----------CCTATAATGGGGGCA-------------AGAAGATATTACCAT----------TGGCC-------------------------CTAGAGACCG----TTCCCAGCTTTGGCCGGGCGACGAC-----TTCACGG--CTTAA------------ATAT------ACTGGGTCCCACCATTAATTGTTTTTTGGTTC--------------GGCT------------------------------------------------TGA--------------------------------ATACC----CTTTG------GTAGAT-----------------------------------------------------------TTTCTACTATAA------------------------GCTATATCATCCGGGCAGAAAATGGGGATCCCCCTATACTTAACC------------------------------CTTTGATCTGA--AATCAGGCGGG---A-TTA
>Absidia_edaphica_MFLUCC_20_0088__
-----------------------------------TTTTTT------TT------------------------TGTT-------------------------CTC----------------------------------------------------------------------------------------------------------------------------------------GATCAGCCCTG-----------------GGTCG---AGG---------------CAATTTT----TTTTTC-----------------------------------GA------------------GAAAAA-------------------TTTGAC--TGGCCCAGCGTC-CTTTTGGAC---------------------------GATATTATACTA----------TT----------------ATCG-A----CTGA----AC--------CAACAA-GAAA-----ATTGTTA------------------------ACAA----------TA-AACAACTTTCAGCAATGGATCTCTCGGCTTTCGTATCGATGAAGAACGCAGCAAATCGCGATATGTAGTGTGATCTGCCT--CTAGTGAATCATCAAATCTTTGAACGCATCTTGCACCTC-TGGGTATTCCTGGAGGTACGCCTGTTTCAGTATCA-TT--TTATCT-----T--------------------------CTCT------TC------------CCTTTATTGGGATT--------------GGAAAAATCACTAC----------TGGCC------------------TTGAGAATGGGAGCTTG----CTCCTAC-----------------------TTCATGG--CTTAA------------ATTC-----GGC-TAGT---------------TTTTAA------------------TACT----------------------------------------------GGTAG--------------------------------TTACC----TTTTG------GTAGTTT----------------------------------------------------------ATTCTGCAAAAA---------------------------------------------------------------------------------------------------GTCAAATCTAATCAGTCACTTAATACTAAACA
>Absidia_frigida_CGMCC_3_16201
-CCTGAATTTATTTTCTTGGGGTTCAAAA------TTTTAT------CT------------------------TGTGCA-----------------------CTG---------TTGAT-------------------GTTGGTGGG------------------G--------------------------------------TTGTCGGTTCCTCTTTTATTAGGGGAGCTGTCAGCTCTACCTGTCCCT-----------------GGGCT---TTG---------------GTCCTTT----TCCTTC-----------------------------------GG------------------GAAAAG--------------------ATAAC--CGGCTCAGTGGA-A-----------------------------------ACCATATAACTA----------TT-----------------CTG-A----CTGA----AC----------CAAAAGAAA----TTTTGTTT------------------------AACA----------TA-AACAACTTTCAGCAATGGATCTCTCGGCTTTCGTATCGATGAAGAACGCAGCAAATCGCGATATGTAGTGTGATCTGCCT--ATAGTGAATCATCAAATTTTTGAACGCATCTTGCACCCC-TGGGTATTCCTGGGGGTACGCCTGTTTCAGTATCA-TT--TTATCT-----T--------------------------CCCT----------------TATTCATTTATTTGGATG--------------GGAAAAATCACAAT----------TGGCC-----------------CTTGAGACCTGGAAAAGT----CTATGACTTTTTTCAGC-------------TTCACGG--CTTGA------------ATAT---TTGGCTTTAT---------------TTCTT---------------------------------------------------------------------AGCGA--------------------------------ATACC----CTTTG------GTAGAATT---------------------------------------------------------TTTCTGCTTTAA----AGCTGTTGCTAATAAAAAAAGCCGGTTTGCCTTCCTCCATAAGAAGACAACCATATTT-------------------------------------CTT-GATCTGA--AATCAGGCGGG---A-TTA
>Absidia_fusca_CBS_102_35
TCCTCTTATTATAAGAGGTGGGCTGACTA------CTTTTT------TA------------------------TGTGCA-----------------------CTG---------TTTTT-------------------GAGGGGGGG--------------------------------------------AAAAGAAATCTAATTTCTTTTTTCC--------------------------------CCAT-----------------GGTGGGTTGGG---------------AAACTTT----TCTCTG-----------------------------------CG------------------GAGGAA-------------------TTTGGC--CTGCCCACTCTG-GTTTCTCTTTACAGAGTTACCGGGTTA---------AAATTTATACTA----------TA---------------------A----CTGA-------------CTGAACATTAAA------AAGTTA------------------------ATAAT------------AACAACTTTCAGCAATGGATCTCTCGGCTTTCGTATCGATGAAGAACGCAGCAAATCGCGATATGTAGTGTGATCTGCCT--ATAGTGAATCATCAAATCTTTGAACGCATCTTGCACCTT-TGGGTATTCCTGAAGGTACGCCTGTTTCAGTATCA-TT--TTATCC--------------------------------TTCT------TC----ACCTAAATTATTGTTTAGGAGA------------CCAAGGAAATTTTAAC----------TGGCC--------------------------------CTG----CTCCTATCTTTTATGGGTAAGA--------GTCTCGG--CTGAA------------ATTT----GGACGCTGAGCCTTTAGGGAATCATCTCTC---------------------------------------------------------------------------------------------------------TTGCT----CTTTG------GTAGTTA----------------------------------------------------------ATTCTATTATAA----AAAA------------------GACCAGAGTGACCTTATATAAAGACAGCACACTTCAAACAT--------------------------------CTT-GATCTGA--AATCAGGCGGG---A-CTA
>Absidia_gemella_CGMCC_3_16202__
-----ATCTCGTCAGAGATCAGCCAACAC------TTTTAA------TC------------------------TGTGCA-----------------------CCG---------TTACC-------------------ATGGGAACA------------------G--------CGTACCTGAA-------------------TTTTTTTGGTACT---------------------CCGTTCCCTGCCCTG-----------------GGTTA---ACC---------------CGCCACT----TCCTTT-----------------------------------GG------------------GAGGAG--------------------GTTATGGTTGCCCAGA----------------------------------------GTTTTTATACTA----------TTTT-----------------G-A----CTGA----------------AAAACGAAA-----ATTGTTA-------------------------------ATTTTAATA-AACAACTTTCAGCAATGGATCTCTCGGCTTTCGTATCGATGAAGAACGCAGCAAATCGCGATATGTAGTGTGACTTGCCT--ATAGTGAATCATCAAATCTTTGAACGCATCTTGCACCTT-TGGGTATTCCTGAAGGTACGCCTGTTTCAGTATCA-TT--TTATCT-----T--------------------------CTCT------CT--CAAAAAATTTTATTTTTTGGAAGT---------------GAAAAATCACAAT----------TGGCC-----------------CTTGAGACCCGAGAAAGA----ATTTATTCTCCTCGGC--------------TTCACGG--CTTAA------------ATTC---TCGGT--------------------TTTTTTTT----------------GACT----------------------------------------------GACAC--------------------------------TTACC----TTTTG------GTAGAA-----------------------------------------------------------TTTCTGCTTTAA----AAGA-----------T-------GTGTTGCCAAATTATG--AAACTCGGCCTCGGC------------------CCAAATCTTAAAT--------CTT-GATCTGA--AATCAGGCGGG---A-CTA
>Absidia_glauca__CBS_101_08
------------AAGACTTGCTCTTCTCCCCAAATCTCTAT------TC------------------------TGTGCA-----------------------CTG---------TTTTT-------------------GTGTGCTGG--------------------------------------------------------GCTAGTTTCGGCT------------------------GGGTCAGCACGG-----------------GGTGGAGCTTTGGAAACTGTTTGCTATGAATTT----TCCCCC-----------------------------------GG------------------GAAAGT---------------------------TCCGCTGGAAAC-TTTTGACATCTCCGCCGAA-----------------ATTTTAATACTA----------AT---------------------A----CTGA-------------CTGACCATGAAA------AAGTTA-------------------------------------ATATAACAACTTTCAGCAATGGATCTCTCGGCTTTCGTATCGATGAAGAACGCAGCGAATCGCGATATGTAGTGTGATCTGCCT--CTAGTGAATCATCAAATCTTTGAACGCATCTTGCACCCT-TTGGTATTCCAAAGGGTACGCCTGTTTCAGTATCA-TT--ATAACC-----T--------------------------TTCT------CC--------CCAAGGCTTTTTGGCCAA-------GGAGGGAAAGAGCATAACCGG----------TGGCC-----------CAGCGGTCTCCCATCAGGGGGATT----------------------------------GTCTCGG--CTGGA------------ATGA---CTGTTGCAAT-----------------------------------GGTGGGCC------------------------------------------AAATGGTCT--------------------------------TCCGC----ACTTG------ATAAATG----------------------------------------------------------TACTTTTATAAA----GAGC-----------------GGGACCGGTCTGCCGAAAGTTGTAACTAAACCCTTTAC------------------------------------CTTTGATCKGA--AATCAGGCGGG---A-TTA
>Absidia_glauca__FSU660__
------------AAGACTTGCTCTTCTCCCCAAATCTCTAT------TC------------------------TGTGCA-----------------------CTG---------TTTTT-------------------GTGTGCTGG--------------------------------------------------------GCTAGCTTTGGCT------------------------GGGTCAGCACGGGGTGGAGCTTGGGAAACTGTTTGCTATG---------------AAATTTT----CCCCCC-----------------------------------GG------------------GAAAAA-------------------------GTTCCGCTGGAAAA-CTTTTTGACATCTCCGCCGA----------------AATTTAATACTA----------AT---------------------A----CTGA-------------CTGACCATGAAA------AAGTTA------------------------AT------------TATAACAACTTTCAGCAATGGATCTCTCGGCTTTCGTATCGATGAAGAACGCAGCGAATCGCGATATGTAGTGTGATCTGCCT--CTAGTGAATCATCAAATCTTTGAACGCATCTTGCACCCT-TTGGTATTCCAAAGGGTACGCCTGTTTCAGTATCA-TT--ATAACC-----T--------------------------TTCT------CC-------TCCAAGGCTTTTTGGCCAA------GGAGGGGAAAGAGCATAACCGG----------TGGCC-----------CAGCGGTCTCCCATCAGGGGGATT----------------------------------GTCTCGG--CTGGA------------ATGA---CTGTTGCAAT-----------------------------------GGTGGGCC------------------------------------------AAATGGTCT--------------------------------CCCGC----ACTTG------ATAAATG----------------------------------------------------------TAACTTTTATAA----AGAG----------------CGGGGCCGGTCTGCCGAAAGTTGTAACTAAACCCTTTAC------------------------------------CTTTGATCTGA--AATCAGGCGGG---A-TTA
>Absidia_globospora_CGMCC_3_16031
GGGAAGGGTTCTGCCCTCTCTCCCCACAA------CTCTAT------TC------------------------TGTGCA-----------------------CCG---------TTTTT-------------------GTGTGGTGG-----------------------------------------------GCCATCTCTTTTTTTTTTTAAA---------------AAAGTGGGTGGGCCAGCACGG-----------------GGCGG-------------------------------------------------------------------------AGTTTGGAACCAGCATGAACGAGGAT-----------------GTCCCGGGGGTTCCCTGGATGTCCCCTGACTGCTTTTGACAGCTCGGC-----------CGTATTTTACTA----------CT---------------------AAAAACTGA-------------CTGACCATGAAA-----AAAGTAA------------------------AATA----------AATAACAACTTTTAGCAATGGATCTCTCGGCTTTCGTATCGATGAAGAACGCAGCGAATCGCGATATGTAGTGTGATCTGCCT--CTAGTGAATCATCAAATCTTTGAACGCATCTTGCACCCT-TTGGTATTCCAAAGGGTACGCCTGTTTCAGTATCA-TT--ATAACC-----T--------------------------CTCTCTCCCCCA-----------AGGCTTTTTTGGCCA---AAGGGAAGGGAAAGAGCATGACTGG----------TGGCC-------------------------CAGCAACTCC----TCTTTTTTTATCAGGGGGAGCT--------GTCTCGG--CTGGA------------AAAA---CTGTCGCAAG-----------------------------------GGTAGACC------------------------------------------AACAGGTCT--------------------------------TTCGC----ACTTG------ATAAATCT---------------------------------------------------------GATTTGTTATAG--TGTGGG---------------GATTGGTTTGCCCATGAAATTGAGACTACGCCCTTTA---------------------------------------CCTTGATCTGA--AATCAGGCGGG---A-TTA
>Absidia_globospora__CGMCC_3_16036
GGGAAGGGTTCTGCCCTCTCTCCCCACAA------CTCTAT------TC------------------------TGTGCA-----------------------CCG---------TTTTT-------------------GTGTGGTGG----------------------------------------------GCCATCTCTTTTTTTTTTTTAAA---------------AAAGTGGGTGGGCCAGCACGG-----------------GGCGG-------------------------------------------------------------------------AGTTTGGAACCAGCATGAACGAGGAT-----------------GTCCCGGGGGTTCCCTGGATGT-CCCCTGACTGCTTTTGACAGCTCGGC----------CGTATTTTACTA----------CT---------------------AAAAACTGA-------------CTGACCATGAAA-----AAAGTAA------------------------AATA----------AATAACAACTTTTAGCAATGGATCTCTCGGCTTTCGTATCGATGAAGAACGCAGCGAATCGCGATATGTAGTGTGATCTGCCT--CTAGTGAATCATCAAATCTTTGAACGCATCTTGCACCCT-TTGGTATTCCAAAGGGTACGCCTGTTTCAGTATCA-TT--ATAACC-----T--------------------------CTCTCTCCCCCA-----------AGGCTTTTTTGGCCA---AAGGGAAGGGAAAGAGCATGACTGG----------TGGCC-------------------------CAGCAACTCC----TCTTTTTTTATCAGGGGGAGCT--------GTCTCGG--CTGGA------------AAAA---CTGTCGCAAG-----------------------------------GGTAGACC------------------------------------------AACAGGTCT--------------------------------TTCGC----ACTTG------ATAAATC----------------------------------------------------------TGATTTGTTATA----GTGT------------GGGGATTGGTTTGCCCATGAAATTGAGACTACGCCCTTTAC--------------------------------------CTTTGATCTGA--AATCAGGCGGG---A-TTA
>Absidia_heterospora_SHTH021
-------CTCTTAGGAGTTGGCTTCA---------TTTTTT------CC------------------------TGTGCT-----------------------CTG---------TTTATGA-----------------ATGGGGTGC-----------------------------------------------CCCAAGCAATTTTACTATTGCT-------------------CGGGACATTCCGCCCTG-----------------GGTAT---GAT---------------TTTCTTT-----CCTTT-----------------------------------GG------------------GAAAAT----------------------AAAATCTGCCCAGTAGA-TCTTACTCCTTGACTGGGGTCTGATCT---------ATTTTTTGACTA----------TT-----------------TTG-A----CTGA----AC--------TTAACT----------GTTGTTA------------------------AAAACTTA---------AACAACTTTCAGCAATGGATCTCTCGGCTTTCGTATCGATGAAGAACGCAGCAAATCGCGATATGTAGTGTGACTTGCCT--ATAGTGAATCATCAAATCTTTGAACGCATCTTGCACCCT-TGGGTATTCCTGGGGGTACGCCTGTTTCAGTATCA-TT--TTATCT-----T--------------------------CTCTTAGCCCTA------------CTTTTTGTGGAGCA------AAAAAAGGGAAAAAATCATAAC----------TGGCC----------------------------------------TCCGCTCCCTTTGGGAG------------CTGGCGG--CTGAA------------ATAC-------TTTGGG---------------TCTTTTG-----------------GACT----------------------------------------------GGATC--------------------------------TAGCC----CTTTG------GTAAGTTA---------------------------------------------------------ACTCTGCGCAAA----GAAT----------------TTAGGCCGGTCTCTTTAAAAGGGCCCCATATCAATACT-------------------------------------CTT-GATCTGA--AATCAGGCGGG---A-TTA
>Absidia_jiangxiensis_CGMCC_3_16105
-----------------------------------TTTTAT------TC------------------------TGTGCA-----------------------CTGTTTTACTTTTTTTTCAGGGGG------------TTGGGGGGA------------------A-------------------------------GAAATCTTTTTTTTCTCCC---------------------------CTCGGCCCGTTTGAAAAAATCCTCTGGGGAG----TT---------------GGCTTTT----TCCTTT-----------------------------------GG------------------GAGAAA--------------------GAAGGGACTCCCCAGTCCA-------------------------------------TTTATTATACTA----------TT-----------------TTG-A----CTGA----AC--------CAACAA-GAAA-----ATTGTTA------------------------ATA-----------TGAAACAACTTTCAGCAATGGATCTCTCGGCTTTCGTATCGATGAAGAACGCAGCAAATCGCGATATGTAGTGTGATCTGCCT--ATAGTGAATCATCAAATTTTTGAACGCATCTTGCACCTC-TGGGTATTCCTGGAGGTACGCCTGTTTCAGTATCA-TT--TTTACT-----T--------------------------CTTT----------TGCCCTGGCATTTTTACTAGGGTT----------AAGGGAAAAAATCACCAC----------TGGCC------------------TTGGTATTGGGGGGGCT----TTATACCCCCTCAT----------------TTCTCGG--CTTAA------------ATAC-----GGC-TAGT---------------TTTATTTT----------------AACT----------------------------------------------GGTAG--------------------------------TTACC----TTTTG------GTAGTA-----------------------------------------------------------ACCCTACATAAA----AGCA-------------------TCCCTACC--------------------------------------------------------------------GAAATAAAAATCTAGGTGAG--------
>Absidia_jindoensis_CNUFC_PTI1_1
-------------------------------------------------------------------------TGTT-------------------------CGG---------CTTTT-------------------------------------------------------------------------------------------------------------------------------------------------------------------------------------------TCCTTT-----------------------------------GG------------------GAAAAA---------------------GAAGGGACTCCCAGTC---------------------------------------ATTATTATACTA----------TT-----------------TCG-A----CTGA----AC-------CAAAACAAGAAA-----TTTGTTA------------------------ATA-----------TGAAACAACTTTCAGCAATGGATCTCTCGGCTTTCGTATCGATGAAGAACGCAGCAAATCGCGATATGTAGTGGGATCTGCCT--ATAGTGAATCATCAAATTTTTGAACGCATCTTGCACCTC-TGGGTATTCCTGGAGGTACGCCTGTTTCAGTATCA-TT--TTTACT-----T--------------------------CTTT------------------TGCCCAGATTTGGGTA-----------TGGGAAAAAATCACCAC----------TGGCC------------------TTGGTATTGGGAGGGTT----TATACCCCCTCAT-----------------TTCTCGG--CTTAA------------ATAC-----GGC-TAGT---------------TTTATCTTTG--------------AACT----------------------------------------------GGTAGA-------------------------------TTACC----TTTTG------GTAG------------------------------------------------------------------------------------------------------------------------------------------------------------------------------------------------------------
>Absidia_koreana__EML_IFS45_1_
-----------------------------------TTCGGC------------------------------------CG-----------------------CCG----------------------------------------------------------------------------------------------------------------------------------------------CCCTG-----------------GTTTG---GGT---------------CACATCT----TCGTTT-----------------------------------GG------------------GAGATA--------------------GTGACCGCCGCCCAAATCA-------------------------------------GTTAATATACTA----------TT-----------------ATG-A----CTGA----AC--------CATAACAGAAA------TTGTTA------------------------ACAT----------ATAAACAACTTTCAGCAATGGATCTCTCGGCTTTCGTATCGATGAAGAACGCAGCAAATCGCGATATGTAGTGTGATCTGCCT--ATAGTGAATCATCAAATCTTTGAACGCATCTTGCACCTC-TGGGTATTCCTGGAGGTACGCCTGTTTCAGTATCA-TT--ATAACT-----T--------------------------CTTC------CC------------ATACTATTTGGGTG---------------GAAAAATTACTAC----------TGGCC----------------CTTGAAGAAAGGGAGGATT----CGTCTTCCCGCC------------------TTCACGG--CTTAA------------ATAT-----GATCTGGT---------------TTCTTTTT----------------AACC---------------------------------------------GGCTAG--------------------------------TTACC----TTTTG------GTAGATT----------------------------------------------------------CATCTTTCAAAA----AAAA--------------------ACCTATTCAGCTAAAAAAGCCTCCCCTTCATTCAAAAA---------------------------------ACTTGATCTGA--AATCAGGCGGG---A-TTA
>Absidia_koreana_XY00816__
------CACTCTTTTGGGAGTCTCAACT-------TTTTAT------TC------------------------TGTGCA-----------------------CCG---------TTTAA-------------------TTTGGGGGT-------------------------------------------------CGAATTCATTTTCGGCCGCC------------------------------GCCCTG-----------------GGTTG---GTT---------------CGCTTTT----TCCTTT-----------------------------------GG------------------GAGATT--------------------GTTTCGGCCGCCCAGATCA-------------------------------------ATTATTATACTA----------TT-----------------ATG-A----CTGA----AC--------CATAACAGAAA------TTGTTA------------------------ACAT----------ATAAACAACTTTCAGCAATGGATCTCTCGGCTTTCGTATCGATGAAGAACGCAGCAAATCGCGATATGTAGTGTGATCTGCCT--ATAGTGAATCATCAAATCTTTGAACGCATCTTGCACCTC-TGGGTATTCCTGGAGGTACGCCTGTTTCAGTATCA-TT--ATAACT-----T--------------------------CTTC------CC------------ATACTATTTGGGTG---------------GAAAAATTACTAC----------TGGCC----------------CTTGAGGAAAGGGAGGATT----CGTCTTCCCGCC------------------TTCACGG--CTTAA------------ATAT-----GATCTGGT---------------TTCTTTTT----------------AACC---------------------------------------------GGCTAG--------------------------------TTACC----TTTTG------GTAGATT----------------------------------------------------------CATCTTTCAAAA----AAAA--------------------ACCTAGTCAGCTAGAAAAGCCTCCCCTTCATTCAAAAA---------------------------------ACTTGATCTGA--AATCAGGCGGG---A-TTA
>Absidia_lobata_CGMCC_3_16256
---------------ACTTCCCTCCCTTTCATACTYTCTTT------TT------------------------TGTGAA-----------------------CCG--------TTTACT-------------------GTTTGGAAA--------------------------------------------------------TTCTGCCCCTGGC------------------AACTAACCCGTTGCCATG-----------------GACAC---GTT---------------CCCATAGCAACCCGTTT-----------------------------------GTGAAGGGGAGACTCAGAGGGAAAAAAATTTTTTTTTTTTTTTCTTTCTTTTTCTCTTCGGCATGGACGCC-------------------------------TTAACTTTACTA----------TA---------------AACTG-A----CTGA-------------CCATGATAAAAA-----AAAGTTA------------------------ATAT-------------AACAACTTTCAGCAATGGATCTCTCGGCTTTCGTATCGATGAAGAACGCAGCGAATCGCGATATGTAGTGTGATCTGCCT--TTAGTGAATCATCAAATCTTTGAACGCATCTTGCACCCC-TTGGTATTCCATGGGGTACGCCTGTTTCAGTATCA-TT--AAAACC-----T--------------------------TCCT------------------ACCCCTCTCTGGGGGG--------ATAGATAGGCGTTTGACAGC----------TGGCA-----------------------------------------CTGCACTTCTATTATGAAGT--------GTCTCTG--CTGGA------------ATATTGTTTGCCCAGAA------------------------------------------------------------------------------------------------------------------------------TTACC----GCTGG-----------------------------------------------------------------------CTTC-----------------------------------------------------------------------------------------------------------ACTTGAT------AATTTATTTGT--------
>Absidia_longissima_CGMCC_3_16203
-----TCACTCTTTTGGGAGTCTCAACTT------TTTTAT------TC------------------------TGTGCA-----------------------CCG---------TTTAA-------------------TTTGGGGGT-------------------------------------------------CGAATTCATTTTCGGCCGCC------------------------------GCCCTG-----------------GGTTG---GTT---------------CGCTTTT----TCCTTT-----------------------------------GG------------------GAGATT--------------------GTTTCGGCCGCCCAGATCAA------------------------------------ATTATTATACTA----------TT-----------------ATG-A----CTGA----AC--------CATAACAGAAA------TTGTTA------------------------ACAT----------ATAAACAACTTTCAGCAATGGATCTCTCGGCTTTCGTATCGATGAAGAACGCAGCAAATCGCGATATGTAGTGTGATCTGCCT--ATAGTGAATCATCAAATCTTTGAACGCATCTTGCACCTC-TGGGTATTCCTGGAGGTACGCCTGTTTCAGTATCA-TT--ATAACT-----T--------------------------CTTC------CC------------ATACTATTTGGGTG---------------GAAAAATTACTAC----------TGGCC-----------------CTTGAGGAAAGGGTGGAT----TTCATCCGCCCGCC----------------TTCACGG--CTTAA------------ATAT-----GATCTGGT---------------TCTTTTT-----------------AACC---------------------------------------------GGCTAG--------------------------------TTACC----TTTTG------GTAGATT----------------------------------------------------------CATCTTTCAAAA--------------------------AAACCTAGTCAGCTGAAAAAGCCCCC------------------------------------------------------------CATCATTCAAA--------
>Absidia_macrospora__FSU4746
-GATTAAGTATAGAGATATGCTTCTTCTTTTTTTATTTTAT------TC------------------------TGTGCA-----------------------CCG-------TATTGTT-------------------TGTCGCTGA------------------T----------------------------------------------------------------------------------TCAA-------------------------AAT---------------CTATTTT----TATTTCAGCGGCATATCGGCG--------------------GG------------------GAATGA--------ATAGCGCGTTTATGCATAATTGCATAAATGC-ATATTCAATCTCCGCTAAAATCAC------------GATTTAACACTG---------------------------------A----CTGATCAAAC---------------AAAA----CATTATAA------------------------AAAGTTTA---------AACAACTTTCAGCAATGGATCTCTCGGCTTTCGTATCGATGAAGAACGCAGCGAATCGCGATATGTAGTGTGATCTGCCT--TTAGTGAATCATCAAATCTTTGAACGCATCTTGCACCTT-TTGGTATTCCAAAAGGTACGCCTGTTTCAGTATCA-TT--AAAACC-----T--------------------------CTCCATTTTTTT------------TTTTTTCGAAAAAAAATAAAAAAGTGAAAGGAAATTGACATT----------TGGCC---------------------------------------CTGCTATCCTTTTTGGATT-----------GTCTCGG--CTTGA------------ATAT--------ATAGTC--------------------------------------GATT-----------------------------------------------GTAA--------------------------------CTGTG----ATCTG--------------------------------------------------------------------CGGTCTTCACTTGAT----AATT-------------------ATCGTGTGTAACCAAGGAGATTCAGAATTGACCCCTAAA----------------------ACCCCCCCTAAATTTGATCTGA--AATCAGGTGGG---A-TTA
>Absidia_medulla_CGMCC_3_16034
----GAGCTTTGGTGAGGGTCCTATAATT------TTTAAA--------------------------------TGTGCA-----------------------TTG--------TTTTTT-------------------TCGAGGAAA------------------G----------------------------------AAATTTATTTTTTTCT---------------------------TCGGCCCTG-----------------GGTGG---GTT---------------CGTTTTT----TCCTTT-----------------------------------GG------------------GAAAAT-------------------CTCGGC--CTGCCCAGTGTT-CCTACCTTTCTCAAGGCTGGAACAA-----------ACTATTATACTA----------TT-----------------CTG-A----CTGA----AC--------CACAAA-GAAA-----TTTGTTA------------------------ACAA----------TA-AACAACTTTCAGCAATGGATCTCTCGGCTTTCGTATCGATGAAGAACGCAGCAAATCGCGATATGTAGTGTGATCTGCCC--ATAGTGAATCATCAAATCTTTGAACGCATCTTGCACCCT-TGGGTATTCCTGAGGGTACGCCTGTTTCAGTATCATTT--TTATCT-----T--------------------------CTCC-------------------CACTTTATAGTGGGT-------------GGGGAAAATCACTAT----------TGGCC------------------TTGAGACCTATGGAAAT----TTTTTTCCTAGC------------------TTCTCGG--CTTAA------------ATCT--GTTGGTCTCTT---------------TTTTTTGT----------------GACT-------------------------------------------ACCGATTG-----------------------------------------TTTTG------GTAGATT----------------------------------------------------------TTTCTGCGAAAA----ACTC--------------------TCTTATCACTCTAATCTAACCCAAACCCATCAA--------------------------------------CTT-GATCTGA--AATCAGGCGGG---A-TTA
>Absidia_montepascoalis_URM_8218
GTTTCCATTGATTTGGGGCCACTCAACCG------TTTTAT------TC------------------------TGTGCA-----------------------CTG-------TTTTTTT-------------------TTGGGCCGA------------------G---------------------------AAAAATTTATTTTTTTTCTTGGC----------------------------CTGTCCTG-----------------GGGAG---TTT---------------TGCTTTT----TTCTTT-----------------------------------GG------------------GAAAAA------------------GATTGGG--CTCCCCGGTCA--------------------------------------ATTACTATACTA----------AT-----------------TCG-A----CTGA----AC-------CAACAAAAGAAA-----ATTGTTA------------------------ATTA----------TA-AACAACTTTCAGCAATGGATCTCTCGGCTTTCGTATCGATGAAGAACGCAGCAAATCGCGATATGTAGTGTGATCTGCCC--ATAGTGAATCATCAAATCTTTGAACGCATCTTGCACCTT-TGGGTATTCCTGAAGGTACGCCTGTTTCAGTATCA-TT--TTTACT-----T--------------------------CTTT------CC-----------CCAGCAATGGGGGTA--------------GAAAAAATCACTAC----------TGGCC------------------TTGGTGTTGGGCTTTTG----GTCCAT------------------------CTCTTGG--CTGAA------------ATAC-----GGC-TAGT---------------TTTTTT------------------TACT----------------------------------------------GGTAG--------------------------------TTACC----TTTTG------GTAGA------------------------------------------------------------TTTCTACGATAA----AGTA-----------------------CGCCTATCCGAAGAAAAGCTAGGCGAGCATATGCTC---------------------GACCCAAACTTCTT-GATCTGA--AATCAGGCGGG---A-TTA
>Absidia_multispora__URM_8210
------ATTCGATTGAATGGGGTCAAACT------TTTTAT------TC------------------------TGTGCA-----------------------CTG------TTTTATAT-------------------TTTGGTTGC--------------------------------------------------------TTTTGCGGCCAATTG------------------------------ACTG-----------------GGGA----ATT---------------TGCTCTT----TCCTTT-----------------------------------GG------------------GATAGA-------------------GTCGAA--TTTCCCGGT----------------------------------------GTTATTATACTA----------TT-----------------CTG-A----CTGA----AC--------CAAAACAGAAA-----ATTGTTT-----------------------AACTA----------AATAACAACTTTCAGCAATGGATCTCTCGGCTTTCGTATCGATGAAGAACGCAGCAAATCGCGATATGTAGTGTGATCTGCCT--ATAGTGAATCATCAAATTTTTGAACGCATCTTGCACCCT-TGGGTATTCCTGAGGGTACGCCTGTTTCAGTATCA-TT--TTAACT-----T--------------------------CTTT------CC------------CCAGAAATGGTGTT-------------AAGAAAAATCACTAC----------TGGCC------------------TTGGTATTGGG-----------------TTCTTTTGAATCTAT--------TTCTCGG--CTGAA------------ATAT-----AGC-TAGT---------------GTTTT-------------------GACT----------------------------------------------GGTAG--------------------------------TTACC----TTTTG------GTAGAAT----------------------------------------------------------CTACTAAATAAA----GTAC-----------GCCTAGCCATCAAGACACTGCGAGCGAATAGCTCATACCCCAATTT----------------------------------CTT-GATCTGA--AATCAGGCGGG---A-TTA
>Absidia_nigra_CBS_127_68
----GAGCTCCCTTGGGGGCTTTCTTTCTA-----TTTTTT------TC------------------------TGTGCA-----------------------CTG--------TTTATT-------------------TTKGGGGGG--------------------------------------------GCGCCGATTTATTTTGGTTCCTCTC----------------------------CAGCCCTG-----------------GGCCA---GTT---------------CGTTTTT----TCCTTT-----------------------------------GG------------------GAGAAA----------------------ATCGGCTACCCAGTGTC-CTTTCTGACCCTWTGGGT------------------AAGACTGGACAAATGATAACTATT-----------------CTG-A----CTGA----AC---------CACAAAGAAA-----TTTGTTA------------------------ACAA----------TA-AACAACTTTCAGCAATGGATCTCTCGGCTTTCGTATCGATGAAGAACGCAGCAAATCGCGATATGTAGTGTGATCTGCCC--ATAGTGAATCATCAAATCTTTGAACGCATCTTGCACCCC-TGGGTATTCCTGGGGGTACGCCTGTTTCAGTATCAATT--TATTCT-----T--------------------------CCCA----------------AGCTCATTTATTTGTTCT-----------TGGGGAAAAATCACCAT----------TGGCC------------------TCGAGACTGGGCTTCAC----CGCCCAC-----------------------TTCCCGG--CTTAA------------ATTC-----GGC-TAGT---------------TTTTTCT-----------------AACT----------------------------------------------GGTAG--------------------------------TTACC---TTTTTG------GTAGATT----------------------------------------------------------TATCTGCTTCAA----AATT-------------------ATCCCTATCAGCTAAATGAAAACTCCCTGGGTCTTTCGGCCCAGTCAACTCTTTATCA--------------CTT-GATCTGA--AATCAGGCGGG---A-TTA
>Absidia_nigra__CGMCC_3_16060
------------------------------------------------------------------------------------------------------CTG------------------------------------------------------------------------------------------------------------------------------------------------------------------------------------------------------------------------------------------------------------------------------------------------------------------------------------------------------------------------------CC----------------------------------------------------------------------------------------------------------------------------------------------------------------------------------------------ATAGTG-ATCATCAAATCTTTGAACGCATCTTGCACCCC-TGGGTATTCCTGGGGGTACGCCTGTTTCAGTATCAATT--TATTCT-----T--------------------------CCCA---------------AGCTCAATTGACTTGTTCT-----------TGGGGAAACATCACCAT----------TGGCC------------------TCGAGACTGGGCTTCAC----CGCCCAC-----------------------TTCCCGG--CTTAA------------ATTC----------------------------------------------------GGCT-------------------------------------------------------------------------------------AGT----TTTTT----------------------------------------------------------------------------------------------------------------------------------------------------------------------------------------------------------------------
>Absidia_oblongispora__CGMCC_3_16061
CTTTCCTCTAGGATGGGGTGGCTTCA---------TTTTTT------CC------------------------TGTGCT-----------------------CTG---------TTTATGA-----------------ATGGGGTGG------------------------------------------------CCCAAGCAATTTTATATTGCT-------------------CGGGTCATTCCGCCCTG-----------------GGTATGA-------------------TTTTCTT----TCCTTT-----------------------------------GG------------------GAAAAT----------------------AAAATCTGCCCAGTAGATCTCTACTCCTTTACTGGGGTCTGATC----------TTTTTTTGACTA----------TT-----------------TTG-A----CTGA----ACTTTACT------------------GTTGTTA------------------------AAAC----------TTAAACAACTTTCAGCAATGGATCTCTCGGCTTTCGTATCGATGAAGAACGCAGCAAATCGCGATATGTAGTGTGACTTGCCT--ATAGTGAATCATCAAATCTTTGAACGCATCTTGCACCCT-TGGGTATTCCTGGGGGTACGCCTGTTTCAGTATCATTT--TTATCT-----T--------------------------CTCTTGGCCCCA------------TCTTGTGTGGAGCA--------AAAAGGGAAAAAATCATAAC----------TGGCC----------------------------------------TCCGCTCCCTTGGGAG-------------CTGGCGG--CTAAA------------ATAC-------TTTGGG---------------TCTTTTG-----------------GACT----------------------------------------------GGATC--------------------------------TAGCC----CTTTG------GTAAGTTA---------------------------------------------------------ACTCTGCGCAAA----GAAT----------------TTAGGCCGGTCTCTTTAAAAAGGACCCCATATCAACAC-------------------------------------TCTTGATCTGA--AATCAGGCGGG---ATT--
>Absidia_ovalispora_CGMCC_3_16019__
------------------GGTTCGCCCAACCTCTTTTTTAT------TC------------------------TGTGCA-----------------------CTG--------TTTTTT-------------------GTTGGAGGG---------------------------------------------------AAGCGATTCCCAACAACC-------------------------------CCCTG-----------------GGTCA---AGG---------------TGATTTT----TCTTTC-----------------------------------GA------------------GATCAA---------------------TTTATCTGACCCAGCGTC-CTTCTGGAC---------------------------ACTATTATACTA----------TT---------------AAACG-A----CTGA----AC--------CAACAA-GAAA-----TTTGTTA------------------------ACAA----------TA-AACAACTTTCAGCAATGGATCTCTCGGCTTTCGTATCGATGAAGAACGCAGCAAATCGCGATATGTAGTGTGATCTGCCT--ATAGTGAATCATCAAATCTTTGAACGCATCTTGCACCTC-TGGGTATTCCTGGAGGTACGCCTGTTTCAGTATCA-TT--TTATCT-----T--------------------------CTCT------CC------------TCTTCATTGAGGTT--------------GGAAAAATCACTAC----------TGGCC------------------TTGAGATTGGGAGCTTG----CTCCTCAC----------------------TTCTAGG--CTTAA------------ATTC-----GGC-TAGT---------------TTTTAAAT----------------GACT----------------------------------------------GGTAG--------------------------------TTACC----TTTTG------GTAGTTC----------------------------------------------------------ATTCTGCTAAAG----TAAA---------------CTCTACTCTCTCATTCATACTAAACACCTTATACA-----------------------------------------CCTTGATCTGA--AATCAGGCGGG---A-TTA
>Absidia_panacisoli__SYPF_7183
--TTCCTTTAATAGGGGGGGCTTCTATAC------TCTATT------TC------------------------TGTGCA-----------------------CTG----TTTTTTTTTT-------------------TTAGGTTAA---------------------------CCCTCCTTAGGGGGGAG------------TTTTCCTAATACC-------------------------------CCCTG-----------------GGTAGCCTTTT---------------TGTTTTT----TCCCTA-----------------------------------GG------------------GAAAAA--------------------ATGAA--CTACCCAGTCAA-------------------------------------AATATTATACTA----------TT----------------TCTG-A----CTGA----AC--------CTAACAAAAAA------TTGTTA------------------------ACTATATA---------AACAACTTTCAGCAATGGATCTCTCGGCTTTCGTATCGATGAAAAACGCAGCAAATCGCGATATGTAGTGTGATCTGCCT--ATAGTGAATCATCAAATTTTTGAACGCATCTTGCACTCT-TGGGTATTCCTGAAAGTACGCCTGTTTCAGTATCA-TT--TTAACC--------------------------------TTTT------CC-------TCGGTCATTTATTGACTAG------------GAAAAAAAATAACTAT----------TGGCC------------------CTGAAAAAATTTACTTC----------------------------------TTCACGG--CTTAA------------ATCC---TCGGT-CAGT---------------TT----------------------GGCT----------------------------------------------GGTAA--------------------------------TTACC----TTTTG------GTAAATT----------------------------------------------------------TTTCTCTTCTAA----AAGT------------------AACCCTATCCAACCTTATTTGGCCCAACTCAACCAT-------------------------------------CTT-GATCTGA--AATCAGGCGGG---A-TTA
>Absidia_pararepens_CCF_6352
----CTCTCTTTGGAGGGTTGGTCAACAGA-----TTTAAT------TC------------------------TGTGCA-----------------------CTG---------TTTTT-------------------AATTGGGGG--------------------------------------------------------TTTCCTTAGGGAG------------------------CCTCCTGCCCTG-----------------GGTATTG-------------------CTCTTTT----TCCTTT-----------------------------------GG------------------GAAGAA---------------------ATCAGCTTGCCCT------------------------------------------ATTAATATACTA----------TT-----------------CTG-A----CTGA----AC--------TAAAACAGAAA-----ATTGTTT------------------------AACATATA---------AACAACTTTCAGCAATGGATCTCTCGGCTTTCGTATCGATGAAGAACGCAGCAAATCGCGATATGTAGTGTGATCTGCCT--ATAGTGAATCATCAAATCTTTGAACGCATCTTGCACCCT-TGGGTATTCCTGAGGGTACGCCTGTTTCAGTATCA-TT--TTAACT-----T--------------------------CATA-------------------TCCTTTCGAGGGTTT--------------GAAAAAATCACTAC----------TGGCC-----------------------ATTGAGTACTTT----ATTGTGC-----------------------TTCTCGG--CTGAA------------ATAA----TCTTATGGT---------------TTCCCTTAT---------------GACT-------------------------------------------GGGGGCAA--------------------------------TTACC----CTTTG------GTAGAATTCA-------------------------------------------------------TTTTTTACAAAA----GAAA-----------------------------------------------------------------------------------------------AAATTGA--AGCCAGTCTAG---A----
>Absidia_pernambucoensis__URM_BRA__7219
--------------------------------------TAT------TC------------------------TGTGCN-----------------------CAN--------GTNTTA-------------------TTAGGCTTC----------------------------------------------------------------------------------------------GGCCTGCCCTG-----------------GGTGT---ATT---------------CGCTTTT---TTGCTTC-----------------------------------GG------------------CAGAAA---------------------ATCCGGTCGCCCAG-----------------------------------------ATTATTATACTA----------TT-----------------CTG-A----CTGA----AC--------CAACAA-GAAA-----TTTGTTA------------------------ACAA----------TA-AACAACTTTCAGCAATGGATCTCTCGGCTTTCGTATCGATGAAGAACGCAGCAAATCGCGATATGTAGTGTGACTTGCCT--ATAGTGAATCATCAAATCTTTGAACGCATCTTGCACCTC-TGGGTATTCCTGGAGGTACGCCTGTTTCAGTATCATTT--TAATCT-----T--------------------------CTCT------TC--------AAATTTATTTTTGGAAAG---------------GAAAAATGACTAT----------TGGCC------------------CCGAGCTTGAGTTTTTA----CTCGGC------------------------TTCTAGG--CTTAA------------ATAT------CTCTAGT---------------TTTTTG------------------AACT----------------------------------------------GGTAA--------------------------------TTACC----TTTTG------GTAGAAT----------------------------------------------------------TTTCTGCTTCAA----AGCC---------------------CCTATCCAATTCAATA----------------------------------------------------------AAACTAAAAAATCA-----------TT-
>Absidia_pseudocylindrospora_CBS_100_62__
---------GCTGTAAAGTGGCCTTCTTT------TTTAAC--------------------------------TGTGCA-----------------------CTG-------TTTTAAT-------------------TTGGGGGGT------------------G-------------------------------------GATTTTTAATCCG-------------------------CCGCCCGCCCG-----------------GGTGG---CAT---------------CAATCAT---CTCCCTT-----------------------------------AG------------------GGGGGC-------------------CGAGGAGTGCGCCTA------------------------------------------ATTATTTGACTA----------AT-----------------CTG-A----CTGA-----------TCATTACAATGAAA------TTGTTA------------------------ACATA---------TA-AACAACTTTCAGCAATGGATCTCTCGGCTTTCGTATCGATGAAGAACGCAGCAAATCGCGATATGTAGTGTGATCTGCCT--ATAGTGAATCATCAAATTTTTGAACGCATCTTGCACCCC-TGGGTATTCCTGGGGGTACGCCTGTTTCAGTATCA-TT--TTAACC-----T--------------------------CTCT------TC---------AACCAAGTATTTGGTAG-----------GAGGGAAAAATCACTAC----------TGGCC---------------------------------------CCGAGTCCTCTTTTACGAGGGC--------TTCGCGG--CTGAA------------ATAT---ATGGT--------------------TATTCTCGCCTAAT----------GACA-----------------------------------------------------------------------------------ACACC----TTTTG------GTAGAT-----------------------------------------------------------TCTCTATACAAA----AAGT-----------CTATTATTATCCGAGGGCCCAAATCAAACAC-------------------------------------------------CTT-GATCTGA--AATCAGGCGGG---A-TTA
>Absidia_psychrophilia__FSU4745__
-----GGTCAGATTCATTTTTTTCCCGGTTCAAAATTTTAT------CT------------------------TGTGCA-----------------------CTG---------TTGAT-------------------GTTGGTGGG-----------------------------------------------GCTTGATGGTTTTTTTTCGAAT-----------AACCAGACGGCTCTACCTGTCCCTG-----------------GGCTT---TGG---------------TCCTTTT----TCTTTC-----------------------------------GG------------------GAAAGA---------------------GGTAACCTGCCCAGTGGAAA-----------------------------------ACCGTATTACTA----------TT-----------------CTG-A----CTGA----AC----------CAAAAGAAA----TTTTGTTT------------------------AACA----------ATAAACAACTTTCAGCAATGGATCTCTCGGCTTTCGTATCGATGAAGAACGCAGCAAATCGCGATATGTAGTGTGATCTGCCT--ATAGTGAATCATCAAATTTTTGAACGCATCTTGCACCCC-TGGGTATTCCTGGGGGTACGCCTGTTTCAGTATCA-TT--TTATCT-----T--------------------------CCCT----------------TATTCATTTATTTGGATG--------------GGAAAAATCACCAT----------TGGCC-----------------CTAGAGACCTGAAGTCTT----TACCGACTTTCAGC----------------TTCACGG--CCTGA------------ATAC---TTGGCTTTTT---------------TTTTTT--------------------------------------------------------------------AGCGA--------------------------------ATACC----CTTTG------GTAGAATT---------------------------------------------------------TCTCTGCTTTAA----AGCTGTTGCTAATAAAAAAGGCTGGTTTGACTCCTCTCTTTTTTCGAGTCAGCCCATAT------------------------------------TCTTGATCTGA--AATCAGGCGGG---A-TTA
>Absidia_radiata_CGMCC_3_16257
--------TTTTATGGGGAGTCCTCCTAT------TTTTTC--------------------------------TGTGCA-----------------------CTG--------TTTTTT-------------------TTGGGCTGA--------------------------------------------------------ATTTTTCAGCCTT--------------------------------TCTG-----------------GGCAT---GAT---------------CTTTTTT----TCCCTC-----------------------------------GG------------------GAAAAA---------------------GTAGGATTGCCCGGTGAA-----------------------------------------TTTTACTA----------AT-----------------TCG-A----CTGA----AC--------CAAACAAGAAA-----TTTGTTA------------------------ATTA-----------AAAACAACTTTCAGCAATGGATCTCTCGGCTTTCGTATCGATGAAGAACGCAGCAAATCGCGATATGTAGTGTGATCTGCCC--ATAGTGAATCATCAAATTTTTGAACGCATCTTGCACCCT-TGGGTATTCCTAAGGGTACGCCTGTTTCAGTATCA-TT--CTAACT-----T--------------------------CTTT------TC-----------CCCATGATTGGGGGA-------------TGGAAAAATTACGAT----------TGGCC----------------------TGGTAAGAACGTC----TTTTGGGCGTAC------------------TACTTGG--CTTGA------------ATAT-----GACTCGGT---------------TTTT--------------------GACT---------------------------------------------GGGTAG--------------------------------CCACC----TTTTG------GTAGTGA----------------------------------------------------------ATTCTGCAAAAA--GTAAAG---------------------------------------------------------------------------------------------------------------------------
>Absidia_radiata_XY09330a_1
--------TTTTATGGGGAGTCCTCCTAT------TTTTTC--------------------------------TGTGCA-----------------------CTG--------TTTTTT-------------------TTGGGCTGA--------------------------------------------------------ATTTTTCAGCCTT--------------------------------TCTG-----------------GGCAT---GAT---------------CTTTTTT----TCCCTC-----------------------------------GG------------------GAAAAA---------------------GTAGGATTGCCCGGTGAA-----------------------------------------TTTTACTA----------AT-----------------TCG-A----CTGA----AC--------CAAACAAGAAA-----TTTGTTA------------------------ATTA-----------AAAACAACTTTCAGCAATGGATCTCTCGGCTTTCGTATCGATGAAGAACGCAGCAAATCGCGATATGTAGTGTGATCTGCCC--ATAGTGAATCATCAAATTTTTGAACGCATCTTGCACCCT-TGGGTATTCCTAAGGGTACGCCTGTTTCAGTATCA-TT--CTAACT-----T--------------------------CTTT------TC-----------CCCATGATTGGGGGA-------------TGGAAAAATTACGAT----------TGGCC-------------------------------------------------------------------------TGG----TAA------------GAAC----------------------------------------------------GTCT--------------------------------------------------------------------------------------------TTTGG------GCGTACTA------------------------------------------------------------------------------------------------------------------------------------------------------------------------CTTGGCTTGAA--TATGACTCGGT-----TTT
>Absidia_repens_CBS_115583
--------GCCTCCGGGTGGACCTAACTT------TTTTCT------AC------------------------TGTGCA-----------------------CTG---------TTTTTTAGGGGGTTGC--------TTGGGAAGG------------------GATTCGTTTCTTCCCTTGATGTTTGGGGGAATTTTATTATTCCCCCTTCATGGGAAAGTTTTACTACTTTCCCCTTCTCCCACCCTG-----------------GGTA----AAG---------------CCCTTTT----TCCTTT-----------------------------------GG------------------GAGAAT--------------------CCGGT--TTGCCCAGTTGA-ATTCCCCTTCTTTCATAGGGGGGGGGTTTTCAA---GTTTATATACTA----------TT-----------------TTG-A----CTGA----AC--------TAAACA-GAAA------TTGTTT------------------------AACACTTA---------AACAACTTTCAGCAATGGATCTCTCGGCTTTCGTATCGATGAAGAACGCAGCAAATCGCGATATGTAGTGTGATCTGCCT--ATAGTGAATCATCAAATCTTTGAACGCATCTTGCACCCT-TGGGTATTCCTGAGGGTACGCCTGTTTCAGTATCATTT--TTATCT-----T--------------------------CTTT-------------------CCCGTCATTAGGTTG-----GTGGGGAAGGGGAAAATCACTAC----------TGGCC------------------TAGAGTACTAGTTTAGA----CCGGTGC-----------------------TTCTTGG--CTGAA------------ATTA---TTGATACAGT---------------TTTCCCTTT---------------GACT--------------------------------------------GGGGCAA--------------------------------TTACC----CTTTG------GTAGAAT----------------------------------------------------------------TTCAAA----AGGC------------------AATTCGAACCAGTCAAGCTAAAGCTGAACCGTCCCTTCGGGGGCAACCCCCCAAAACT---------------CTT-GATCTGA--AATCAGGCGGG---A-TTA
>Absidia_saloaensis__URM_8209__
AAAGTAAATTTTTGCTTTTCTCTTTTCCT------TTTTAT------TC------------------------TGTGCA-----------------------CTG---------TTTTT-------------------TGAGGTTGT-----------------------------------------------------------------------------------------TCTGCAACCTGCCCTG-----------------GGCCG--AAAC---------------CATTTTT----TTTCTC-----------------------------------GG------------------GAAAAT--------------------TTGGT--TGGCCCAGCGTC-CTCCTTTACCGGCGGAC-------------------GATATTATACTA----------TT--------------AAATCG-A----CTGA----AC--------CAACAAAGAAA-----TTTGTAA-----------------------------------CAATA-AACAACTTTCAGCAATGGATCTCTCGGCTTTCGTATCGATGAAGAACGCAGCAAATCGCGATATGTAGTGTGATCTGCCT--ATAGTGAATCATCAAATCTTTGAACGCATCTTGCACCTC-TGGGTATTCCTGGAGGTACGCCTGTTTCAGTATCA-TT--TTATCT-----T--------------------------CTCT------TC------------CCTTGATTGGGATT--------------GGAAAAATCACTAT----------TGGCC------------------TTGAGACTGAGGAGTTT----TTCTCCCCTAC-------------------TTCATGG--CTTAA------------ATACTAGCTGGT--------------------TCCTAATG----------------AACT----------------------------------------------GGTAG--------------------------------TTACC----TTTTG------GTAGTTG----------------------------------------------------------ACTCTGCTTAAA----AAGT-------------ATACCTGCCCAGTCTATTACAGCAAAAACCTTTAAA------------------------------------------CCTTGATCTGA--AATCAGGCGGG---A-TTA
>Absidia_sichuanensis_CGMCC_3_16258
------------------TTTTTCCCGGTTCAAAATTTTAT------CT------------------------TGTGCA-----------------------CTG---------TTGAT-------------------GTTGGCAAG------------------G-------------------------------------GTTGTCGGTTCTT---------TTAGAACAGGCAACTCTACCTGTCCCT-----------------GGGCT---TTG---------------GTCCTTT----TCCTTC-----------------------------------GG------------------GAAGAG----------------------ATAACCGGCTCAGTGGA-A-----------------------------------ACCATATAACTA----------TT-----------------CTG-A----CTGA----AC----------CAAAAGAAA----TTTTGTTT------------------------AACA----------TA-AACAACTTTCAGCAATGGATCTCTCGGCTTTCGTATCGATGAAGAACGCAGCAAATCGCGATATGTAGTGTGATCTGCCT--ATAGTGAATCATCAAATTTTTGAACGCATCTTGCACCCC-TGGGTATTCCTGGGGGTACGCCTGTTTCAGTATCA-TT--TTATCT-----T--------------------------CCCT----------------TATTCATTTATTTGGATG--------------GGAAAAATCACAAT----------TGGCC-----------------CTTGAGACCTGAAAAGTC----TTTACCGACTTTTTCAGC------------TTCACGG--CTTGA------------ATAT---TTGGCTTTTT---------------TTTTT---------------------------------------------------------------------AGCGA--------------------------------ATACC----CTTTG------GTAGAATT---------------------------------------------------------TTTCTGCTTTAA----AGCT-------------------------------------------------------------------------------------------GTT---GCTAATAAAATGGTCGGT-----TTG
>Absidia_soli___MFLU_20_0414_
-----------------------------------TTTTGT------TT------------------------CAAGCG-----------------------CCG----------------------------------TCGGCTGC----------------------------------------------------------------------------------------------------CCCTG-----------------GGTGG---AGA---------------TGATTTT----TTTTTC-------------------------------------------------------GAAAAG-------------------GATTGTTCTCGCCCAGAA---------------------------------------ACTATTATACTA----------TT---------------AAACG-A----CTGA-------------ACCAACAAGAAA-----ATTGTTA------------------------ACAA----------TA-AACAACTTTCAGCAATGGATCTCTCGGCTTTCGTATCGATGAAGAACGCAGCAAATCGCGATATGTAGTGTGATCTGCCT--ATAGTGAATCATCAAATCTTTGAACGCATCTTGCACCTT-TGGGTATTCCTGAAGGTACGCCTGTTTCAGTATCA-TT--TTATCT-----T--------------------------CTCT------------------CTCCTTCATTGGGGTT--------------GGAAAAATAACGAC----------TGGCC------------------TTGAGCATTGGAGCTTG----CTCCTTCC----------------------TTCTAGG--CTTAA------------ATTCGACTAGTTTTTGG----------------------------------AATGAAACT----------------------------------------------GGTAG--------------------------------TTACC----TTTTG------GTAGTGT----------------------------------------------------------ATTCTGCTAAAG-----------------------TACTATTGTCTCCTTCTTGACTAAAAAATTTATCAA----------------------------------------CCTTGATCTGA--AATCAGGCGGG---A-TTA
>Absidia_soli_MFLU_20_0413__
-------------------------------------------------------------------------TAAACG-------------------------------------------------------------------------------------------------------------------------------------------------------------------------------------------------------------------------------------------------------------------------------------------------------------------------------------------------------------------------------------------------------------------------------A----CTGA-------------ACCAACAAGAAA-----ATTGTTA------------------------ACAA-----------TAAACAACTTTCAGCAATGGATCTCTCGGCTTTCGTATCGATGAAGAACGCAGCAAATCGCGATATGTAGTGTGATCTGCCT--ATAGTGAATCATCAAATCTTTGAACGCATCTTGCACCTT-TGGGTATTCCTGAAGGTACGCCTGTTTCAGTATCA-TT--TTATCT-----T--------------------------CTCT------------------CTCCTTCATTGGGGTT--------------GGAAAAATAACGAC----------TGGCC------------------TTGAGCATTGGAGCTTG----CTCCTTCC----------------------TTCTAGG--CTTAA------------ATTCGACTAGTTTTTGG----------------------------------AATGAAACT----------------------------------------------GGTAG--------------------------------TTACC----TTTTG------GTAGTGT----------------------------------------------------------ATTCTGCTAAAG-----------------------TACTATTGTCTCCTTCTTGACTAAACAATTTATCAA----------------------------------------CCTTGATCTGA--AATCAGGCGGG---A-TTA
>Absidia_spinosa__FSU551
------TTTGCTATATGGTAATCCGATTTT-----TTTTAT------TC------------------------TGTGCA-----------------------CTG---------TCTAC-------------------GTTGTGCGT----------------------------------------------GTTTAAAATTATTTTTTTACACG---------------------------CCTGCCCTG-----------------GGCGT---GGT---------------CGATTTT---TTCCCTC-------------------------------------------------------GGGATT--------------------TTTGAGGCCCCCCAGA----------------------------------------TATTTTATACTA----------TT-----------------CTG-A----CTGATCATAA--------TTACATGAAAA-----ATGTTTA------------------------ACAA----------ATAAACAACTTTCAGCAATGGATCTCTCGGCTTTCGTATCGATGAAGAACGCAGCAAATCGCGATATGTAGTGTGATCTGCCT--ATAGTGAATCATCAAATTTTTGAACGCATCTTGCACCCT-TGGGTATTCCTGAGGGTACGTCTGTTTCAGTATCA-TT--TAAACC-----T--------------------------CTCC---------------TCGATCAATTTTTTTGATT----------GATGGGAAATATTACTAC----------TGGCT--------------------------GCAAGTCCA----TTTTGGGC----------------------TTTACGG--CTTAA------------AAATTGCTCGGTTTTTC---------------ATTTTTT-----------------GACT----------------------------------------------GACTA--------------------------------TTACC----CTTTG------GTAGAA-----------------------------------------------------------ACTCTACTATAA------------------------GCATACCTAGTCACATCATCTAGTCTAACCCACCACTTTTTTAC-------------------------------ACTTGATCTGA--AATCAGATGGG---A-TTA
>Absidia_stercoraria__EML_DG8_1_
-----------------------------------TTCGAT------CCC---------------------------CG-----------------------CCG-----------------------------------------------------------------------------------------------------------------------------------------------CCCG-----------------GGTGG---------------------CATGAATCAGTTCCCTC-----------------------------------AC------------------GGGGGC-------------------CGAGGAGTGCGCCCA------------------------------------------ATTATTTGACTA----------TT-----------------CTG-A----CTGA-------------TCAAACAATGAA-----ATTGTTA------------------------ACAT----------ATAAACAACTTTCAGCAATGGATCTCTCGGCTTTCGTATCGATGAAGAACGCAGCAAATCGCGATATGTAGTGTGATCTGCCT--ATAGTGAATCATCAAATTTTTGAACGCATCTTGCACCCC-TGGGTATTCCTGGGGGTACGCCTGTTTCAGTATCA-TT--ATTACC-----T--------------------------CTCT------TC--------AACCAACTTGTTGGTAGA------------TGGGAAACATAACTAC----------TGGCC---------------------------------------CTGAGTCGCCTTTTAGGGGGC---------TTCACGG--CTAAA------------ATGC---TCGGT--------------------TATTCTT-----------------GGCT----------------------------------------------GATGA--------------------------------CAACC----TTTTG------GTAAGATT---------------------------------------------------------TATCCTACTAAA----AAGACCCAGTAAACCAAGAAATGGACCTCCCCATATTTTATAGAGACCCCACCAA----------------------------------------CCTTGATCTGA--AATCAGGCGGG---A-TTA
>Absidia_sympodialis__CGMCC_3_16063
-----------AAGGTTCGCCCTTCCTCCCAAAATCTCTAT------TC------------------------TGTGCA-----------------------CCG--------TTTTGTGTG----------------TTGGGCCAA--------------------------------------------------------CCTTTAGGGGGTT----------------------TTGGCTCAGCACGT-----------------GGCGGAGTCTTGGATCTTGCATGAATCGGATTT----CCCCT------------------------------------GG-------------------------------------------------ATTTCCCCTGCATAATTTTGACAGCTCCGCCGA------------------ATCTTACTACTA----------AG---------------------A----CTGA-------------CTGACCATGAAA-----AAAGTAA------------------------------------AACATAACAACTTTTAGCAATGGATCTCTCGGCTTTCGTATCGATGAAGAACGCAGCGAATCGCGATATGTAGTGTGATCTGCCT--CTAGTGAATCATCAAATCTTTGAACGCATCTTGCACCCT-TTGGTATTCCAAAGGGTACGCCTGTTTCAGTATCA-TT--ATAACC-----T--------------------------CTCT------CC--------CCATGGCTTTTTTGGTCA-----AAGGGGGGAAAGAGCATAACCGG----------TGGCC--------------------------------CAG----CGCTCCTCTTTTTGGGGGAGTC--------GTCTCGG--CTGGA------------AAAA---CTGTCGCAAG-----------------------------------GGTAGGCC------------------------------------------AACAGGTCT--------------------------------TTCGC----ACTTG------ATAAATCT---------------------------------------------------------AATTTGTTATAG--TGTGGG-------------------GATTGGTCTGCCCATGTTTGTGGCCAACTCTTTACC------------------------------------TTTTGATCTGA--AATCAGGCGGG---A-TTA
>Absidia_sympodialis_CGMCC_3_16064__
-----------AAGGTTCGTCCTTCCTCCCAAAATCTCTAT------TC------------------------TGTGCA-----------------------CCG--------TTTTGTGTG----------------TTGGGCCAA--------------------------------------------------------CCTTTAGGGGGTT----------------------TTGGCTCAGCACGT-----------------GGCGGAGTCTTGGATCTTGCATGAATCGGATTT----CCCCT------------------------------------GG-------------------------------------------------ATTTCCCCTGCATAATTTTGACAGCTCCGC---------------------CGAATCTTACTA----------CT-----------------AAG-A----CTGA-------------CTGACCATGAAA-----AAAGTAA------------------------------------AACATAACAACTTTTAGCAATGGATCTCTCGGCTTTCGTATCGATGAAGAACGCAGCGAATCGCGATATGTAGTGTGATCTGCCT--CTAGTGAATCATCAAATCTTTGAACGCATCTTGCACCCT-TTGGTATTCCAAAGGGTACGCCTGTTTCAGTATCA-TT--ATAACC-----T--------------------------CTCT------CC--------CCATGGCTTTTTTGGTCA----AAGGGGGGGAAAGAGCATAACCGG----------TGGCC--------------------------------CAG----CGCTCCTCTTTTTGGGGGAGTC--------GTCTCGG--CTGGA------------AAAA---CTGTCGCAAG-----------------------------------GGTAGGCC------------------------------------------AACAGGTCT--------------------------------TTCGC----ACTTG------ATAAATCT---------------------------------------------------------AATTTGTTATAG--TGTGGG-------------------GATTGGTCTGCCCATGTTTGTGGCCAACTCTTTACC------------------------------------TTTTGATCTGA--AATCAGGCGGG---A-TTA
>Absidia_terrestris_FMR_14989
-----TGCCTGTATAGGTGGTGGTCAACT------TTTTAT------CT------------------------TGTGCA-----------------------CCG---------TTTTT-------------------TTGGGTGGG--------------------------------------------------------CTTCCTTTGGGAG----------------------GTTCATCCGCCCTG-----------------GGCGT---GGC---------------TACTTTT----TCCTTT-----------------------------------GG------------------GAGAAA---------------------ACCGGCCTGCCCAGTGCTCTTCTGAGCA---------------------------AACATTTAACTA----------TT-----------------CTG-A----CTGA----AC-------CTAACAAAGAAA-----ATTGTTA------------------------ATCA-----------TAAACAACTTTCAGCAATGGATCTCTCGGCTTTCGTATCGATGAAGAACGCAGCAAATCGCGATATGTAGTGTGACTTGCCT--ATAGTGAATCATCAAATCTTTGAACGCATCTTGCACCCC-TGGGTATTCCTGGGGGTACGCCTGTTTCAGTATCA-TT--TAAACT-----T--------------------------CTCT--------------------CCCCAATTCGGGTG-----------CTGGGAAAAATCACTAC----------TGGCC-----------------------CGCGAGAATTTA----TTCT--------------------------CTGACGG--CTTAA------------ATGC-------TCTGGC---------------TTTTTACTTTT-------------GACT---------------------------------------------AGCTTA--------------------------------TTACC----CTTTG------GTAGTTT----------------------------------------------------------ACTCTATTAAAGCTCCAAGC------------------------TCCTCTCTAGAATGGCCCCCGCAACCCCCCTAAAC--------------------------------ACTTGATCTGA--AATCAGGCGGG---A-TTA
>Absidia_turgida_CGMCC_3_16032
GGAGGCAGGTTTCGGCCGGCCGAGCATTTTTCTTTTTTTAT------TC------------------------TGTGCA-----------------------CTG-------TTTTATT-------------------TTATGATGGTTTACCGAGGGGGATACTGGCAATATCACCCTATGGGGAGTTATTGAGCAGGCAATATCTCCCTTTTTT----------------------ATACCGTCACCCTG-----------------GGTAT---GGT---------------CTCCTTT----TCCTTC-----------------------------------GG------------------GAGAAA----------------------CGAGTCTGCCCGGGAAA-AAAT--------------------------------TCTATTATACTA----------AT----------------GTTG-A----CTGA----AC--------------CGAAA---GGATTGTTA-------------------------------AAATACATA-AACAACTTTCAGCAATGGATCTCTCGGCTTTCGTATCGATGAAGAACGCAGCAAATCGCGATATGTAGTGTGATCTGCCC--ATAGTGAATCATCAAATCTTTGAACGCATCTTGCACCTC-TGGGTATTCCTGGAGGTACGCCTGTTTCAGTATCA-TT--TTACCT-----T--------------------------CTTT------TC------------CCTGTAATGGGGGG-----------GAAGAAGATATCACAAT----------TGGCC-----------------CTAGAGACT--------G----GCCTGGCTTCGGCTCGGTCAAC--------TTCACGG--CTTAA------------ATAT------ACTGGGTCCCACCATCACTTCTTTCTGTTAC---------------GGCT----------------------------------------------GA-----------------------------------ATACC----CTTTG------GTAGTTT----------------------------------------------------------TTTTCTACTATA----AGCTATATCACCGGCATTAAGAGGGGCCCCCTATAAAAACTCATACC------------------------------------------------CTTTGATCTGA--AATCAGGCGGG---A-TTA
>Absidia_varians__CGMCC_3_16065
---TTTTGGCTTGAAAAAGTTTTCAACCTAGAAAATCTCAT------TC------------------------TGTGAA-----------------------CTG-------TTTTTGTGTGATTGCCCCGAGGAAACTTGGTTGGT------------------G--------GTCATAATGAGGGAGTTTGAGCAAGAAAATAGACGTTTTACCGTGTAAATCC----------------------TCTTTTCAGGGGGGTTGCCATGGCAA---CGG---------------CTTTTTTGCCTCGGCTCCCGGCGATTGTTTCTTAGTAAAGTTAGTACTATTAGG--------------TCCTCAGGGA-------------------TCTGGTAGGAAACCGGTGAG-TTCTTTTGC---------------------------CTATTTTTACTA--------------------T----------GAA----CTGA-----CTGACCATGATAAAA-AAAA--------GTTA-------------------------------A------TATAACAACTTTCAGCAATGGATCTCTCGGCTTTCGTATCGATGAAGAACGCAGCGAATCGCGATATGTAGTGTGATCTGCCT--CTAGTGAATCATCAAATCTTTGAACGCATCTTGCACCCT-TTGGTATTCCATGGGGTACGCCTGTTTCAGTATCA-TT--ATAACC-----T--------------------------CTTT-----------------GTTTCCCTTTAGGGGGA-----GAAACAGCGAGGAATTTAACTGA----------TGGCC-----------------CTGCAT-----------------------TTTCCTTGAGAGAGT--------GTCTCGG--CTTTA------------TTCT---TTTGTCTAGG------------CGGTTTTAATACC--------------GGCT----------------------------------------TCACTTGATAA--------------------------------TTATT----TGTCTAGTGCAGTGAGGT----------------------------------------------------------ACTTTCTACTAA----AAG--------------------ACCCTAGCTTCTAATA--AA----------------------------------------------------CTT-GATCTGA--AATCAGGCGGG---A-CTA
>Absidia_virescens_CGMCC_3_16066__
-----------AAGGTTCGCCCTTCCTCCCAAAATCTCTAT------TC------------------------TGTGCA-----------------------CCG---------TTTAT-------------------GTGTGCTGG--------------------------------------------------------GCCAGCTTTAACC--------------------GGCTGGGCCAGCGCGG-----------------GGCGGAGTTAG------AATCTTGCATGAATCGGATCTCCCCT-----------------------------------GG-------------------------------------------------ATTTCCCCTGAATGCTTTTGACAGCTCCGCCGA------------------ATCTTACTACTA----------AG---------------------A----CTGA-------------CTGACCATGAAA-----AAAGTAA------------------------ACAT-------------AACAACTTTTAGCAATGGATCTCTCGGCTTTCGTATCGATGAAGAACGCAGCGAATCGCGATATGTAGTGTGATCTGCCT--CTAGTGAATCATCAAATCTTTGAACGCATCTTGCACCCT-TTGGTATTCCAAAGGGTACGCCTGTTTCAGTATCA-TT--ATAACC-----T--------------------------CTCT------CC--------CCAAGGCTTTTTGGCCAT------AGGGGGGAAAGAGCATAACTGG----------TGGCC---------------------------------------CAGCGCTCCTCTTGTGGGAGTT--------GTCTCGG--CTGGA------------ATAA---TTGTCGCAAG-----------------------------------GGTAGGCC------------------------------------------AAAAGGTCT--------------------------------TTCGC----ACTTG------ATAAATCT---------------------------------------------------------GATTTGTTATAG--TGTGGG-------------------GATTGGTTTGACCAAGTTTGCGGCTACCCCTTTAC-------------------------------------CTTTGATCTGA--AATCAGGCGGG---A-TTA
>Absidia_virescens__CGMCC_3_16067
-----------AAGGTTCGCCCTTCCTCCCAAAATCTCTAT------TC------------------------TGTGCA-----------------------CCG---------TTTAT-------------------GTGTGCTGG--------------------------------------------------------GCCAGCTTTAACC--------------------GGCTGGGCCAGCGCGG-----------------GGCGGAGTTAG------AATCTTGCATGAATCGGATCTCCCCT-----------------------------------GG-------------------------------------------------ATTTCCCCTGAATGCTTTTGACAGCTCCGC---------------------CGAATCTTACTA----------CT-----------------AAG-A----CTGA-------------CTGACCATGAAA-----AAAGTAA------------------------ACAT-------------AACAACTTTTAGCAATGGATCTCTCGGCTTTCGTATCGATGAAGAACGCAGCGAATCGCGATATGTAGTGTGATCTGCCT--CTAGTGAATCATCAAATCTTTGAACGCATCTTGCACCCT-TTGGTATTCCAAAGGGTACGCCTGTTTCAGTATCA-TT--ATAACC-----T--------------------------CTCT------CC--------CCAAGGCTTTTTGGCCAT------AGGGGGGAAAGAGCATAACTGG----------TGGCC-----------CAGCGCTCCTCTTGTGGGAGTT------------------------------------GTCTCGG--CTGGA------------ATAA---TTGTCGCAAG-----------------------------------GGTAGGCC------------------------------------------AAAAGGTCT--------------------------------TTCGC----ACTTG------ATAAATCT---------------------------------------------------------GATTTGTTATAG--TGTGGG-------------------GATTGGTTTGACCAAGTTTGCGGCTACCCCTTTAC-------------------------------------CTTTGATCTGA--AATCAGGCGGG---A-TTA
>Absidia_xinjiangensis_CGMCC_3_16107__
-------------------------------------------------------------------------TGCC-------------------------CTG--------------------------------------------------------------------------------------------------------------------------------------------------------------------GGTTA---ACC---------------CGCCACT----TCCTTT-----------------------------------GG------------------GATGAG--------------------GTTATGGTTGCCCAGA----------------------------------------GTTTTTATACTA----------TT-----------------TTG-A----CTGA----------------AAAACGAAA-----ATTGTTA-------------------------------ATTTTAATA-AACAACTTTCAGCAATGGATCTCTCGGCTTTCGTATCGATGAAGAACGCAGCAAATCGCGATATGTAGTGTGACTTGCCT--ATAGTGAATCATCAAATCTTTGAACGCATCTTGCACCTT-TGGGTATTCCTGAAGGTACGCCTGTTTCAGTATCA-TT--TTATCT-----T--------------------------CTCT-------CTCAAAAAATTTGTTTTTTTTGGCAGT---------------GAAAAATCACCAT----------TGGCC-----------------CTTGAGACCCGAGATAGA----ATTTATTCTCCTCGGC--------------TTCACGG--CTTAA------------ATTC---TCGGTTTATA---------------TTT---------------------GACT----------------------------------------------GACAC--------------------------------TTACC----TTTTG------GTAAAA-----------------------------------------------------------TTTCTGCTTTAA----AAGA-------------------TGTGTTGCCATATTATGGAACCTGGCCTCGGCCCAAATTTTAAA----------------------------TCTTGATCTGA--AATCA--------------
>Absidia_yunnanensis_XY09528__
----ATTTTCTTTGGAAGATAGTTCTCCT------ATTTTT------TC------------------------TGTGCA-----------------------CTG----------TTTT-------------------TTTGGCTGT-------------------------------------------------AAAATTTATTTTTTATGGCC------------------------------GCTCTG-----------------GGCAT---GAT---------------CTTTTTT----TCCCTC-----------------------------------GG------------------GAAAAA---------------------ATAGGATTGCCCGG-----------------------------------------TTTATTATACTA----------TT-----------------TCG-A----CTGA----AC--------CAAACAAGAAA-----TTTGTTA------------------------ATTA-----------GAAACAACTTTCAGCAATGGATCTCTCGGCTTTCGTATCGATGAAGAACGCAGCAAATCGCGATATGTAGTGTGATCTGCCC--ATAGTGAATCATCAAATTTTTGAACGCATCTTGCACCCT-TGGGTATTCCTGAGGGTACGCCTGTTTCAGTATCA-TT--CTAACT-----T--------------------------CTTT------TC-----------CTCATAATTGGGGGT-------------AGGAAAAATCACCAT----------TGGCC----------------------TGATAGAATGCGT----TTTTGACGCGTT------------------TATTTGG--CTTGA------------ATAT-----GACTCGGT---------------TTT---------------------GACT---------------------------------------------GAGTAG--------------------------------TTACC----TTTTG------GTAGTGA----------------------------------------------------------ATTCTGCAAAAAAGTAAACT--------CTTATGAAAAAACTCGGGCTTTATGCCCAAAACTCATAC--------------------------------------------ACTTGATCTGA--AATCAG-------------
>Absidia_yunnanensis_CGMCC_3_16259__
-ATTTTTCTTTTGGGAAGATAGTTCTCCT------ATTTTT------TC------------------------TGTGCA-----------------------CTG--------TTTTTT-------------------TTTGGCTGT----------------------------------------------AAAAAATTTATTTTTTTACGGCC------------------------------GCTCTG-----------------GGCAT---GAT---------------CTTTTTT----TCCCTC-----------------------------------GG------------------GAAAAA---------------------ATAGGATTGCCCGG-----------------------------------------TTTATTATACTA----------TT-----------------TCG-A----CTGA----AC--------CAAACAAGAAA-----TTTGTTA------------------------ATTA-----------GAAACAACTTTCAGCAATGGATCTCTCGGCTTTCGTATCGATGAAGAACGCAGCAAATCGCGATATGTAGTGTGATCTGCCC--ATAGTGAATCATCAAATTTTTGAACGCATCTTGCACCCT-TGGGTATTCCTGAGGGTACGCCTGTTTCAGTATCA-TT--CTAACT-----T--------------------------CTTT-----------------TCCTCATCATTGGGGGT-------------AGGAAAAATCACCAT----------TGGCC----------------------TGATAGAATGCGT----TTTTGACGCGTT------------------TATTTGG--CTTGA------------ATAT-----GACTCGGT---------------TTT---------------------GACT---------------------------------------------GAGTAG--------------------------------TTACC----TTTTG------GTAGTGA----------------------------------------------------------ATTCTGCAAAAAAGTAAA---------------------------------------------------------------------------------------------CTCTTATGAAAAAACTCGGGCT-------TTA
>Absidia_zonata_CGMCC_3_16033__
------CACTCTTTTGGGAGTCTCAACT-------TTTTAT------TC------------------------TGTGCA-----------------------CCG---------TTAAT-------------------TTGGGGGAA----------------------------------------------------------------------------------------------ACCCCGCCCTG-----------------GGTTG---GTT---------------CGCTTTT----TCCTTT-----------------------------------GG------------------GAGATT---------------------GTTCGGCCGCCCAGATCA-------------------------------------ATTATTATACTA----------TT-----------------ATG-A----CTGA----AC--------CATAACAGAAA------TTGTTA------------------------ACAT----------ATAAACAACTTTCAGCAATGGATCTCTCGGCTTTCGTATCGATGAAGAACGCAGCAAATCGCGATATGTAGTGTGATCTGCCT--ATAGTGAATCATCAAATCTTTGAACGCATCTTGCACCTC-TGGGTATTCCTGGAGGTACGCCTGTTTCAGTATCA-TT--ATAACT-----T--------------------------CTTC------CC------------ATACTATTTGGGTG---------------GAAAAATTACTAC----------TGGCC-----------------CTTGAGGAAAGGGTGGAT----TTCATCCGCCCGCC----------------TTCACGG--CTTAA------------ATAT-----GATCTGGT---------------TCTTTTT-----------------AACC---------------------------------------------GGCTAG--------------------------------TTACC----TTTTG------GTAGATT----------------------------------------------------------CATCTTTCAAAA----AAAA---------------------CCTAGTCAGCTAAAAAAACCCCCCATCATTCAAAAAA----------------------------------CTTGATCTGA--AATCAGGCGGG---A-TTA
>Absidia_zygospora_RSPG_214__
--CGAAATTATTTTTTGGGCCTCAAACTT------TTTTAT------TC------------------------TGTGCA-----------------------CTG---------TTTTT-------------------TTTAAGGGG------------------C------------------------------------------TTTTTGCC---------------------------CCTGACCTG-----------------GGATG---TTC---------------AGCTTTT----GCCTTT-----------------------------------GG------------------GGAAAA---------------------TGTCAGAGTCCCAGTC---------------------------------------ATTATTTTACTA----------TT-----------------TCG-A----CTGA----AC-------CAAAACAAGAAA-----ATTGTTA------------------------ACAG----------TA-AACAACTTTCAGCAATGGATCTCTCGGCTTTCGTATCGATGAAGAACGCAGCAAATCGCGATATGTAGTGTGATCTGCCT--ATAGTGAATCATCAAATTTTTGAACGCATCTTGCACCTC-TGGGTATTCCTGGAGGTACGCCTGTTTCAGTATCA-TT--TTTACT-----T--------------------------CGCT------TC------------CCCTCATGGGGGGA-----------TGTGAAAAAATCACCAT----------TGACC------------------TTGGTCTTGGGGCACTT----TATTGGGCCTCAT-----------------TTCTCGG--TTGAA------------ATCT-----GGC-TAGT---------------TTTTTCTTTG--------------AACT----------------------------------------------GGTAAA-------------------------------TTACC----TTTTG------GTAGAT-----------------------------------------------------------TCTCTACAAAAA----AGTT----------------------TTGCCCGAGGAAAAAAGTTAGGCGAGCGTCAAAGCTCCAC----------TCTCTCAAACT--------CTT-GATCTGA--AATCAGGCGGG---A-TTA
>Absidia_zygospora__ANG28__
CTCAAAATTTTTTTTTGGGCCTCAAACTT------TTTTAT------TC------------------------TGTGCA-----------------------CTG---------TTTTT-------------------TTTAGGGGC---------------------------------------------------------------CTTGCC---------------------------CCTGACCTG-----------------GGATG---TTC---------------AGCTTTT----GCCTTT-----------------------------------GG------------------GGAAAA---------------------TGTCAGAGTCCCAGT----------------------------------------ATTATTTTACTA----------TT-----------------TCG-A----CTGA----AC--------CAAACAAGAAA-----ATTGTTA------------------------ACAG----------TA-AACAACTTTCAGCAATGGATCTCTCGGCTTTCGTATCGATGAAGAACGCAGCAAATCGCGATATGTAGTGTGATCTGCCT--ATAGTGAATCATCAAATTTTTGAACGCATCTTGCACCTC-TGGGTATTCCTGGAGGTACGCCTGTTTCAGTATCA-TT--TTTACT-----T--------------------------CGCT-------------------TCCCTCTTTGGGGGG--------GGATGTGAAAAAATCACCAT----------TGACC------------------TTGGTCTTGGGGCACTT----TTTTGGGCCTCAT-----------------TTCTCGG--TTGAA------------ATCT-----GGC-TAGT---------------TTTTTCTT----------------AACT----------------------------------------------GGTAA--------------------------------TTACC----TTTTG------GTAGAC-----------------------------------------------------------TCTCTACAAAAA--------------------------AGTTTTGCCCAAGGAAAAGTTAGGCGAGCGTCAGCTCCACTTTTTTTAAA-----------------------CCTTGATCTGA--AATCAGGCGGG---A-TTA
>Cunninghamella_blakesleeana_CBS_782_68
----------------GAGAGTCTTCTCTCTCTCTCTCAATTAAAAATCA-----------------------TCCACA-----------------------GTGTGGGAAATGTCTTTCA-----------------TTTAAACGC--------------------------------------------------------------TTGTGCCTGGTATAGTCTAGTGCTACCACTTGAGTTTATCTTTTAGTCAATGGACTTTTAGATAG---------------------TGCTTTT----TTCCTT-------------------------------------------------------GGAAGATAGCACCTCTTGTAAAAGGGGATAAGATTTCAT-------------------------------------------TTTATTATACTT----------TT------TTTTTTTTTAACTGAA----CTGA-------------TAGACCATAAAA--TCTATGGTTG------------------TTTTTTATTATAAAAAAATTAAAAACAACTTTCAGCAATGGATCTCTCGGCTTTCGTATCGATGAAGAACGCAGCAAATCGCGATATGTAATGTGATCTGCCT--ATAGTGAATCATCAAATCTTTGAACGCATCTTGCACCTT-ATGGCATTCCATAAGGTACGTCTGTTTCAGTACCA-CTAATAAATC-----T--------------------------CCCTCCTCCATC----------TTTGTTGATGATAGGATAAAAAAAAAAAGGAGATAAATCATTAC----------TGGTT------------------------CTGGTGATTTTTGAATTTTTTTTTATTAAAAAAAATCAAGAATTGCTCTCAA--CCTAA------------ATAT---AAGGCTAGACTTGAAAGGTTTATTCTTTCTTGGTC--------------GGCT-----------------------------------------TTAATAGAAT--------------------------------TTATT----CTATG------AAAGGTTTATAGCCATTTATT--------------------------------------------TTTTTTTCAAAA---------------------------------------------------------------------------------------------------TCTTGGCCTGA--AATCAGATGGG---A-CTA
>Absidia_sporangiospora_CGMCC3_27807
---------CTCTCGAGTTGGCTTCA---------TTTTTT------CC------------------------TGTGCT-----------------------CTG------------TT-------------------TATGAATGG------------------A--------GTGCCCCAAGCAA----------------TTTTATTATTACT-------------------CGGGGCATTCCGCCCTG-----------------GGTAT---GAT---------------TTTCTTT----CCTTT------------------------------------GG------------------GAAAAT----------------------AAAATCTACCCAGTAGG-TCTTACTCCTTGACTGGGGTCTGATCT---------ATTTTTTGACTA----------TT-----------------TTG-A----CTGA----AC---------------TTAA---CTGTTGTTA------------------------AAAACTTA---------AACAACTTTCAGCAATGGATCTCTCGGCTTTCGTATCGATGAAGAACGCAGCAAATCGCGATATGTAGTGTGACTTGCCT--ATAGTGAATCATCAAATCTTTGAACGCATCTTGCACCCT-TGGGTATTCCTGGGGGTACGCCTGTTTCAGTATCA-TT--TTATCT-----T--------------------------CTTTTAGCCCTA------------CTTTTTGTGGAGCA-------AAAAAGGGAAAAAATCATAAC----------TGGCC----------------------------------------TCCGCTCTCCTTTAGTGGGAG--------CTGGCGG--CTGAA------------ATAC-------TTTGGG---------------TCTTTTG-----------------GACT----------------------------------------------GGATC--------------------------------TAGCC----CTTTG------GTAAGTTA---------------------------------------------------------ACTCTGCGCAAA----GAAT----------------TTAGGCCGGTCTCTTTAAAAGGGCCCCATATCAACACT-------------------------------------CTT-GATCTGA--AATCAGGCGGG---A-TTA
>Absidia_sporangiospora_XG04016_3
---------CTCTCGAGTTGGCTTCA---------TTTTTT------CC------------------------TGTGCT-----------------------CTG------------TT-------------------TATGAATGG------------------A--------GTGCCCCAAGCAA----------------TTTTATTATTACT-------------------CGGGGCATTCCGCCCTG-----------------GGTAT---GAT---------------TTTCTTT----CCTTT------------------------------------GG------------------GAAAAT----------------------AAAATCTACCCAGTAGG-TCTTACTCCTTGACTGGGGTCTGATCT---------ATTTTTTGACTA----------TT-----------------TTG-A----CTGA----AC---------------TTAA---CTGTTGTTA------------------------AAAACTTA---------AACAACTTTCAGCAATGGATCTCTCGGCTTTCGTATCGATGAAGAACGCAGCAAATCGCGATATGTAGTGTGACTTGCCT--ATAGTGAATCATCAAATCTTTGAACGCATCTTGCACCCT-TGGGTATTCCTGGGGGTACGCCTGTTTCAGTATCA-TT--TTATCT-----T--------------------------CTTTTAGCCCTA------------CTTTTTGTGGAGCA-------AAAAAGGGAAAAAATCATAAC----------TGGCC----------------------------------------TCCGCTCTCCTTTAGTGGGAG--------CTGGCGG--CTGAA------------ATAC-------TTTGGG---------------TCTTTTG-----------------GACT----------------------------------------------GGATC--------------------------------TAGCC----CTTTG------GTAAGTTA---------------------------------------------------------ACTCTGCGCAAA----GAAT----------------TTAGGCCGGTCTCTTTAAAAGGGCCCCATATCAACACT-------------------------------------CTT-GATCTGA--AATCAGGCGGG---A-TTA
>Absidia_wheeleri_CGMCC_3_27810_clone1
----------TTCTGGGGCTTTTTTCTACTCT---TTTTAT------TC------------------------TGTGAA-----------------------CTG---------TTTTT-------------------TTTGACCGA------------------G---------------------------AACAAAATTTTTTTTTTGTTCTC-------------------------GATCAGCCCTG-----------------GGTCG---AGG---------------CAATTTT----TTTTTC-----------------------------------GA------------------GAAAAA-------------------TTTGAC--TGACCCAGCGTC-CTTTTGGAC---------------------------GATATTATACTA----------TT----------------ATCG-A----CTGA----AC--------CAACAA-GAAA-----ATTGTTA------------------------ACAA----------TA-AACAACTTTCAGCAATGGATCTCTCGGCTTTCGTATCGATGAAGAACGCAGCAAATCGCGATATGTAGTGTGATCTGCCT--CTAGTGAATCATCAAATCTTTGAACGCATCTTGCACCTC-TGGGTATTCCTGGAGGTACGCCTGTTTCAGTATCA-TT--TTATCT-----T--------------------------CTCT------TC------------CCTTTATTGGGATT--------------GGAAAAATCACTAC----------TGGCC------------------TTGAGAATGGGAGCTCG----CTCCTAAC----------------------TTCATGG--CTTAA------------ATTC----------------------------------------------------GGCT-------------------------------------------------------------------------------------AGT----TTTTA------ATAC------------------------------------------------------------------------------------------------------------------------------------------------------------------------------------------------------------
>Absidia_wheeleri_XG04088_4_clone1
----------TTCTGGGGCTTTTTTCTACTCT---TTTTAT------TC------------------------TGTGAA-----------------------CTG---------TTTTT-------------------TTTGACCGA------------------G---------------------------AACAAAATTTTTTTTTTGTTCTC-------------------------GATCAGCCCTG-----------------GGTCG---AGG---------------CAATTTT----TTTTTC-----------------------------------GA------------------GAAAAA-------------------TTTGAC--TGACCCAGCGTC-CTTTTGGAC---------------------------GATATTATACTA----------TT-------------ATC---G-A----CTGA----AC--------CAACAA-GAAA-----ATTGTTA------------------------ACAA----------TA-AACAACTTTCAGCAATGGATCTCTCGGCTTTCGTATCGATGAAGAACGCAGCAAATCGCGATATGTAGTGTGATCTGCCT--CTAGTGAATCATCAAATCTTTGAACGCATCTTGCACCTC-TGGGTATTCCTGGAGGTACGCCTGTTTCAGTATCA-TT--TTATCT-----T--------------------------CTCT------TC------------CCTTTATTGGGATT--------------GGAAAAATCACTAC----------TGG-C-----------------CTTGAGAATGGGAGCTCG----CTCCTAAC----------------------TTCATGG--CTTAA------------ATTC----------------------------------------------------GGCT-------------------------------------------------------------------------------------AGT----TTTTA------ATAC------------------------------------------------------------------------------------------------------------------------------------------------------------------------------------------------------------
>Absidia_wheeleri_CGMCC_3_27810_clone2
----------TTCTGGGGCTTTTTTCTACTCT---TTTTAT------TC------------------------TGTGAA-----------------------CTG---------TTTTT-------------------TTTGACCGA------------------G---------------------------AACAAAATTTTTTTTTTGTTCTC-------------------------GATCAGCCCTG-----------------GGTCG---AGG---------------CAATTTT----TTTTTC-----------------------------------GA------------------GAAAAA-------------------TTTGAC--TGACCCAGCGTC-CTTTTGGAC---------------------------GATATTATACTA----------TT----------ATC------G-A----CTGA----AC--------CAACAA-GAAA-----ATTGTTA------------------------ACAA----------TA-AACAACTTTCAGCAATGGATCTCTCGGCTTTCGTATCGATGAAGAACGCAGCAAATCGCGATATGTAGTGTGATCTGCCT--CTAGTGAATCATCAAATCTTTGAACGCATCTTGCACCTC-TGGGTATTCCTGGAGGTACGCCTGTTTCAGTATCA-TT--TTATCT-----T--------------------------CTCT------TC------------CCTTTATTGGGATT--------------GGAAAAATCACTAC----------TGGCC------------------TTGAGAATGGGAGCTCG----CTCCTAAC----------------------TTCATGG--CTTAA------------ATTC----------------------------------------------------GGCT-------------------------------------------------------------------------------------AGT----TTTTA------ATAC------------------------------------------------------------------------------------------------------------------------------------------------------------------------------------------------------------
>Absidia_wheeleri_XG04088_4_clone2
----------TTCTGGGGCTTTTTTCTACTCT---TTTTAT------TC------------------------TGTGAA-----------------------CTG---------TTTTT-------------------TTTGACCGA------------------G---------------------------AACAAAATTTTTTTTTTGTTCTC-------------------------GATCAGCCCTG-----------------GGTCG---AGG---------------CAATTTT----TTTTTC-----------------------------------GA------------------GAAAAA-------------------TTTGAC--TGACCCAGCGTC-CTTTTGGAC---------------------------GATATTATACTA----------TT-------ATC---------G-A----CTGA----AC--------CAACAA-GAAA-----ATTGTTA------------------------ACAA----------TA-AACAACTTTCAGCAATGGATCTCTCGGCTTTCGTATCGATGAAGAACGCAGCAAATCGCGATATGTAGTGTGATCTGCCT--CTAGTGAATCATCAAATCTTTGAACGCATCTTGCACCTC-TGGGTATTCCTGGAGGTACGCCTGTTTCAGTATCA-TT--TTATCT-----T--------------------------CTCT------TC------------CCTTTATTGGGATT--------------GGAAAAATCACTAC----------TGGCC------------------TTGAGAATGGGAGCTCG----CTCCTAAC----------------------TTCATGG--CTTAA------------ATTC----------------------------------------------------GGCT-------------------------------------------------------------------------------------AGT----TTTTA------ATAC------------------------------------------------------------------------------------------------------------------------------------------------------------------------------------------------------------
>Absidia_oviodrospora_CGMCC3_27811_clone1
--------TTCCTTAGGGGGGTTCCATAC------TCTATT------TC------------------------TGTGCA-----------------------CTG------TTTTTTTT-------------------TTAGGTCGA-------------------------------------------CTCCCTTAGGGGGGTTGCCTAATGCC--------------------------------CCTG-----------------GGTAGCCTTT----------------TGTTTTT----TCCCTA-----------------------------------GG------------------GAAAAA----------------------ATGAACTACCCAGTCAAA------------------------------------ATATTTTTACTT----------AT---------------ATCTG-A----CTGA----AC--------CTAACAGAAAA------TTGTTA------------------------ATTA----------ATAAACAACTTTCAGCAATGGATCTCTCGGCTTTCGTATCGATGAAGAACGCAGCAAATCGCGATATGTAGTGTGATCTGCCT--ATAGTGAATCATCAAATTTTTGAACGCATCTTGCACCCT-TGGGTATTCCTGAGGGTACGCCTGTTTCAGTATCA-TT--TTAACC-----T--------------------------TTTT--------------CTCGGTCATTTATTTGGCTA----------GGAAAAAAAGATGACTAT----------TGGCC------------------------CTGAGAATTAT----CTTC--------------------------TTCACGG--CTTAA------------ATCC---TCGGT-CAGT---------------TT----------------------GGCT----------------------------------------------GGTAA--------------------------------TTACC----TTTTG------GTAGATTC---------------------------------------------------------TCTCTTCTAAAA------------------------GTAACCCTATCCACCTTATTTGACCCAACCAACCA----------------------------------------TCTTGATCTGA--AATCAGGCGGG---A-TTA
>Absidia_oviodrospora_XG05673_3_clone1
--------TTCCTTAGGGGGGTTCCATAC------TCTATT------TC------------------------TGTGCA-----------------------CTG------TTTTTTTT-------------------TTAGGTCGA------------------------------CTCCCTTAGGGGG-------------GTTGCCTAATGCC--------------------------------CCTG-----------------GGTAG-CCTTT---------------TGTTTTT----TCCCTA-----------------------------------GG------------------GAAAAA----------------------ATGAACTACCCAGTCAA-A-----------------------------------ATATTTTTACTT----------AT---------------ATCTG-A----CTGA----AC--------CTAACA-GAAA-----ATTGTTA------------------------ATTA----------ATAAACAACTTTCAGCAATGGATCTCTCGGCTTTCGTATCGATGAAGAACGCAGCAAATCGCGATATGTAGTGTGATCTGCCT--ATAGTGAATCATCAAATTTTTGAACGCATCTTGCACCCT-TGGGTATTCCTGAGGGTACGCCTGTTTCAGTATCA-TT--TTAACC-----T--------------------------TTTT--------------CTCGGTCATTTATTTGGCTA----------GGAAAAAAAGATGACTAT----------TGGCC------------------------CTGAGAATTAT----CTTC--------------------------TTCACGG--CTTAA------------ATCC---TCGGT-CAGT---------------TT----------------------GGCT----------------------------------------------GGTAA--------------------------------TTACC----TTTTG------GTAGATTC---------------------------------------------------------TCTCTTCTAAAA------------------------GTAACCCTATCCACCTTATTTGACCCAACCAACCA----------------------------------------TCTTGATCTGA--AATCAGGCGGG---A-TTA
>Absidia_oviodrospora_CGMCC3_27811_clone2
--------TTCCTTAGGGGGGTTCCATAC------TCTATT------TC------------------------TGTGCA-----------------------CTG------TTTTTTTT-------------------TTAGGTCGA------------------------------CTCCCTTAGGGGG-------------GTTGCCTAATGCC--------------------------------CCTG-----------------GGTAG-CCTTT---------------TGTTTTT----TCCCTA-----------------------------------GG------------------GAAAAA----------------------ATGAACTACCCAGTCAA-A-----------------------------------ATATTTTTACTT----------AT---------------ATCTG-A----CTGA----AC--------CTAACA-GAAA-----ATTGTTA------------------------ATTA----------ATAAACAACTTTCAGCAATGGATCTCTCGGCTTTCGTATCGATGAAGAACGCAGCAAATCGCGATATGTAGTGTGATCTGCCT--ATAGTGAATCATCAAATTTTTGAACGCATCTTGCACCCT-TGGGTATTCCTGAGGGTACGCCTGTTTCAGTATCA-TT--TTAACC-----T--------------------------TTTT--------------CTCGGTCATTTATTTGGCTA----------GGAAAAAAAGATGACTAT----------TGGCC------------------------CTGAGAATTAT----CTTC--------------------------TTCACGG--CTTAA------------ATCC---TCGGT-CAGT---------------TT----------------------GGCT----------------------------------------------GGTAA--------------------------------TTACC----TTTTG------GTAGATTC---------------------------------------------------------TCTCTTCTAAAA------------------------GTAACCCTATCCACCTTATTTGACCCAACCAACCA----------------------------------------TCTTGATCTGA--AATCAGGCGGG---A-TTA
>Absidia_oviodrospora_XG05673_3_clone2
--------TTCCTTAGGGGGGTTCCATAC------TCTATT------TC------------------------TGTGCA-----------------------CTG------TTTTTTTT-------------------TTAGGTCGA------------------------------CTCCCTTAGGGGG-------------GTTGCCTAATGCC--------------------------------CCTG-----------------GGTAG-CCTTT---------------TGTTTTT----TCCCTA-----------------------------------GG------------------GAAAAA----------------------ATGAACTACCCAGTCAA-A-----------------------------------ATATTTTTACTT----------AT---------------ATCTG-A----CTGA----AC--------CTAACA-GAAA-----ATTGTTA------------------------ATTA----------ATAAACAACTTTCAGCAATGGATCTCTCGGCTTTCGTATCGATGAAGAACGCAGCAAATCGCGATATGTAGTGTGATCTGCCT--ATAGTGAATCATCAAATTTTTGAACGCATCTTGCACCCT-TGGGTATTCCTGAGGGTACGCCTGTTTCAGTATCA-TT--TTAACC-----T--------------------------TTTT--------------CTCGGTCATTTATTTGGCTA----------GGAAAAAAAGATGACTAT----------TGGCC------------------------CTGAGAATTAT----CTTC--------------------------TTCACGG--CTTAA------------ATCC---TCGGT-CAGT---------------TT----------------------GGCT----------------------------------------------GGTAA--------------------------------TTACC----TTTTG------GTAGATTC---------------------------------------------------------TCTCTTCTAAAA------------------------GTAACCCTATCCACCTTATTTGACCCAACCAACCA----------------------------------------TCTTGATCTGA--AATCAGGCGGG---A-TTA
>Absidia_irregulare_XG05674_8
-------CTTTTTTGAGTTGACTTCA---------TTTTTT------CC------------------------TGTGCT-----------------------CTG---------TTTATGA-----------------ATGGGGTGG-------------------------------CCCAAGAAAAAAAAAGATTGATTTTTTTTTTTTTTGCT-------------------CGGGTCACTCTGCCCTG-----------------GGTATGA-------------------TTTTCTT----TCCTTT-----------------------------------GG------------------GAAAAT----------------------AAAATCTGCCCAGTAGATCTTCTCCTTTACTGGGGTCTGATC------------TTTTTTTGACTA----------TT-----------------TTG-A----CTGA----AC--------TATACT----------GTTGTTA------------------------AAAC----------TTAAACAACTTTCAGCAATGGATCTCTCGGCTTTCGTATCGATGAAGAACGCAGCAAATCGCGATATGTAGTGTGACTTGCCT--ATAGTGAATCATCAAATCTTTGAACGCATCTTGCACCCT-TGGGTATTCCTGGGGGTACGCCTGTTTCAGTATCA-TT--TTATCT-----T--------------------------CTCT---------------TGGCCCCACTTGTGGAGCA--------AAAAGGGAAAAAATCATAAC----------TGGCC----------------------------------------TCCGCTCCCTTGGGAG-------------CTGGCGG--CTAAA------------ATAC-------TTTGGG---------------TCTTTTG-----------------GACT----------------------------------------------GGATC--------------------------------TAGCC----CTTTG------GTAAGTTA---------------------------------------------------------ACTCTGCGCAAA----GAAT----------------TTAGGCCGGTCTCTTTAAAAAG---------------------------------------------------------GACCCCA--TATCAA-------------
>Absidia_irregulare_CGMCC3_27812
-------CTTTTTTGAGTTGACTTCA---------TTTTTT------CC------------------------TGTGCT-----------------------CTG---------TTTATGA-----------------ATGGGGTGG-------------------------------CCCAAGAAAAAAAAAGATTGATTTTTTTTTTTTTTGCT-------------------CGGGTCACTCTGCCCTG-----------------GGTAT---GAT---------------TTTCTTT-----CCTTT-----------------------------------GG------------------GAAAAT----------------------AAAATCTGCCCAGTAGA-TCTTCTCCTTTACTGGGGTCTGATC-----------TTTTTTTGACTA----------TT-----------------TTG-A----CTGA----AC---------------TATA---CTGTTGTTA------------------------AAAC----------TTAAACAACTTTCAGCAATGGATCTCTCGGCTTTCGTATCGATGAAGAACGCAGCAAATCGCGATATGTAGTGTGACTTGCCT--ATAGTGAATCATCAAATCTTTGAACGCATCTTGCACCCT-TGGGTATTCCTGGGGGTACGCCTGTTTCAGTATCA-TT--TTATCT-----T--------------------------CTCT---------------TGGCCCCACTTGTGGAGCA--------AAAAGGGAAAAAATCATAAC----------TGGCC-----------------------------------------TCCGCTCCCTTGGGAG------------CTGGCGG--CTAAA------------ATAC-------TTTGGG---------------TCTTTTG-----------------GACT----------------------------------------------GGATC--------------------------------TAGCC----CTTTG------GTAAGTTA---------------------------------------------------------ACTCTGCGCAAA----GAAT----------------TTAGGCCGGTCTCTTTAAAAAG---------------------------------------------------------GACCCCA--TATCAA---CA-----CTC
>Absidia_pacifica_CGMCC_3_27497
AAAAGTCACTTTCTGGGGCTTTTTTCTACTCT---TTTTAT------TC------------------------TGTGAA-----------------------CTG--------TTTTTT-------------------TTTGACCGA---------------------------------------------G-AACAAAATTTTTTTTTGTTCTC-------------------------GATCAGCCCTG-----------------GGTCG---AGG---------------CAATTTT----TTTTTC-----------------------------------GA------------------GAAAAA---------------------TTTGACTGACCCAGCGTCCTTTTGGAC----------------------------GATATTATACTA----------TT----------------ATCG-A----CTGA-------------ACCAACAAGAAA-----ATTGTTA------------------------ACAA-----------TAAACAACTTTCAGCAATGGATCTCTCGGCTTTCGTATCGATGAAGAACGCAGCAAATCGCGATATGTAGTGTGATCTGCCT--CTAGTGAATCATCAAATCTTTGAACGCATCTTGCACCTC-TGGGTATTCCTGGAGGTACGCCTGTTTCAGTATCA-TT--TTATCT-----T--------------------------CTCT------------------TCCCTTTATTGGGATT--------------GGAAAAATCACTAC----------TGGCC------------------TTGAGAATGGGGAGCTT---GCTCCTAAC----------------------TTCATGG--CTTAA------------ATTC-----GGC-TAGT---------------TTTTAAT-----------------TACT----------------------------------------------GGTAG--------------------------------TTACC----TTTTG------GTAGTTC----------------------------------------------------------ATTCTGCAAAAA-----------------------GTCAATTCTATTCAGCCAATTAATACTAAACACCTTATAAA-----------------------------------CCTTGATCTGA--AATCAGGCGGG---A-TTA
>Absidia_pacifica_SAUCC6955_15
AAAAGTCACTTTCTGGGGCTTTTTTCTACTCT---TTTTAT------TC------------------------TGTGAA-----------------------CTG--------TTTTTT-------------------TTTGACCGA----------------------------------------------GAACAAAATTTTTTTTTGTTCTC-------------------------GATCAGCCCTG-----------------GGTCG---AGG---------------CAATTTT----TTTTTC-----------------------------------GA------------------GAAAAA---------------------TTTGACTGACCCAGCGTCCTTTTGGAC----------------------------GATATTATACTA----------TT---------------------ATCGACTGA-------------ACCAACAAGAAA-----ATTGTTA------------------------ACAA-----------TAAACAACTTTCAGCAATGGATCTCTCGGCTTTCGTATCGATGAAGAACGCAGCAAATCGCGATATGTAGTGTGATCTGCCT--CTAGTGAATCATCAAATCTTTGAACGCATCTTGCACCTC-TGGGTATTCCTGGAGGTACGCCTGTTTCAGTATCA-TT--TTATCT-----T--------------------------CTCT------------------TCCCTTTATTGGGATT--------------GGAAAAATCACTAC----------TGGCC------------------TTGAGAATGGGGAGCTT---GCTCCTAAC----------------------TTCATGG--CTTAA------------ATTC-----GGC-TAGT---------------TTTTAAT-----------------TACT----------------------------------------------GGTAG--------------------------------TTACC----TTTTG------GTAGTTC----------------------------------------------------------ATTCTGCAAAAA-----------------------GTCAATTCTATTCAGCCAATTAATACTAAACACCTTATAAA-----------------------------------CCTTGATCTGA--AATCAGGCGGG---A-TTA
>Absidia_pateriformis_CGMCC_3_27495
GGCACTTTCTCTCGAGAGTGACCGAAAAATAA---TTTTAT------TC------------------------TGTGCA-----------------------CTGTTTTACTTTTTTTTCAGGGGG------------GTTGGGGGA--------------------------------------------------AGAATTTTTTTTTTCTCCC---------------------------CTCGGCCCGTTTGAAAAAAATCCTCTGGGGA---GTT---------------GGCTTTT----TCCTTT-----------------------------------GG------------------GAGAAA--------------------GAAGGGACTCCCCAGTCCA-------------------------------------TTTATTATACTA----------TT-----------------TTG-A----CTGA-------------ACCAACAAGAAA-----ATTGTTA------------------------ATA-----------TGAAACAACTTTCAGCAATGGATCTCTCGGCTTTCGTATCGATGAAGAACGCAGCAAATCGCGATATGTAGTGTGATCTGCCT--ATAGTGAATCATCAAATTTTTGAACGCATCTTGCACCTC-TGGGTATTCCTAGAGGTACGCCTGTTTCAGTATCA-TT--TTTACT-----T--------------------------CTTT---------TGCCCTGGCATTTTTTACTAGGGTT----------AAGGGAAAAAATCACCAC----------TGGCC------------------TTGGTATTGGGGGGGCT----TTATACCCCCTCAT----------------TTCTCGG--CTTAA------------ATACGGCTAGTTTTATT---------------TTT---------------------AACT----------------------------------------------GGTAG--------------------------------TTACC----TTTTG------GTAGTA-----------------------------------------------------------ACCCTACATAAA---------------------------AGCATCCCTACC----------------------------------------------------------------GAAATAAAAATCTAGGTGAG--------
>Absidia_pateriformis_SAUCC634702
GGCACTTTCTCTCGAGAGTGACCGAAAAATAA---TTTTAT------TC------------------------TGTGCA-----------------------CTGTTTTACTTTTTTTTCAGGGGG------------GTTGGGGGA--------------------------------------------------AGAATTTTTTTTTTCTCCC---------------------------CTCGGCCCGTTTGAAAAAAATCCTCTGGGGA---GTT---------------GGCTTTT----TCCTTT-----------------------------------GG------------------GAGAAA--------------------GAAGGGACTCCCCAGTCCA-------------------------------------TTTATTATACTA----------TT-----------------TTG-A----CTGA-------------ACCAACAAGAAA-----ATTGTTA------------------------ATA-----------TGAAACAACTTTCAGCAATGGATCTCTCGGCTTTCGTATCGATGAAGAACGCAGCAAATCGCGATATGTAGTGTGATCTGCCT--ATAGTGAATCATCAAATTTTTGAACGCATCTTGCACCTC-TGGGTATTCCTAGAGGTACGCCTGTTTCAGTATCA-TT--TTTACT-----T--------------------------CTTT---------TGCCCTGGCATTTTTTACTAGGGTT----------AAGGGAAAAAATCACCAC----------TGGCC------------------TTGGTATTGGGGGGGCT----TTATACCCCCTCAT----------------TTCTCGG--CTTAA------------ATACGGCTAGTTTTATT---------------TTT---------------------AACT----------------------------------------------GGTAG--------------------------------TTACC----TTTTG------GTAGTA-----------------------------------------------------------ACCCTACATAAA---------------------------AGCATCCCTACC----------------------------------------------------------------GAAATAAAAATCTAGGTGAG--------
>Absidia_crystalloides_CGMCC_3_27496
-----TCCCCTTTGGGGTTGGCTTCA---------TTTTTT------CC------------------------TGTGCT-----------------------CTG---------TTTATGA-----------------ATGGGGTGC-----------------------------------------------CCCAAGCAATTTTATTATTACT-------------------CGGGGCATTCCGCCCTG-----------------GGTATGA-------------------TTTTCTT----TCCTTT-----------------------------------GG------------------GAAAAT----------------------AAAATCTGCCCAGTAGATCTTACTCCTTGACTGGGGTCTGATCT----------ATTTTTTGACTA----------TT-----------------TTG-A----CTGA----AC---TTAACTGTTGTTAAAA-----ATTTTTA-----------------------------------------AACAACTTTCAGCAATGGATCTCTCGGCTTTCGTATCGATGAAGAACGCAGCAAATCGCGATATGTAGTGTGACTTGCCT--ATAGTGAATCATCAAATCTTTGAACGCATCTTGCACCCT-TGGGTATTCCTGGGGGTACGCCTGTTTCAGTATCA-TT--TTATCT-----T--------------------------CTCT--------------TAGCCCCACTTGTTGGAGCA-----AAAAAAAGGGAAAAAATCATAAC----------TGGCC---------------------------------TC----CGCTCCCCTTTTAGTGGGAG----------CTGGCGG--CTGAA------------ATAC-------TTTGGG---------------TCTTTTG-----------------GACT----------------------------------------------GGATC--------------------------------TAGCC----CTTTG------GTAAGTTA---------------------------------------------------------ACTCTGCGCAAA----GAAT----------------TTAGGCCGGTCTCTTTAAAAGGACCCCATAATCAACACT------------------------------------CTT-GATCTGA--AATCAGGCGGG---A-TTA
>Absidia_crystalloides_SAUCC6948_17
-----TCCCCTTTGGGGTTGGCTTCA---------TTTTTT------CC------------------------TGTGCT-----------------------CTG---------TTTATGA-----------------ATGGGGTGC-----------------------------------------------CCCAAGCAATTTTATTATTACT-------------------CGGGGCATTCCGCCCTG-----------------GGTAT---GAT---------------TTTCTTT-----CCTTT-----------------------------------GG------------------GAAAAT----------------------AAAATCTGCCCAGTAGA-TCTTACTCCTTGACTGGGGTCTGATCT---------ATTTTTTGACTA----------TT-----------------TTG-A----CTGA----AC---TTAACTGTTGTTAAAA-----ATTTTTA-----------------------------------------AACAACTTTCAGCAATGGATCTCTCGGCTTTCGTATCGATGAAGAACGCAGCAAATCGCGATATGTAGTGTGACTTGCCT--ATAGTGAATCATCAAATCTTTGAACGCATCTTGCACCCT-TGGGTATTCCTGGGGGTACGCCTGTTTCAGTATCA-TT--TTATCT-----T--------------------------CTCT--------------TAGCCCCACTTGTTGGAGCA-----AAAAAAAGGGAAAAAATCATAAC----------TGGCC---------------------------------------TCCGCTCCCCTTTTAGTGGGAG--------CTGGCGG--CTGAA------------ATAC-------TTTGGG---------------TCTTTTG-----------------GACT----------------------------------------------GGATC--------------------------------TAGCC----CTTTG------GTAAGTTA---------------------------------------------------------ACTCTGCGCAAA----GAAT----------------TTAGGCCGGTCTCTTTAAAAGGACCCCATAATCAACACT------------------------------------CTT-GATCTGA--AATCAGGCGGG---A-TTA
>Absidia_zychae_FSU5797
GATTTATCTGACACAACAAAACACCAATC------------------CC------------------------TGTGCA-----------------------CTG-------TTTTATA-------------------CATGATTGG------------------------------------------------------GGTTTTTTTGG------------------------------------CTTG-----------------GGTGG---------------------TGTTTTTGCTTTTTTGC-----------------------------------AGTGCAGCACTC--------GAGAAA----------------------------CAACCAGAAGC-------------------------------------CCTATTATCTTGACCCTGACATTT----------------TTTG-A----CTGA----AC-AATCCATTGAAAACAAGACCTTTATGGTTT--------------------------------------TAAAACAACTTTCAGCAACGGATCTCTTGGTTCTCGCATCGATGAAGAACGTAGCAAATTGCGATAAGTCGTGTGAATTGC----ACAGTGAATCATTGAATCTTTGAACGCATCTTGCACCCA-TCGGTATTCCGGTGGGGACGCCTGTTTCAGTGCTA-----TTAACA--------------------------------ACCCCACAAGCC-----------AAACTTTTTTGGCTT---------GGTGATGGGCATTTTCCACGAAAATTGGATTGCC-----------TCAAATTGAAAACAAACCAGCTAA----TTCTTGATTTTTACACCGAGATT-------TTTGCGG--CTTGA-------------------------TAAGTTGGAGAAAAAATCTTTTTTTTTTCC-------------GGTT---------------------------------------------AGATAG--------------------------------TCACCGAATTTTCA------GTGAAA-----------------------------------------------------------GAATCGCTAGAA----AGAAACAGCGTGGTAGCAACACATTGTTATCTATCATTC--------------------------------------------------------ATTAAGCCTGA--AATCAGGTGGG---A-TTA
>Absidia_parricida_FSU547
CAATTTCTCTGAAAAGAGGGTTCTCGCAT------CTACAT------TCC-----------------------TGTGCA-----------------------CTG----------TTTT-------------------TTTGAATGA------------------A----------------------------------------------------------------------------------ATCG-----------------GGTGT--------------------------------CCTTTC-----------------------------------GA------------------GGGCAC----------------TCGAGTTATCATGACCCTGACAT-TTTTTTGACT--------------------------GATATTATGTTG----------AT---------------------T----TTAA----AA--------CAAGG-CTAAA-----TTTATTT------------------------------TGGCTTTCTAAAACAACTTTCAGCAACGGATCTCTTGGTTCTCGCATCGATGAAGAACGTAGCAAAGTGCGATAAGTAATGTGCATTGCAA--CCAGTGAATCATTGAATCTTTGAACGCATCTTGCACTCT-CTGGTTTTCCGGAGAGTACGCCTGTTTCAGTTCCA-CA--GCAACC-----TCGCAAACCGAAAGGTTTGGTCATGGGCTCT------TTTTTTT--CCAGTCTCTCTTTGAGACA-------------------------GGA----------TGGCC-----------TGAAATGCAAAGCCGATAGTAATT----TTTTTGGTTTTT-------------------TTACGG--CTTGATAAGTCGGGGTCATAC---CCGGTTCACC----------TAGCCTTTTTCT-----------------GACT----------------------------------------------GGAAA--------------------------------CAATC----GCTTC------GTCGGTG-------------------------------------------------------------------AGG----AAAC-----------A-------CACCCATTTACATCAA---------------------------------------------AAT--------GTT-GGTCTGA--AATCAGGTGGG---A-TTA
>Absidia_parricida_FSU917
-----------AAAGAGGGGTTCTCGCAT------CTACAT------TCC-----------------------TGTGCA-----------------------CTG---------TTTTT-------------------TTTGAATGA------------------A----------------------------------------------------------------------------------ATCG-----------------GGTGT--------------------------------CCTTTC-----------------------------------GA------------------GGGCAC----------------TCGAGTTACCATGACCCTGACAT-TTTTTTGACT--------------------------GATATTATGTTG----------AT---------------------T----TTAA----AA--------CAAGGCTAAAT-----TTTATTT------------------------------TGGCTTTCTAAAACAACTTTCAGCAACGGATCTCTTGGTTCTCGCATCGATGAAGAACGTAGCAAAGTGCGATAAGTAATGTGCATTGCAA--CCAGTGAATCATTGAATCTTTGAACGCATCTTGCACTCT-CTGGTTTTCCGGAGAGTACGCCTGTTTCAGTTCCA-CA--GCAACC-----TCGCAAACCGAAAGGTTTGGTCATGGGCTCT------TTTTTTTTTCCAGTCTCTCTTTGAGACA-------------------------GGA----------TGGCC-----------TGAAATGCAAAGCCGATAGTAATT----TTTTTGGTTTTT------------------TTTACGG--CTTGATAAGTCGGGGTCATAC---CCGGTTCACC----------TAGCCTTTTTCT-----------------GACT----------------------------------------------GGAAA--------------------------------CAATC----GCTTC------GTCGGTG-------------------------------------------------------------------AGG----AAAC-----------A-------CACCCATTTACATCAA---------------------------------------------AAT--------GTT-GGTCTGA--AATCAGGTGGG---A-TTA
>Lichtheimia_alba_CGMCC_3_16120
-----------------AGACCCTCTTTTTAAGAGACTTAT------TCCT----------------------AGAGCAAGG--------------------CTG---------ACCTT-------------------TGGGGTTCG--------------------------------------------------------GTTTTTACCTGCC--------------------------------CCAG-----------------GGTTT---------------------CTACTATGTAAACTATT-----------------------------------GATGTAA-------------GAAAAA----------------------------------------------------------------------------GTTATT-TGTTAACTTGAAGGCTT--------------------------CTGT----------------AAAAAGATG------TCTTTA---------------------------------------AAAACAACTCTTGGCAATGGATCTCTTGGTTCTCGCATCGATGAAGAGCGTAGCAAAGTGCGATAATTATTGCGACTTGCATTCATAGCGAATCATCGAGTTCTTGAACGCACCTTGCGCCTAGTAGTCAATCTACTAGGCACAGTTGTTTCAGTATCT-----GCAACT-----------------------ACCAAACAGTTTT--------------------C-CGTGTTGAGTTCTTTTAGGACTTGGACAGAAACTGGAAAT----------GGGCT-----------------TTTGTTAATGGCATTCAG----TTGCT-------------------------GTTATGG-CCTTAA------------ATGC------ATTTGGTCCTAGATGTTTGTTCCTTTTGGATAAAACGTCGAATGGAGACTATATAGTACTCTAAGAGCAGTCTTGGTTTGTGAGTTCATAATCCCAAGCGT--------------------------------CAGTC----TTTTA------TTGAACTGG--------------------------------------------------------TCTCTAGTTTAA----AGCG-------------------ACCAAGGTTCTCT-----------------------------------------------------------CCTTGATGGGAGTAACCAAGCTAGTAAACTCA
>Lichtheimia_alba_XY00634
---------TTTTTAAGAGACTT------------ATTCCT--------------------------------AGAGCAAGG--------------------CTG---------ACCTT-------------------TGGGGTTCG--------------------------------------------------------GTTTTTACCTGCC--------------------------------CCAG-----------------GGTTT---------------------CTACTATGTAAACTATT-----------------------------------GATGTAA-------------GAAAAA----------------------------------------------------------------------------GTTATT-TGTTAACTTGAAGGCTT--------------------------CTGT----------------AAAAAGATG------TCTTTA---------------------------------------AAAACAACTCTTGGCAATGGATCTCTTGGTTCTCGCATCGATGAAGAGCGTAGCAAAGTGCGATAATTATTGCGACTTGCATTCATAGCGAATCATCGAGTTCTTGAACGCACCTTGCGCCTAGTAGTCAATCTACTAGGCACAGTTGTTTCAGTATCT-----GCAACT-----------------------ACCAAACAGTTTT--------------------C-CGTGTTGAGTTCTTTTAGGACTTGGACAGAAACTGGAAAT----------GGGCT-----------------TTTGTTAATGGCATTCAG----TTGCT-------------------------GTTATGG-CCTTAA------------ATGCATTTGGTCCTAGA------TGTTTGTTCCTTTTGGATAAAACGTCGAATGGAGACTATATAGTACTCTAAGAGCAGTCTTGGTTTGTGAGTTCATAATCCCAAGCGT--------------------------------CAGTC----TTTTA------TTGAACTGG--------------------------------------------------------TCTCTAGTTTAA--AGCGACCAAGGTTCTCTCCTTGATGGGAGTAACCAAGCTAGTAAACTCACA----------------------------------------------TTTAGATCTGA--AATCAACTGAG---A----
>Lichtheimia_blakesleeana_XY00305
-----------ACTGAGAGGTCTC-----------TTCTGT------TCCTCACAGTA---------------TGTGCA-----------------------ATG---------------------------------TTGGGTCAC--------------------------------------------------------CTTGGTTGACTCT---------------------GCCTTTTCAGCTTGG-------------ACCTAGTAG---------------------AGACCCT----CCTTTT-----------------------------------AG------------------GAGACT--------------TATTGGGTTGAAGCGACCAAGGCATAACCTTTGGGGTTTG----------------------GTATTTCTACTAGCCCCAGTGGTT-----------TTTCTATGAAAAGAATTGA---------------TGTAAGAAAAAGTTATTTGTTA----------------ACTTGAAGACGTTCTAGTCTTTAAAAACAACTCTTGGCAATGGATCTCTTGGTTCTCGCATCGATGAAGAGCGTAGCAAAGTGCGATAATTATTGCGACTTGCATTCATAGTGAATCATCGAGTTCTTGAACGCATCTTGCGCCTAGTAGTCAATCTACTAGGCACAGTTGTTTCAGTATCA-TC--CTAACC-----A--------------------------ATCA--------------------GCCTAACTTGGGTT--------TCCTAAGTGAAAGTTGGAAC----------TGGAC----------------TCTTGACAGCATTCAGTTG----CT----------------------------CTCATGG-TCTTAA------------ATAC--CAAGTCTTTGT--------GCACTCTCTCTAATGTGAGTGTACGGGTGGAAATTTTTTAAACAGTGAGTGAAAAGCTTCTTGGGTTGTGGGAATCCCCCAAGTG---------------------------------TTAGC----CTTTG---AGCGTCGACCTGG-------------------------------------------------------TTTCCGACTTGA----AACGACTTGAGAATGCACTAGCATTCAAGACTCTACAAATCTCACAA------------------------------------------------TCTTGATCTGA--AATCAACTGAG---A-CTA
>Lichtheimia_brasiliensis_URM6910
--TGACTYAATRAAGACGGTCGGTCTTAC------TCTTCT------TG------------------------TGTGCA-----------------------ACG---------------------------------TCTGGYCGM------------------------------MAATTGAGTTGACCACTGGAGTTTAAGTTTTCTAGTATT-----------------------GTGAAAGATACTT-----------------GGAAG---CAG---------------CGACTCTATGGCCTTTC-----------------------------------GGCTGGTATAGGACCAAGTTGAAAAA-------------------CTTGGACTTTGCTAGTTTCA-CGTTTTACTTGAAACAGCCAGCCAAAGGTT------ACTTTTTAACTT----------GT---------------------ATGAATTGATGTAAG------ATTTATTTTAAAA-----GTTGTTA----------------------------------------AAACAACTCTTGGCAATGGATCTCTTGGTTCTCGCATCGATGAAGAGCGTAGCAAAGTGCGATAATTATTGCGACTTGCATTCATAGTGAATCATCGAGTTCTTGAACGCATCTTGCACCTAGTGGTTTATCCACTAGGTACGGTTGTTTCAGTATCT-----GCAACT--------------------------------ACCA------------------------------------------------AACAAAACTCTTGT----------GGGTT------------------TTGGAACTGGGCTCTAG----TTTAGTTGATTCAATTTGA-----------CTAATGG-CCTTAA------------ATTCAAGTTAATCCTAG----------ATGTTTCTGTAATGGAAAGATCGGATGGAGACT----------------------------------CTATAGAGTTGAGAAAG--------------------------------CAGGC----TTTGG------GTTTGTGA---------------------------------------------------------ATTTTACCTAAA----ACCA------------------ATTCAAGTCTTTTTCAAAT------------------------------------------------------CTTGTCTCT----AGTCAAACGGATTAA---A
>Lichtheimia_corymbifera_CBS_429_75
-----AAGCCTTGGGGGTTGGCCTAACTTAAGGTCTTCTCTTAAGGTTCCTCACAGTTT--------------TGTGCA-----------------------ATG---------------------------------TTGGGTCAC--------------------------------------------------------CTTGGTTGACTCT-------------------------------GCCTA-------------------------------------------AAGCTTT----TGACTT-------------------------------------------------------GAAAAAGACTTGAGCAATGGGCTGGCCTTAGGGGCCCCTAGTATG-------------------------------------TTGATCATACTAACCCCAAAGGTT--TTTTCTACTATGTCTATGAA----TTGA--------------TGTATGAAAAAAGTTATTTGTTA---------ACTTGAAGGCTTCTGTAAAAAGAGTCTTTAAAAACAACTCTTGGCAATGGATCTCTTGGTTCTCGCATCGATGAAGAGCGTAGCAAAGTGCGATAATTATTGCGACTTGCATTCATAGTGAATCATCGAGTTCTTGAACGCATCTTGCGCCTAGTAGTCAATCTACTAGGCACAGTTGTTTCAGTATCT-----GCATCCACCAATCAACTCAA------------------CTCT--------------------GTTGTGTTGGAACT--------------------------------------GGGCT----------------TCTAGTTGATGGCATTTAG----TTGCT-------------------------GTCATGS-CCTTAA------------ATCA---ATGTCCTAGG-------------TGTTAGAACATCTAAYACCGGATGGAAACTTTAGAGCGCTTTAAGAGCAGCTTGGTTAGTGAGTTCAATAATTCCAAGCAT--------------------------------TAAGT----CTTTTAATGAACTAGCT-----------------------------------------------------------TTTCTATCTATG----GGAC-------------------------ACTACTTGGAGAAATCCAAGTAACCTTTAAACTCACA-----------------------------TTTAGATCTGA--AATCAACTGAG---A----
>Lichtheimia_corymbifera_XG09458_1
--ATTAAGCCTTGGGGGTTGGCCTAACTTAAGGTCTTCTCTTAAGGTTCCTCACAGTTA--------------TGTGCA-----------------------ATG---------------------------------TTGGGTCAC--------------------------------------------------------CTTGGTTGACTCT------------------------------GCCTAA-------------------------------------------AGCTTTT----GACTTG-------------------------------------------------------AAAAAAGACTTGAGCAATGGGCTGGCCTTAGGGGCCCCTAGTATG-------------------------------------TTTATCATACTAACCCCAAAGGTT--TTTTCTACTATGTCTATGAA----TTGA------------TGTATGAAAAAAAAGTTATTTGTTA---------ACTTGAAGGCTTCTGTAAAAAGAGTCTTTAAAAACAACTCTTGGCAATGGATCTCTTGGTTCTCGCATCGATGAAGAGCGTAGCAAAGTGCGATAATTATTGCGACTTGCATTCATAGTGAATCATCGAGTTCTTGAACGCATCTTGCGCCTAGTAGTCAATCTACTAGGCACAGTTGTTTCAGTATCT-----GCATCCACCAAT--------------------------CAAC-------------------TTAACCTTTTGTGTT------------------GAGTTGGAAC----------TGGGC---------------TTCTAGTTGATGGCATTTAG----TTGCT-------------------------GTCATGG-CCTTAA------------ATCA---ATGTCCTAGG-------------TGTTAGAACATCTAACACCGGATGGAAACTTTAGAGCGCTTTAAGAGCAGCTTGGTTAGTGAGTTCAATAATTCCAAGCAT--------------------------------TAAGT----CTTTTAATGAACTAGCT-----------------------------------------------------------TTTCTATCTATG----GGAC-------------------------ACTACTTGGAGAAATCCAAGTAACCTTTAAACTCACA-----------------------------TTTAGATCTGA--AATCAACTGAGACCA----
>Lichtheimia_globospora_CGMCC_3_16025
-----------ACTGAGAGGTCTC-----------TTTTGT------TCCTCACAGTA---------------TGTGCAATGTTGGGTCACCCTGGTTGACTCTG--------CCTTTTAGCAC--------------TTGGTCTAG--------------------------------------------------------TCGAGTAACCATCTCGTGTGGTGAAGGAAGACTGGATCGAGTCAGCTTGTGCCT------------AGTAG---------------------AGACCCT----CCTTTC-----------------------------------AG------------------GAGACT---------------TATTGGGTGAAGCGACCAAGGCATAACCTTTGGGGTTGGTACTA-----------------GTACTAGCACTAGCCCCAGTGGTT------------TTCAATGAAAAGAATTGA----------------TGTATGAAA-GTTATTTGTTA------------------ACTTGAAGACAGTAGTCTTTAAAAACAACTCTTGGCAATGGATCTCTTGGTTCTCGCATCGATGAAGAGCGTAGCAAAGTGCGATAATTATTGCGACTTGCATTCATAGTGAATCATCGAGTTCTTGAACGCATCTTGCGCCTAGTAGTCAATCTACTAGGCACAGTTGTTTCAGTATCA-TC--CTCACCAATCAA--------------------------CCCA------------------------ACTTGGGGTT---------------GGAACTGGACTCT----------TTGAC--------------------------AGCATTCAG----TTGCT-------------------------CTCATGG-TCTTAA------------ATAC--CAAGTCTTTGTACATTCACATTGTGATTGTACGGGTGGAAGCACTTTAAACAGT---------------------------------------------GAGCAACGAGCTTCTTGGGTTGTGGGAACCCCCAAGTGTTAGT----CTTTG---AGCGTCGACCTGGT------------------------------------------------------TTCCTACTTGAA----ACGA-----------CTTGAGAATGCACTCGCATTCAAGATGACGAAAATCTCACAA--------------------------------------TCTTGATCTGA--AATCAACTGAG---A-CTA
>Lichtheimia_hongkongensis_HKU21
------TCCCCTCTAGTAGTTCCTCACAG------TTTTGTGCAAAGTCGGGTCAACTTGGTTGGCTCTGCCTTGTG-------------------------CTGTAGATCTGGTTGTTGGCATAGAGACCCTCCT--TTTAGGAGA-------------------------------------------------------CTTGTGCCACTACT-----------------------AAGATCTAGGCTGCTTGAAACGAGA-----CGTAT---------------------GGACCCT----TCTTTC-----------------------------------AG------------------GAGACC---------TATGTCTCGAGTCAAAAGCAAGCAAGGCAAGCCTTTGGGGCTCTAGTACTAACTATCCCCAAGGGTGTTTATTCTTCTC-----------------------------GTGTAAACCATGA--------------TGTACGAAAAAAGTTAGTTGTTA------------------------ACTT----------AAAAACAACTCTTGGCAATGGATCTCTTGGTTCTCGCATCGATGAAGAGCGTAGCAAAGTGCGATAATTATTGCGACTTGCATTCATAGCGAATCATCGAGTTCTCGAACGCATCTTGCGCCTAGTAGTCAATCTACTAGGCACAGTTGTTTCAGTATCT-----GCAACTACCAAT--------------------------CAGT------TC-------AACTTGGTTCTTTGAACCT--------------GATCGAACTGGAAA----------TGGGC----------------TTGTGTTGATGGCATTCAG----TTGCT-------------------------GTCATGG-CCTTAA------------ATACATTTAGTCCTAGGC--------------------------------------AATT----------------------------------------------GGCTT--------------------------------TAGTC----ATTTGCCGGATGTAGACTCTAGAGTGCCTGAGGAGCAACGACTTGGTTAGTGAGTTCATAATTCCAAGTCAATCAGTCTCTTCTTGAA--CTAGGT-------------------------------------------------------------------------------------------CTT-AATCTTTACGGACTAGCGAGAGGATCTA
>Lichtheimia_hongkongensis_HKU22
GTCTCTTCCCCTCTAGTAGTTCCTCACAG------TTTTGTGCAAAGTCGGGTCAACTTGGTTGGCTCTGCCTTGTG-------------------------CTGTAGATCTGGTTGTTGGCATAGAGACCCTCCT--TTTAGGAGA-------------------------------------------------------CTTGTGCCACTACT-----------------------AAGATCTAGGCTGCTTGAAAAG--------AGAAGATGTAT---------------GGACCCT----TCTTTC-----------------------------------AG------------------GAGACC--------TACGTCTTTGAAGTCAAAGCAAGCAAGGCAAGCCTTTGGGGCTCTAGTATTAACTATCCCCAAAGGTGTTTATTCTTCTC-----------------------------GTGTAAACCATGA--------------TGTACGAAAAA-GTTAGTTGTTA------------------------ACTT----------AAAAACAACTCTTGGCAATGGATCTCTTGGTTCTCGCATCGATGAAGAGCGTAGCAAAGTGCGATAATTATTGCGACTTGCATTCATAGCGAATCATCGAGTTCTCGAACGCATCTTGCGCCTAGTAGTCAATCTACTAGGCACAGTTGTTTCAGTATCT-----GCAACTACCAAT--------------------------CAGT------TC-------AACTTGGTTCTTTGAACCT-------------AAGCGAGCTGGAAAT----------GGGCT-----------------TGTGTTGATGGCATTCAG----TTGCT-------------------------GTCATGG-CCTTAA------------ATACATTTAGTCCTAGGC--------------------------------------AATT----------------------------------------------GGCTT--------------------------------TAGTC----ATTTGCCGGATGTAGACTCTAGAGTGCCTGAAGAGCAACGACTTGGTTAGTGAGTTCATAATTCCAAGTCAATCAGTCTCTTCTTGAA--CTAGGT-------------------------------------------------------------------------------------------CTT-AATCTTTACGGACTAGTGAGAGGATCTA
>Lichtheimia_hongkongensis_HKU23
GTCTCTTCCCCTCTAGTAGTTCCTCACAG------TTTTGTGCAAAGTCGGGTCAACTTGGTTGGCTCTGCCTTGTG-------------------------CTGTAGATCTGGTTGTTGGCATAGAGACCCTCCT--TTTAGGAGA-------------------------------------------------------CTTGTGCCACTACT-----------------------AAGATCTAGGCTGCTTGAA-----------AAGAGACGTAT---------------GGACCCT----TCTTTC-------------------------------------------------------AGGAGA--------CCTATGTCTCGAGTCAAAGCAAGCAAGGCAAGCCTTTGGGGCTCTAGTACTAACTATCCCCAAAGGTGTTTATTCTTCTC-----------------------------GTGTAAACCATGA---------------TGTACGAAAAAGTTAGTTGTTA------------------------ACTT----------AAAAACAACTCTTGGCAATGGATCTCTTGGTTCTCGCATCGATGAAGAGCGTAGCAAAGTGCGATAATTATTGCGACTTGCATTCATAGCGAATCATCGAGTTCTCGAACGCATCTTGCGCCTAGTAGTCAATCTACTAGGCACAGTTGTTTCAGTATCT-----GCAACTACCAAT--------------------------CAGT------TC-------AACTTGGTTCTTTGAACCT-------------AAGCGAGCTGGAAAT----------GGGCTTGTGTTGATGGCATTCAGTTGCT----------------------------------------------GTCATGG-CCTTAA------------ATACATTTAGTCCTAGGC--------------------------------------AATT----------------------------------------------GGCTT--------------------------------TAGTC----ATTTGCCGGATGTAGACTCTAGAGTGCCTGAGGAGCAACGACTTGGTTAGTGAGTTCATAATTCCAAGTCAATCAGTCTCTTCTTGAACTAGGT-C-------------------------------------------------------------------------------------------TT--AATCTTTACGGACTAGCGAGAGGATCTA
>Lichtheimia_hyalospora_CBS_173_67
---------AAACTTGATGTTCCTCACAG------------------TA------------------------TGTGCAATGTTGGGTCACCCTGGTTGACTCTG---------CCTTT-------------------TAGCGCTTG--------------------------------------------------------GTCTTTTAGACCG-------------------------AGTCAGCTTTGTCT--------------AGTAG---------------------AGACCCT----CCTTTT-----------------------------------AG------------------GAGACT---------------TGCTGGACGAAGCGACAAGGCATAACCTTTGGGGAT-------------------------AGTGTAAAACTAGCCCCAGTGGTT--------TCTATGAAAAAGAA----TTGA---------------TGTAAGAAAAAGTTATTTGTTA-------------------ACTTGAAGACCTAGTCTTTAAAAACAACTCTTGGCAATGGATCTCTTGGTTCTCGCATCGATGAAGAGCGTAGCAAAGTGCGATAATTATTGCGACTTGCATTCATAGTGAATCATCGAGTTCTTGAACGCATCTTGCGCCTAGTAGTCAATCTACTAGGCACGGTTGTTTCAGTATCA-TC--CTAACCAATCAA--------------------------CCTC-------------------TCGTGGGTTGGAACT--------------GGACTTTTGACAGC----ATTTAGTTGCT---------------------------------------------------------------------CTCATGG-TCTTAA------------ATAC--CAAGTCTTTGT-----------GCATTCACATTGTGAGTGTACGGGTGGAAATT----------------------------------TTTTAAACAGTGAGCAATGAGCGTCTTGGGTTGTGGGAGCCCCCAAGTGTCAGT----CTTTG---AGCGTCGACCTGGT------------------------------------------------------TTCCTACTTGAA--ACGACT------------TGAGAATGCACTAGCATTCAAGACAACGAAAATCTCACCAT--------------------------------------CTT-GATCTGA--AATCAACTGAG---ACT--
>Lichtheimia_koreana_CNUFC_ISS71
------GAATTTGACTGAAATTTTGGTCATTTCAATTTCCTCATGGTTT------------------------TGTGCA-----------------------ATG---------------------------------TTGGGTCAC--------------------------------------------------------CTTGGTTGACTCT---------GCTTTGCGATGAGCTCTCGTAGCTCGA-----------------GATGGGAGTAG---------------AGACCCT----CTTTTC-----------------------------------AA------------------GAGACT--------------------------------------------TATTCCTAGAGCAAGGCTGACCTTTGGGGTTTGGTTTTTTACCTGCCCCAGGGTTT-----------------CTA------CTATGTAAACTATTGATGTAAGAAAGTTA-----TTTGTTA--------ACTTGAAGGCTTCTGTAAAAAGTTGTCTTTAAAAACAACTCTTGGCAATGGATCTCTTGGTTCTCGCATCGATGAAGAGCGTAGCAAAGTGCGATAATTATTGCGACTTGCATTCATAGCGAATCATCGAGTTCTTGAACGCACCTTGCGCCTAGTAGTCAATCTACTAGGCACAGTTGTTTCAGTATCT-----GCAACT-----------------------ACCAAACAGTCTT--------------------TTTTGAGTTGAGTTCTTTTAGAACTTGATCAAAAGCTGGAAA----------TGGGC--------------TTTTTTTTTAATGGCATTCAG----TTGCT-------------------------GTTATGG-CCTTAA------------ATGTATTTGGTCCTAGA------TGTTTGTTCCTTTTGGATAAAACGTCGAATGGAGACTATATAGTACTCTAAGAGCAGTCTTGGTTTGTGAGTTCATAATCCCAAGCGT--------------------------------CAGTC----TTTTA------TTGAACTGG--------------------------------------------------------TCTCTAGTTTAA--ACGGACCAAGGTTCTCTCCTTGACTGGAGTAACCAACCTAGTAAACTCACA----------------------------------------------TTTAGATCTGA--AATCAACTGAG---A----
>Lichtheimia_ornata_CBS_291_66
---------------GAGTTTCTTTACTC------TTCTCTTGAGTTTCCTCACGGTTT--------------TGTGCA-----------------------ATG---------------------------------TTGGGTCAC--------------------------------------------------------CTTGGTTGACTCT------------------------------GCCCTA-----------------AGTTATTGGGC---------------TGGCCTTTGGGGCCCCT-----------------------------------AG------------------TATGAT-----------------TTATCATACTAACCCCAGAGGT-------------------------------------TAATTTCTACTA-------TGTCT-----------------ATGAA----TTGA--------------TGTATGAAAAA-----GTTWTTT--KTTAACTTGAAGGCTTTCCGTAAAAAGTGAGTCTTTAAAAACAACTCTTGGCAATGGATCTCTTGGTTCTCGCATCGATGAAGARCGTAGCAAAGTGCGATAATTATTGCGACTTGCATTCATAGTGAATCATCGAGTTCTTGAACGCATCTTGCGCCTAGTAGTCAATCTACTAGGCACAGTTGTTTCTGTATCT-----GCATCCACCAATCAACACGA------------------CTTG--------------------CTTGTGTTGGAACT--------------GGGCTTACTTTTGA----------TGGCA----------------KTTAGTTGCT-------------------------------------------GTCATGG-CCTTAA------------ATGTATTTAGTCCTAGG---------------TGTTAACTTGTTAATGCCGGATGGAGACTCTAGAGTGCCTTAGAAGCAGCTTGGTTAGTGAGTTCATAATTCCAAGTGT--------------------------------TAGTC----TTTTA------TTGAACTGGG-------------------------------------------------------TTTCTAGTCTAT--GGGACA---------------TGGAGTCGTAAGACTCTTAAACAACAAACTCACA------------------------------------------TTTAGATCTGA--AATCAACTGAG---A----
>Lichtheimia_ornata_XY00318
TAAGACTCTTGGGTTGAGTTTCTTTACTC------TTCTCTTGAGTTTCCTCACGGTTT--------------TGTGCA-----------------------ATG---------------------------------TTGGGTCAC--------------------------------------------------------CTTGGTTGACTCT------------------------------GCCCTA-----------------AGTTATTGGGC---------------TGGCCTTTGGGGCCCCT-----------------------------------AG------------------TATGAT-----------------TTATCATACTAACCCCAGAGGT-------------------------------------TAATTTCTACTA-------TGTCT-----------------ATGAA----TTGA----------TGTATGAAAAAGTTA-----TTTGTTA------ACTTGAAGGCTTTCCGTAAAAAGTGAGTCTTTAAAAACAACTCTTGGCAATGGATCTCTTGGTTCTCGCATCGATGAAGAGCGTAGCAAAGTGCGATAATTATTGCGACTTGCATTCATAGTGAATCATCGAGTTCTTGAACGCATCTTGCGCCTAGTAGTCAATCTACTAGGCACAGTTGTTTCAGTATCT-----GCATCCACCAATCAACACGA------------------CTTG--------------------CTTGTGTTGGAACT--------------------------------------GGGCT-------------TACTTTTGATGGCATTTAGTTG----CT----------------------------GTCATGG-CCTTAA------------ATGTATTTAGTCCTAGG---------------TGTTAACTTGTTAATGCCGGATGGAGACTCTAGAGTGCCTTAGAAGCAGCTTGGTTAGTGAGTTCATAATTCCAAGTGT--------------------------------TAGTC----TTTTA------TTGAACTGGG-------------------------------------------------------TTTCTAGTCTAT--GGGACA---------------TGGAGTCGTAAGACTCTTAAACAACAAACTCACA------------------------------------------TTTAGATCTGA--AATCAACTGAGACCA----
>Lichtheimia_piauiensis__URM8358
-----TGGGCCTTTAGGCTCTTCTCTTAAG-----GTTCCTCACAGTTA------------------------TGTGCA-----------------------ATG---------------------------------TTGGGTCAC-----------------------------------------------------------------------------------------------------CTTG-----------------GTTGA---CTC---------------TGCCTCTAGTCTCTTTT-----------------------------------GACTT---------------GAGGCT-----------------GGCCTTTGGGGCCCCTAGGTTG-------------------------------------ATTTTCATCCTAACCCCAGAGGTT-----ATTTCTATGTAAATGAA----TTGA----------------TGTATGAAAAGTTATTTGTTA---------ACTTGAAGGCTTCTGTAAAAAGAGTCTTTAAAAACAACTCTTGGCAATGGATCTCTTGGTTCTCGCATCGATGAAGAGCGTAGCAAAGTGCGATAATTATTGCGACTTGCATTCATAGTGAATCATCGAGTTCTTGAACGCATCTTGCGCCTAGTAGTCAATCTGCTAGGCACAGTTGTTTCAGTATCTGCA--TCCACCAAACAG--------------------------CTTT-------------------AAGCTTTTTTGCTTA------------------AGGCTGGAAC----------TGGGC---------------TTTTAGTTAATGGCATTTAG----TTGCT-------------------------GTTATGG-CCTTAA------------ATACATTTAGTCCTAGG---------------TGTTCTTTTAGAATGCCGGATGGAGACT-----CTAGAGTGCCTTAAGAGCAGCTTGGTTAGTGAGTTCTACTAAGCAT--------------------------------TAAGT----CTTTTATTGAACTAGGT-----------------------------------------------------------TTCCAGTCTTAA----GGACTTGTCTTGAGGGAGCCCTTAAAGGCCCACCCTTAAGAACACCTTAAAACTCACA-------------------------------------TTTAGATCTGA--AATCAACTGAG---A----
>Lichtheimia_ramosa_CBS_582_65
--GAAATCTTTCCCTCTAGTTCCTCACAG------TTTTGTGCAAAGTCGGGTCAACCTAGTTGGCTCTGCCTTGTGCC-----------------------TTG-GATCTGGAGTTGTAGGACATAGAGACCCTCCTTTTAGGAGA--------------------------------------------------------CTTATGGCCTACT--------------------------AAAGGATCTA-----------------GGCTGCTTAAGACATATGAGACGTATGGACCCT----TCTTTC-------------------------------------------------------AGGAGA--------CCTATGTCTTGAGTCAAAGCAAGCAAGGCAAGCCTTTGGGGCTCTAGTGGTCTTTAGTA---------CTTACTATCCCCAAGGGTGTTTAT----------TCTTCTCGTGTAAACCATGA--------------TGTACGAAGAAAGTTAGTTGTTA------------------------ACTT----------GAAAACAACTCTTGGCAATGGATCTCTTGGTTCTCGCATCGATGAAGAGCGTAGCAAAGTGCGATAATTATTGCGACTTGCATTCATAGCGAATCATCGAGTTCTCGAACGCATCTTGCGCCTAGTAGTCAATCTACTAGGCACAGTTGTTTCAGTATCT-----GCAACTACCAAT--------------------------CAGT------TC-------AACTTGGTTCTTTGAACCT--------------GAACGAACTGGAAA----------TGGGC----------------TTGTGTTGATGGCATTCAG----TTGCT-------------------------GTCATGG-CCTTAA------------ATACATTTAGTCCTTGG---------------------------------------CATT----------------------------------------------GGCTT--------------------------------TAGTC----CTCTGCCGGATGTAGACTCTAGAGTGCCTGAGGAGCAACGGCTTGGTTAGTGAGTTCATAATCCCAAGTCAATCAGTCTCTTCTTGAA--CTAGGT-------------------------------------------------------------------------------------------CTT-AATCTTATGGACTAG-CGAGAGGATCTA
>Lichtheimia_ramosa_XG10054_1
--GAAATCTTTCCCTCTAGTTCCTCACAG------TTTTGTGCAAAGTCGGGTCAACCTAGTTGGCTCTGCCTTGTGCC-----------------------TTG-GATCTGGAGTTGTAGGACATAGAGACCCTCCTTTTAGGAGA--------------------------------------------------------CTTATGGCCTACT---------------------AAAGGATCTAGGCTGCTTAAGACATATGAGACG-------TAT---------------GGACCCT----TCTTTC-----------------------------------AGGAGACCTATGTCTTGAGTCAAAGC--------AAGCAAGGCAAGCCTTTGGGGCTCTAGTGGT-CTTTAGTACTTACTATCCCCAAGGGTG---------TTTATTCTTCTC----------GT-------------------GTAAACCATGA--------------TGTACGAAGAAAGTTAGTTGTTA------------------------ACTT----------GAAAACAACTCTTGGCAATGGATCTCTTGGTTCTCGCATCGATGAAGAGCGTAGCAAAGTGCGATAATTATTGCGACTTGCATTCATAGCGAATCATCGAGTTCTCGAACGCATCTTGCGCCTAGTAGTCAATCTACTAGGCACAGTTGTTTCAGTATCT-----GCAACTACCAAT--------------------------CAGT------TC-------AACTTGGTTCTTTGAACCT--------------GAACGAACTGGAAA----------TGGGC----------------TTGTGTTGATGGCATTCAG----TTGCT-------------------------GTCATGG-CCTTAA------------ATACATTTAGTCCTTGG---------------------------------------CATT----------------------------------------------GGCTT--------------------------------TAGTC----CTCTGCCGGATGTAGACTCTAGAGTGCCTGAGGAGCAACGGCTTGGTTAGTGAGTTCATAATCCCAAGTCAATCAGTCTCTTCTTGAA----CTAG-------------------GTCTTAATCTTATGGACTAGCGAGAGGATCTAGCTTAGGTCTTCTCTTAAGCAAACTCACA-----------TCTAGATCTGA--AATCAACTGAG---A-TCA
>Lichtheimia_sphaerocystis_CBS_420_70
ATAGTATGTGCAATGTTGGGTCACCTTGG------TTGACT--------------------------------CTTGCC-----------------------TTGCTAGTGCTTTTTATCATTCGAGTAGCCATGTAGCGTGGCGAA------------------G--------GAAGAATGATAAAGAGCCAAGCTTCGACTAGTAGAGACCCTCCTTTCAGGAGA---------------------CTTGCTAGTTGTACAAGCGACTAAGG---CAT---------------TACCTTT---------------------------------------------GG------------------GGTTAG--------TTACTAGTAGCTTGGTATTTGACCCC------------------------------------------AGTGGTTTTCTA----------TG-------------------AAA----TTGAAATGAT---GTAAGAAAAAA-GTTA-----TTTGTTAACTTGAAGACTCT-----------GTAAAAAGGTCTTTAAAAACAACTCTTGGCAATGGATCTCTTGGTTCTCGCATCGATGAAGAGCGTAGCAAAGTGCGATAATTATTGCGACTTGCATTCATAGTGAATCATCGAGTTCTTGAACGCATCTTGCGCCTAGTAGTCAATCTACTAGGCACAGTTGTTTCAGTATCA-TTTTACACCAATCAGT--------------------------TTAT----------CGGCTTGTTTACTTTTGTAAGCCT--A----------GTCGCAAACTGGAAC----------TGGGC------------------------------------------------TCCTTGGCTGGCTTCTTGCCGGTCAATGGCCTGAA------------ATAT---AAAGTCCAAA----------GACTGTTCATTCGTGGACGGTCGGGTAGTGGCA---------------------------------------TAACAGGGGGAA--------------------------------AGCTT----CTTGGTCGTGAGTAA-------------------------------------------------------------TTACCAAGTTAT----TAGT-----------CTCTCCATAATCTGGTCACGACTT--GCAACGGACTTGCGCTAGTGGTTTTATACCATTATAAACGATAAAAACTCACACCTTAGATCTGA--AATCAACTGAG---ACT--
>Lichtheimia_variabilis_CGMCC_3_328631
----------TACTTGATGTTCCTCACAG------------------TA------------------------TGTGCAATGTTGGGTCACCCTGGTTGACTCTG---------CCTTT-------------------TAGCGCTTG--------------------------------------------------------GTCTTTTAGACCG-------------------------AGTCAGCTTTGTCT--------------AGTAG---------------------AGACCCT----CCTTTT-----------------------------------AG------------------GAGACT---------------TATTGGACAAAGCGACAAGGCATAACCTTTGGGGA--------------------------TAGTGTAAACTAGCCCCAGTGGTT-------------TCTATGAAAAGAATTGA------------TGTAAGAAAGTTA-----TTTGTTA-------------------ACTTGAAGACCTAGTCTTTAAAAACAACTCTTGGCAATGGATCTCTTGGTTCTCGCATCGATGAAGAGCGTAGCAAAGTGCGATAATTATTGCGACTTGCATTCATAGTGAATCATCGAGTTCTTGAACGCATCTTGCGCCTAGTAGTCAATCTACTAGGCACGGTTGTTTCAGTATCA-TC--CTAACCAATCAA--------------------------------------------------CCTTTCTTGGGTTG------------------------GAAC----------TGGAC----------------TTTTGACAGCATTCAGTTG----CT----------------------------CTCATGG-TCTTAA------------ATAC--CAAGTCTTTGT-----------GCATTCACATTGTGAGTGTACGGGTGGAAATT----------------------------------TTTTAAACAGTGAGCAATGAGCGTCTTGGGTTGTGGGAGCCCCCAAGTGTCAGT----CTTTG---AGCGTCGACCTGGT------------------------------------------------------TTCCTACTTGAA----ACGA-----------CTTGAGAATGCACTAGCATTCAAGACAACGAAAATCTCACCA--------------------------------------TCTTGATCTGA--AATCAACTGAG---A-CTA
>Lichtheimia_variabilis_XG09955_1_1
----------TACTTGATGTTCCTCACAG------------------TA------------------------TGTGCAATGTTGGGTCACCCTGGTTGACTCTG---------CCTTT-------------------TAGCGCTTG--------------------------------------------------------GTCTTTTAGACCG-------------------------AGTCAGCTTTGTCT--------------AGTAGAGACCC---------------TCCTTTTAGGAGACTTATTGGACAAAGCGACAAGGCATAACCTTT-------GG------------------GGATAG-------------------TGTAAACTAGCCCCAGTG---------------------------------------GTTTCTATGAAA------------------------------AGAA----TTGA------------TGTAAGAAAGTTA-----TTTGTTA-------------------ACTTGAAGACCTAGTCTTTAAAAACAACTCTTGGCAATGGATCTCTTGGTTCTCGCATCGATGAAGAGCGTAGCAAAGTGCGATAATTATTGCGACTTGCATTCATAGTGAATCATCGAGTTCTTGAACGCATCTTGCGCCTAGTAGTCAATCTACTAGGCACGGTTGTTTCAGTATCA-TC--CTAACC-----A--------------------------ATCA-------------------ACCTTTCTTGGGTTG------------------------GAAC----------TGGAC----------------TTTTGACAGCATTCAGTTG----CT----------------------------CTCATGG-TCTTAA------------ATAC--CAAGTCTTTGT-----------GCATTCACATTGTGAGTGTACGGGTGGAAATT----------------------------------TTTTAAACAGTGAGCAATGAGCGTCTTGGGTTGTGGGAGCCCCCAAGTGTCAGT----CTTTG---AGCGTCGACCTGGT------------------------------------------------------TTCCTACTTGAA----ACGA-----------CTTGAGAATGCACTAGCATTCAAGACAACGAAAATCTCACCAT-------------------------------------CTT-GATCTGA--AATCAACTGAG---A-CTA
