# Supplementary material for: Unveiling Species Diversity Within Early-Diverging Fungi from China VI: Four Absidia sp. nov. (Mucorales) in Guizhou and Hainan
Source: Microorganisms. 2025 Jun 5;13(6):1315. doi: 10.3390/microorganisms13061315 (PMC12195128; doi:10.3390/microorganisms13061315)
Supplement: Supplementary file 1 [file microorganisms-13-01315-s001.zip › S4 ITS Genbank accession numbers.xls]

## Sheet: Sheet1
Species	Strains	GenBank accession numbers
		ITS
A. abundans	CGMCC 3.16255*	NR_182590
A. abundans	XY09274	ON074696
A. aguabelensis	URM 8213*	NR_189383
A. alpina	CGMCC 3.16104	OL678133
A. ampullacea	CGMCC 3.16054	MZ354138
A. anomala	CBS 125.68*	MH859085
A. anomala	FSU5798	EF030523
A. biappendiculata	CBS 187.64	MZ354153
A. bonitoensis	URM 7889*	MN977786
A. brunnea	CGMCC 3.16055*	MZ354139
A. caatinguensis	URM 7156*	NR_154704
A. caerulea	CBS101.36*	MH855718
A. californica	CBS 314.78	JN205816
A. chinensis	CGMCC 3.16057	MZ354141
A. chinensis	CGMCC 3.16056*	MZ354140
A. cinerea	CGMCC 3.16062	MZ354146
A. cornuta	URM 6100*	NR_172976
A. cuneospora	CBS 101.59*	MH857828
A. cuneospora	FSU5890	EF030524
A. cylindrospora	CBS 100.08	JN205822
A. digitula	CGMCC 3.16058*	MZ354142
A. edaphica	MFLUCC 20-0088	NR_172305
A. frigida	CGMCC 3.16201*	NR_182565
A. fusca	CBS 102.35*	NR_103625
A. gemella	CGMCC 3.16202*	OM108488
A. glauca	CBS 101.08*	MH854573
A. glauca	FSU660	AY944879
A. globospora	CGMCC 3.16031*	NR_189829
A. globospora	CGMCC 3.16036	MW671539
A. heterospora	SHTH021	JN942683
A. irregularis	CGMCC 3.27812 *	PQ306325
A. irregularis	XG05674-7	PQ306326
A. jiangxiensis	CGMCC 3.16105*	OL678134
A. jindoensis	CNUFC-PTI1-1	MF926622
A. koreana	EML-IFS45-1*	KR030062
A. koreana	XY00816	OL620083
A. lobata	CGMCC 3.16256	ON074690
A. longissima	CGMCC 3.16203*	NR_182566
A. macrospora	FSU4746	AY944882
A. medulla	CGMCC 3.16034	NR_189832
A. montepascoalis	URM 8218	NR_172995
A. multiformis	CGMCC 3.27807*	PQ306319
A. multiformis	XG04016-3	PQ306320
A. multispora	URM 8210*	MN953780
A. nigra	CBS 127.68*	NR_173068
A. nigra	CGMCC 3.16060	MZ354144
A. oblongispora	CGMCC 3.16061	MZ354145
A. ovalispora	CGMCC 3.16019	NR_176748
A. ovoidospora	CGMCC 3.27811 clone1*	PQ306327
A. ovoidospora	CGMCC 3.27811 clone2*	PV069753
A. ovoidospora	XG05673-3 clone1	PQ306328
A. ovoidospora	XG05673-3 clone2	PV069754
A. panacisoli	SYPF 7183*	MF522181
A. pararepens	CCF 6352	MT193669
A. pernambucoensis	URM<BRA>7219	MN635568
A. pseudocylindrospora	EML-FSDY6-2	KU923817
A. pseudocylindrospora	CBS 100.62*	NR_145276
A. psychrophilia	FSU4745	AY944874
A. purpurea	CGMCC 3.16106	OL678135
A. radiata	CGMCC 3.16257	ON074698
A. radiata	XY09330-1	ON074699
A. repens	CBS 115583*	NR_103624
A. saloaensis	URM 8209*	MN953781
A. sichuanensis	CGMCC 3.16258*	NR_182589
A. soli	MFLU-20-0414*	MT396373
A. soli	MFLU 20-0413	MT396371
A. spinosa	FSU551	AY944887
A. stercoraria	EML-DG8-1*	KU168828
A. sympodialis	CGMCC 3.16063*	MZ354147
A. sympodialis	CGMCC 3.16064	MZ354148
A. terrestris	FMR 14989*	LT795003
A. turgida	CGMCC 3.16032*	NR_189830
A. varians	CGMCC 3.16065*	MZ354149
A. verticilliformis	CGMCC 3.27810 clone1*	PQ306315
A. verticilliformis	CGMCC 3.27810 clone2*	PV069755
A. verticilliformis	XG04088-4 clone1	PQ306316
A. verticilliformis	XG04088-4 clone2	PV069756
A. virescens	CGMCC 3.16066*	MZ354150
A. virescens	CGMCC 3.16067	MZ354151
A. xinjiangensis	CGMCC 3.16107*	OL678136
A. yunnanensis	XY09528	ON074701
A. yunnanensis	CGMCC 3.16259*	NR_182591
A. zonata	CGMCC 3.16033*	NR_189831
A. zygospora	RSPG 214	KC478527
A. zygospora	ANG28	DQ914420
Lentamyces.zychae	FSU5797	EF030529
L. parricida	FSU547	AY944884
L. parricida	FSU917	AY944885
Lichtheimia alba	CGMCC3.16120*	OL678159
Li. alba	XY00634	ON123757
Li. blakesleeana	XY00305	ON123759
Li. brasiliensis	URM6910*	KC740486
Li. corymbifera	CBS 429.75*	GQ342878
Li. corymbifera	XG09458-1	PV133340
Li. globospora	CGMCC3.16025*	MW580598
Li. hongkongensis	HKU21	EU852633
Li. hongkongensis	HKU22	EU852634
Li. hongkongensis	HKU23	EU852632
Li. hyalospora	CBS 173.67*	GQ342893
Li. koreana	CNUFC ISS71*	OQ407524
Li. ornata	CBS 291.66*	GQ342891
Li. ornata	XY00318	PV133341
Li. piauiensis	URM 8358*	OR063857
Li. ramosa	CBS 582.65*	GQ342874
Li. ramosa	XG10054-1	PV133342
Li. sphaerocystis	CBS 420.70*	GQ342900
Li. variabilis	CGMCC3.328631*	PQ849850
Li. variabilis	XG09955-1-1	PQ849851
Cunninghamella blakesleeana	CBS 782.68	JN205869
Cunninghamella blakesleeana	CBS 782.68	JN205869
